# Supplementary material for: Robust induction of interferon and interferon-stimulated gene expression by influenza B/Yamagata lineage virus infection of A549 cells
Source: PLoS One. 2020 Apr 8;15(4):e0231039. doi: 10.1371/journal.pone.0231039 (PMC7141683; doi:10.1371/journal.pone.0231039)
Supplement: S2 Table — The expression of these genes was altered at least fold change by ≥ 2 folds (Significant, p < 0.05) compared to negative control. (XLSX) [file pone.0231039.s008.xlsx]

## Sheet: BY-SH-12h DEGs
Gene_id	FC(BY-SH-12H/NC-12h)	Log2FC(BY-SH-12H/NC-12h)	Pvalue	Padjust	Significant	Regulate	NC-12h	BY-SH-12H	NC-12h_1	NC-12h_2	NC-12h_3	BY-SH-12H_1	BY-SH-12H_2	BY-SH-12H_3	Gene name	Gene description
ENSG00000182393	1172.49	10.1954	1.28735e-17	6.50117e-17	yes	up	0	22.8367	0	0	0	21.12	24.58	22.81	IFNL1	interferon lambda 1 [Source:HGNC Symbol;Acc:HGNC:18363]
ENSG00000197110	723.171	9.49819	2.70439e-15	1.25839e-14	yes	up	0	15.2967	0	0	0	15.3	15.54	15.05	IFNL3	interferon lambda 3 [Source:HGNC Symbol;Acc:HGNC:18365]
ENSG00000183709	637.015	9.31518	1.11385e-14	5.05258e-14	yes	up	0	13.4433	0	0	0	12.12	13.4	14.81	IFNL2	interferon lambda 2 [Source:HGNC Symbol;Acc:HGNC:18364]
ENSG00000279296	603.574	9.23739	3.24344e-14	1.44607e-13	yes	up	0	1.96	0	0	0	2.76	1.67	1.45	PRAL	p53 regulation associated lncRNA [Source:HGNC Symbol;Acc:HGNC:52646]
ENSG00000134321	534.327	9.06158	1.76131e-35	1.4428e-34	yes	up	0.02	19	0	0.06	0	19.98	19.29	17.73	RSAD2	radical S-adenosyl methionine domain containing 2 [Source:HGNC Symbol;Acc:HGNC:30908]
ENSG00000214872	354.486	8.46958	3.27669e-38	2.84162e-37	yes	up	0.01	5.51667	0.01	0.01	0.01	5.22	5.73	5.6	SMTNL1	smoothelin like 1 [Source:HGNC Symbol;Acc:HGNC:32394]
ENSG00000171855	351.257	8.45638	5.48886e-12	2.21957e-11	yes	up	0	6.07333	0	0	0	5.59	6.59	6.04	IFNB1	interferon beta 1 [Source:HGNC Symbol;Acc:HGNC:5434]
ENSG00000137959	322.803	8.33451	4.05086e-170	1.41269e-168	yes	up	0.136667	21.4367	0.03	0.03	0.35	20.45	21	22.86	IFI44L	interferon induced protein 44 like [Source:HGNC Symbol;Acc:HGNC:17817]
ENSG00000132530	304.735	8.25141	3.60868e-84	5.82269e-83	yes	up	0.143333	27.7733	0.25	0.15	0.03	24.66	28.99	29.67	XAF1	XIAP associated factor 1 [Source:HGNC Symbol;Acc:HGNC:30932]
ENSG00000272395	278.914	8.12368	5.43976e-11	2.10214e-10	yes	up	0	2.08667	0	0	0	2	2.2	2.06	IFNL4	interferon lambda 4 (gene/pseudogene) [Source:HGNC Symbol;Acc:HGNC:44480]
ENSG00000119922	260.906	8.02739	0	0	yes	up	0.846667	247.803	0.74	0.95	0.85	241.69	248.07	253.65	IFIT2	interferon induced protein with tetratricopeptide repeats 2 [Source:HGNC Symbol;Acc:HGNC:5409]
ENSG00000136514	227.042	7.82681	4.2027e-10	1.55251e-09	yes	up	0	1.81333	0	0	0	1.67	2.01	1.76	RTP4	receptor transporter protein 4 [Source:HGNC Symbol;Acc:HGNC:23992]
ENSG00000154451	223.682	7.8053	1.56338e-10	5.90409e-10	yes	up	0.00333333	1.78667	0.01	0	0	1.96	1.55	1.85	GBP5	guanylate binding protein 5 [Source:HGNC Symbol;Acc:HGNC:19895]
ENSG00000111335	206.465	7.68975	0	0	yes	up	0.576667	60.3033	0.2	1.31	0.22	58.29	66.24	56.38	OAS2	2'-5'-oligoadenylate synthetase 2 [Source:HGNC Symbol;Acc:HGNC:8087]
ENSG00000183486	190.05	7.57024	2.39891e-41	2.20384e-40	yes	up	0.05	8.26	0.04	0.09	0.02	8.87	7.21	8.7	MX2	MX dynamin like GTPase 2 [Source:HGNC Symbol;Acc:HGNC:7533]
ENSG00000279095	186.54	7.54334	0.000252586	0.00062646	yes	up	0	1.04667	0	0	0	0.09	1.78	1.27	AC243964.3	TEC
ENSG00000135114	179.207	7.48548	0	0	yes	up	0.746667	140.99	0.93	0.52	0.79	142.83	137.05	143.09	OASL	2'-5'-oligoadenylate synthetase like [Source:HGNC Symbol;Acc:HGNC:8090]
ENSG00000166763	176.174	7.46086	4.81564e-09	1.68093e-08	yes	up	0	0.343333	0	0	0	0.32	0.31	0.4	STRCP1	stereocilin pseudogene 1 [Source:HGNC Symbol;Acc:HGNC:33915]
ENSG00000134326	174.591	7.44783	2.22028e-180	8.31226e-179	yes	up	0.266667	46.78	0.19	0.24	0.37	48.08	48.28	43.98	CMPK2	cytidine/uridine monophosphate kinase 2 [Source:HGNC Symbol;Acc:HGNC:27015]
ENSG00000266976	163.805	7.35583	1.36877e-137	3.67657e-136	yes	up	0.176667	19.5567	0.13	0.09	0.31	17.59	20.52	20.56	AC079466.1	novel transcript
ENSG00000137965	153.892	7.26578	4.41434e-164	1.45527e-162	yes	up	0.606667	72.95	0.49	0.44	0.89	70.41	70.5	77.94	IFI44	interferon induced protein 44 [Source:HGNC Symbol;Acc:HGNC:16938]
ENSG00000196684	152.714	7.25469	1.44534e-32	1.11164e-31	yes	up	0.0666667	9.72	0.08	0.05	0.07	9.4	10.62	9.14	HSH2D	hematopoietic SH2 domain containing [Source:HGNC Symbol;Acc:HGNC:24920]
ENSG00000119917	148.85	7.21771	0	0	yes	up	1.95667	316.327	1.4	2.14	2.33	310.86	314.59	323.53	IFIT3	interferon induced protein with tetratricopeptide repeats 3 [Source:HGNC Symbol;Acc:HGNC:5411]
ENSG00000188282	146.668	7.19641	9.98573e-12	3.9958e-11	yes	up	0.0366667	5.38667	0.02	0.09	0	5.39	5.49	5.28	RUFY4	RUN and FYVE domain containing 4 [Source:HGNC Symbol;Acc:HGNC:24804]
ENSG00000157601	144.039	7.17032	6.58528e-289	4.29863e-287	yes	up	0.596667	73.56	0.57	1.04	0.18	73	73.52	74.16	MX1	MX dynamin like GTPase 1 [Source:HGNC Symbol;Acc:HGNC:7532]
ENSG00000130822	133.154	7.05696	6.65734e-08	2.17036e-07	yes	up	0	1.94333	0	0	0	2.49	1.97	1.37	PNCK	pregnancy up-regulated nonubiquitous CaM kinase [Source:HGNC Symbol;Acc:HGNC:13415]
ENSG00000225492	132.984	7.05511	1.35447e-08	4.61193e-08	yes	up	0.02	2.51	0	0	0.06	2.62	2.53	2.38	GBP1P1	guanylate binding protein 1 pseudogene 1 [Source:HGNC Symbol;Acc:HGNC:39561]
ENSG00000238283	131.797	7.04217	7.37632e-08	2.39589e-07	yes	up	0	0.913333	0	0	0	0.7	1.08	0.96	TBC1D3P1	TBC1 domain family member 3 pseudogene 1 [Source:HGNC Symbol;Acc:HGNC:27445]
ENSG00000281100	126.867	6.98717	6.20961e-11	2.39197e-10	yes	up	0.0166667	2.59333	0.05	0	0	2.72	1.96	3.1	AC105749.1	TEC
ENSG00000185745	125.938	6.97657	0	0	yes	up	2.21	302.047	1.89	2.02	2.72	294.66	300.53	310.95	IFIT1	interferon induced protein with tetratricopeptide repeats 1 [Source:HGNC Symbol;Acc:HGNC:5407]
ENSG00000226025	125.372	6.97007	1.34559e-07	4.2897e-07	yes	up	0	1.43333	0	0	0	1.31	2.12	0.87	AC005515.1	Charcot-Leyden crystal protein pseudogene
ENSG00000100968	123.653	6.95016	1.5037e-07	4.78376e-07	yes	up	0	0.486667	0	0	0	0.39	0.52	0.55	NFATC4	nuclear factor of activated T cells 4 [Source:HGNC Symbol;Acc:HGNC:7778]
ENSG00000187510	122.25	6.93369	1.35587e-07	4.32127e-07	yes	up	0	0.586667	0	0	0	0.42	0.95	0.39	C12orf74	chromosome 12 open reading frame 74 [Source:HGNC Symbol;Acc:HGNC:27887]
ENSG00000130303	120.605	6.91415	5.83314e-75	8.46415e-74	yes	up	0.42	49.35	0.34	0.41	0.51	47.84	53.11	47.1	BST2	bone marrow stromal cell antigen 2 [Source:HGNC Symbol;Acc:HGNC:1119]
ENSG00000103313	120.43	6.91205	8.8041e-11	3.3648e-10	yes	up	0.0266667	1.36333	0	0.08	0	1.31	1.48	1.3	MEFV	MEFV, pyrin innate immunity regulator [Source:HGNC Symbol;Acc:HGNC:6998]
ENSG00000121858	118.601	6.88998	2.23836e-127	5.52048e-126	yes	up	0.43	65.7733	0.52	0.45	0.32	56.61	68.32	72.39	TNFSF10	TNF superfamily member 10 [Source:HGNC Symbol;Acc:HGNC:11925]
ENSG00000179914	109.403	6.77351	4.06682e-07	1.26021e-06	yes	up	0	1.16333	0	0	0	1.56	1.07	0.86	ITLN1	intelectin 1 [Source:HGNC Symbol;Acc:HGNC:18259]
ENSG00000072182	108.588	6.76272	8.28043e-08	2.68195e-07	yes	up	0.00666667	0.936667	0.02	0	0	1.09	0.68	1.04	ASIC4	acid sensing ion channel subunit family member 4 [Source:HGNC Symbol;Acc:HGNC:21263]
ENSG00000272821	106.397	6.73331	6.45752e-07	1.9751e-06	yes	up	0	1.81	0	0	0	1	1.81	2.62	U62317.2	novel transcript, antisense to SCO2
ENSG00000087237	104.26	6.70405	5.4413e-07	1.67321e-06	yes	up	0	0.68	0	0	0	0.79	0.69	0.56	CETP	cholesteryl ester transfer protein [Source:HGNC Symbol;Acc:HGNC:1869]
ENSG00000108771	104.031	6.70087	9.52949e-19	5.00664e-18	yes	up	0.07	5.65	0.02	0.09	0.1	5.87	5.2	5.88	DHX58	DExH-box helicase 58 [Source:HGNC Symbol;Acc:HGNC:29517]
ENSG00000162654	102.866	6.68462	3.34671e-107	6.92681e-106	yes	up	0.213333	12.5833	0.47	0.09	0.08	13.3	12.23	12.22	GBP4	guanylate binding protein 4 [Source:HGNC Symbol;Acc:HGNC:20480]
ENSG00000225886	102.606	6.68097	6.31065e-07	1.9325e-06	yes	up	0	4.60333	0	0	0	3.71	4.56	5.54	AL445490.1	novel transcript, antisense to IFI6
ENSG00000165949	101.783	6.66935	2.46905e-293	1.65897e-291	yes	up	3.31333	499.713	2.08	3.43	4.43	511.69	487.46	499.99	IFI27	interferon alpha inducible protein 27 [Source:HGNC Symbol;Acc:HGNC:5397]
ENSG00000078098	101.455	6.6647	1.03073e-06	3.1168e-06	yes	up	0	1.04333	0	0	0	0.59	1.14	1.4	FAP	fibroblast activation protein alpha [Source:HGNC Symbol;Acc:HGNC:3590]
ENSG00000070019	101.36	6.66334	1.31718e-07	4.20265e-07	yes	up	0.0133333	0.54	0	0	0.04	0.57	0.46	0.59	GUCY2C	guanylate cyclase 2C [Source:HGNC Symbol;Acc:HGNC:4688]
ENSG00000165507	93.5752	6.54805	3.06348e-74	4.41172e-73	yes	up	0.16	16.28	0.21	0.1	0.17	16.23	16.47	16.14	DEPP1	DEPP1, autophagy regulator [Source:HGNC Symbol;Acc:HGNC:23355]
ENSG00000124256	93.3727	6.54493	3.36866e-07	1.04868e-06	yes	up	0.01	1.16667	0	0	0.03	0.89	0.86	1.75	ZBP1	Z-DNA binding protein 1 [Source:HGNC Symbol;Acc:HGNC:16176]
ENSG00000196189	90.6288	6.5019	3.1405e-07	9.79115e-07	yes	up	0.00666667	0.823333	0	0.02	0	0.58	0.92	0.97	SEMA4A	semaphorin 4A [Source:HGNC Symbol;Acc:HGNC:10729]
ENSG00000126262	89.9059	6.49034	3.59137e-07	1.11573e-06	yes	up	0.01	1.33	0.03	0	0	0.83	2.35	0.81	FFAR2	free fatty acid receptor 2 [Source:HGNC Symbol;Acc:HGNC:4501]
ENSG00000231852	89.7355	6.48761	3.54956e-07	1.10289e-06	yes	up	0.01	1.03667	0	0	0.03	0.93	1.14	1.04	CYP21A2	cytochrome P450 family 21 subfamily A member 2 [Source:HGNC Symbol;Acc:HGNC:2600]
ENSG00000225101	87.6664	6.45395	2.50705e-09	8.88225e-09	yes	up	0.0166667	2.39	0	0.05	0	2.31	2.55	2.31	OR52K3P	olfactory receptor family 52 subfamily K member 3 pseudogene [Source:HGNC Symbol;Acc:HGNC:15224]
ENSG00000187608	87.259	6.44723	0	0	yes	up	15.77	1470.81	16.98	13.63	16.7	1492.99	1465.48	1453.95	ISG15	ISG15 ubiquitin-like modifier [Source:HGNC Symbol;Acc:HGNC:4053]
ENSG00000167207	82.6634	6.36918	2.67052e-20	1.47581e-19	yes	up	0.09	1.98667	0.21	0	0.06	2.06	2.36	1.54	NOD2	nucleotide binding oligomerization domain containing 2 [Source:HGNC Symbol;Acc:HGNC:5331]
ENSG00000243323	82.5695	6.36754	5.61335e-06	1.60947e-05	yes	up	0	0.346667	0	0	0	0.21	0.48	0.35	PTPRVP	protein tyrosine phosphatase, receptor type V, pseudogene [Source:HGNC Symbol;Acc:HGNC:13421]
ENSG00000265972	82.1453	6.36011	2.19041e-79	3.33466e-78	yes	up	0.136667	12.3067	0.18	0.17	0.06	11.17	12.38	13.37	TXNIP	thioredoxin interacting protein [Source:HGNC Symbol;Acc:HGNC:16952]
ENSG00000137745	81.6386	6.35118	7.18745e-06	2.04418e-05	yes	up	0	0.33	0	0	0	0.32	0.54	0.13	MMP13	matrix metallopeptidase 13 [Source:HGNC Symbol;Acc:HGNC:7159]
ENSG00000234518	80.4404	6.32985	5.7661e-06	1.65079e-05	yes	up	0	3.73667	0	0	0	4.09	2.18	4.94	PTGES3P1	prostaglandin E synthase 3 pseudogene 1 [Source:HGNC Symbol;Acc:HGNC:43824]
ENSG00000110446	80.3196	6.32768	6.93573e-09	2.39939e-08	yes	up	0.0133333	3.07333	0	0.03	0.01	2.44	4.29	2.49	SLC15A3	solute carrier family 15 member 3 [Source:HGNC Symbol;Acc:HGNC:18068]
ENSG00000128284	78.9742	6.30331	1.30523e-12	5.42749e-12	yes	up	0.0333333	2.69667	0.05	0.05	0	2.86	2.23	3	APOL3	apolipoprotein L3 [Source:HGNC Symbol;Acc:HGNC:14868]
ENSG00000249319	78.6692	6.29773	6.26342e-06	1.79004e-05	yes	up	0	1.17	0	0	0	1.47	0.78	1.26	AC068533.4	novel protein
ENSG00000163565	78.3589	6.29203	0	0	yes	up	0.833333	58.4367	0.76	0.99	0.75	55.88	57.48	61.95	IFI16	interferon gamma inducible protein 16 [Source:HGNC Symbol;Acc:HGNC:5395]
ENSG00000282851	77.449	6.27518	7.80165e-09	2.69326e-08	yes	up	0.0233333	2.76667	0.04	0	0.03	2.92	2.86	2.52	BISPR	BST2 interferon stimulated positive regulator [Source:HGNC Symbol;Acc:HGNC:51290]
ENSG00000078081	76.8299	6.2636	3.16982e-101	6.19156e-100	yes	up	0.26	14.0533	0.23	0.06	0.49	15.57	13.96	12.63	LAMP3	lysosomal associated membrane protein 3 [Source:HGNC Symbol;Acc:HGNC:14582]
ENSG00000225864	76.6229	6.2597	1.2765e-05	3.55805e-05	yes	up	0	1.05333	0	0	0	0.41	1.92	0.83	AL645939.1	HLA complex group 4 pseudogene 11
ENSG00000102962	75.9002	6.24603	1.37407e-06	4.11217e-06	yes	up	0.00666667	0.546667	0	0	0.02	0.58	0.66	0.4	CCL22	C-C motif chemokine ligand 22 [Source:HGNC Symbol;Acc:HGNC:10621]
ENSG00000171916	73.2259	6.19428	1.20601e-05	3.37017e-05	yes	up	0	1.70667	0	0	0	1.5	0.38	3.24	LGALS9C	galectin 9C [Source:HGNC Symbol;Acc:HGNC:33874]
ENSG00000159289	72.4254	6.17842	2.48211e-06	7.29291e-06	yes	up	0.00666667	0.476667	0	0	0.02	0.74	0.33	0.36	GOLGA6A	golgin A6 family member A [Source:HGNC Symbol;Acc:HGNC:13567]
ENSG00000280248	72.0655	6.17124	1.16481e-05	3.25824e-05	yes	up	0	0.376667	0	0	0	0.26	0.39	0.48	AC124319.5	TEC
ENSG00000168062	70.2803	6.13505	4.14295e-265	2.47842e-263	yes	up	0.953333	55.4033	0.53	1.13	1.2	54.48	56.55	55.18	BATF2	basic leucine zipper ATF-like transcription factor 2 [Source:HGNC Symbol;Acc:HGNC:25163]
ENSG00000128918	70.0101	6.12949	2.41691e-08	8.11849e-08	yes	up	0.0133333	5.54333	0	0	0.04	6.78	4.06	5.79	ALDH1A2	aldehyde dehydrogenase 1 family member A2 [Source:HGNC Symbol;Acc:HGNC:15472]
ENSG00000198203	68.999	6.1085	1.06472e-11	4.25665e-11	yes	up	0.05	1.1	0.15	0	0	1.28	1.04	0.98	SULT1C2	sulfotransferase family 1C member 2 [Source:HGNC Symbol;Acc:HGNC:11456]
ENSG00000204338	66.3719	6.0525	3.64809e-08	1.21067e-07	yes	up	0.0233333	1.40667	0.04	0	0.03	1.61	1.32	1.29	CYP21A1P	cytochrome P450 family 21 subfamily A member 1, pseudogene [Source:HGNC Symbol;Acc:HGNC:2599]
ENSG00000129244	65.2022	6.02685	2.68178e-05	7.29664e-05	yes	up	0	0.32	0	0	0	0.51	0.3	0.15	ATP1B2	ATPase Na+/K+ transporting subunit beta 2 [Source:HGNC Symbol;Acc:HGNC:805]
ENSG00000160183	63.333	5.98489	3.21622e-05	8.67861e-05	yes	up	0	0.433333	0	0	0	0.47	0.39	0.44	TMPRSS3	transmembrane serine protease 3 [Source:HGNC Symbol;Acc:HGNC:11877]
ENSG00000243650	63.0327	5.97803	4.18916e-05	0.000111958	yes	up	0	14.57	0	0	0	18.91	18.62	6.18	RN7SL834P	RNA, 7SL, cytoplasmic 834, pseudogene [Source:HGNC Symbol;Acc:HGNC:46850]
ENSG00000198574	60.0495	5.90808	6.9882e-06	1.98937e-05	yes	up	0.05	0.593333	0.15	0	0	0.48	0.76	0.54	SH2D1B	SH2 domain containing 1B [Source:HGNC Symbol;Acc:HGNC:30416]
ENSG00000280186	59.862	5.90357	5.26078e-05	0.000139605	yes	up	0	0.28	0	0	0	0.18	0.41	0.25	AL359258.3	TEC
ENSG00000126709	59.7503	5.90087	0	0	yes	up	27.64	1801.07	25.38	27.42	30.12	1813.11	1792.36	1797.74	IFI6	interferon alpha inducible protein 6 [Source:HGNC Symbol;Acc:HGNC:4054]
ENSG00000177673	59.3362	5.89084	4.72895e-05	0.000125944	yes	up	0	0.523333	0	0	0	0.6	0.54	0.43	TEX44	testis expressed 44 [Source:HGNC Symbol;Acc:HGNC:28563]
ENSG00000187479	59.141	5.88609	8.19037e-06	2.31934e-05	yes	up	0.0166667	1.16	0.05	0	0	0.94	1.13	1.41	C11orf96	chromosome 11 open reading frame 96 [Source:HGNC Symbol;Acc:HGNC:38675]
ENSG00000187627	58.0637	5.85956	7.69332e-05	0.000200968	yes	up	0	0.09	0	0	0	0.08	0.15	0.04	RGPD1	RANBP2-like and GRIP domain containing 1 [Source:HGNC Symbol;Acc:HGNC:32414]
ENSG00000283740	57.1709	5.83721	1.03283e-05	2.90288e-05	yes	up	0.0166667	1.17333	0.05	0	0	1.1	1	1.42	TAF11L11	TATA-box binding protein associated factor 11 like 11 [Source:HGNC Symbol;Acc:HGNC:53854]
ENSG00000157873	57.1351	5.8363	1.06561e-05	2.99097e-05	yes	up	0.0266667	1.08667	0	0.08	0	0.81	1.42	1.03	TNFRSF14	TNF receptor superfamily member 14 [Source:HGNC Symbol;Acc:HGNC:11912]
ENSG00000270030	55.665	5.7987	8.08098e-05	0.000210735	yes	up	0	1.69667	0	0	0	2.22	1.72	1.15	AC136475.7	novel transcript
ENSG00000204709	54.6765	5.77285	1.41276e-05	3.9221e-05	yes	up	0.09	5.33667	0	0	0.27	4.39	6.51	5.11	LINC01556	long intergenic non-protein coding RNA 1556 [Source:HGNC Symbol;Acc:HGNC:21195]
ENSG00000258834	54.5354	5.76912	0.000109916	0.000282903	yes	up	0	0.543333	0	0	0	0.31	0.89	0.43	DUX4L4	double homeobox 4 like 4 (pseudogene) [Source:HGNC Symbol;Acc:HGNC:38686]
ENSG00000007306	54.4523	5.76692	1.29549e-30	9.49227e-30	yes	up	0.08	4.57	0.07	0	0.17	4.82	4.67	4.22	CEACAM7	carcinoembryonic antigen related cell adhesion molecule 7 [Source:HGNC Symbol;Acc:HGNC:1819]
ENSG00000276122	54.3842	5.76511	1.45041e-05	4.02371e-05	yes	up	0.01	0.576667	0	0	0.03	0.57	0.49	0.67	AC026336.3	novel transcript
ENSG00000106560	54.043	5.75604	3.08398e-10	1.14671e-09	yes	up	0.04	2.45	0.04	0.08	0	2.85	2.25	2.25	GIMAP2	GTPase, IMAP family member 2 [Source:HGNC Symbol;Acc:HGNC:21789]
ENSG00000268104	52.9353	5.72616	2.56955e-61	3.22771e-60	yes	up	0.0766667	4.62333	0.12	0.09	0.02	4.56	4.51	4.8	SLC6A14	solute carrier family 6 member 14 [Source:HGNC Symbol;Acc:HGNC:11047]
ENSG00000255690	52.8857	5.72481	0.000164091	0.000414745	yes	up	0	0.11	0	0	0	0.04	0.2	0.09	TRIL	TLR4 interactor with leucine rich repeats [Source:HGNC Symbol;Acc:HGNC:22200]
ENSG00000198326	52.8463	5.72373	0.00017746	0.00044735	yes	up	0	0.213333	0	0	0	0.04	0.45	0.15	TMEM239	transmembrane protein 239 [Source:HGNC Symbol;Acc:HGNC:40044]
ENSG00000095585	52.0113	5.70075	0.000120304	0.000308046	yes	up	0.0233333	0.45	0	0.05	0.02	0.54	0.38	0.43	BLNK	B cell linker [Source:HGNC Symbol;Acc:HGNC:14211]
ENSG00000234667	51.9821	5.69994	0.000124941	0.000319384	yes	up	0	0.136667	0	0	0	0.18	0.12	0.11	ACTBP13	actin, beta pseudogene 13 [Source:HGNC Symbol;Acc:HGNC:44626]
ENSG00000234219	50.6617	5.66282	0.000160751	0.000406795	yes	up	0	1.21333	0	0	0	1.12	1.75	0.77	CDCA4P4	cell division cycle associated 4 pseudogene 4 [Source:HGNC Symbol;Acc:HGNC:49773]
ENSG00000123689	50.6567	5.66268	2.46441e-05	6.72598e-05	yes	up	0.03	1.6	0	0	0.09	2.03	1.46	1.31	G0S2	G0/G1 switch 2 [Source:HGNC Symbol;Acc:HGNC:30229]
ENSG00000153233	50.6209	5.66166	5.96039e-10	2.18259e-09	yes	up	0.0433333	1.87333	0.06	0.03	0.04	1.9	1.73	1.99	PTPRR	protein tyrosine phosphatase, receptor type R [Source:HGNC Symbol;Acc:HGNC:9680]
ENSG00000138135	50.0848	5.6463	0.000165052	0.000416989	yes	up	0	0.346667	0	0	0	0.44	0.23	0.37	CH25H	cholesterol 25-hydroxylase [Source:HGNC Symbol;Acc:HGNC:1907]
ENSG00000111913	49.837	5.63914	0.000231056	0.000575555	yes	up	0	0.656667	0	0	0	0.89	0.08	1	RIPOR2	RHO family interacting cell polarization regulator 2 [Source:HGNC Symbol;Acc:HGNC:13872]
ENSG00000115267	49.5886	5.63194	0	0	yes	up	1.50667	77.5	1.25	1.75	1.52	74.15	76.41	81.94	IFIH1	interferon induced with helicase C domain 1 [Source:HGNC Symbol;Acc:HGNC:18873]
ENSG00000244242	49.3855	5.62602	4.81761e-44	4.64958e-43	yes	up	0.0966667	5.79333	0.08	0.19	0.02	6.59	5.69	5.1	IFITM10	interferon induced transmembrane protein 10 [Source:HGNC Symbol;Acc:HGNC:40022]
ENSG00000279339	48.5373	5.60102	0.000194173	0.000487816	yes	up	0	0.183333	0	0	0	0.22	0.19	0.14	AC100788.2	TEC
ENSG00000137752	48.4949	5.59976	6.6285e-34	5.23336e-33	yes	up	0.706667	12.77	0.04	0.66	1.42	12.21	14.98	11.12	CASP1	caspase 1 [Source:HGNC Symbol;Acc:HGNC:1499]
ENSG00000261790	48.367	5.59595	0.000570058	0.00136338	yes	up	0	1.43667	0	0	0	0.3	0.56	3.45	AC005606.2	novel transcript
ENSG00000091536	47.8354	5.58001	9.07991e-07	2.75548e-06	yes	up	0.0366667	0.916667	0.11	0	0	0.4	1.49	0.86	MYO15A	myosin XVA [Source:HGNC Symbol;Acc:HGNC:7594]
ENSG00000182179	47.5609	5.57171	3.66817e-87	6.16167e-86	yes	up	0.39	17.6867	0.68	0.35	0.14	16.63	17.69	18.74	UBA7	ubiquitin like modifier activating enzyme 7 [Source:HGNC Symbol;Acc:HGNC:12471]
ENSG00000102387	46.7847	5.54796	0.000297626	0.00073396	yes	up	0	0.23	0	0	0	0.14	0.19	0.36	TAF7L	TATA-box binding protein associated factor 7 like [Source:HGNC Symbol;Acc:HGNC:11548]
ENSG00000178685	45.9557	5.52217	1.45959e-290	9.72156e-289	yes	up	1.05667	37.4133	0.56	1.49	1.12	38.61	37.53	36.1	PARP10	poly(ADP-ribose) polymerase family member 10 [Source:HGNC Symbol;Acc:HGNC:25895]
ENSG00000010030	44.9398	5.48992	2.86841e-09	1.01218e-08	yes	up	0.05	1.91333	0.05	0	0.1	1.86	2	1.88	ETV7	ETS variant 7 [Source:HGNC Symbol;Acc:HGNC:18160]
ENSG00000029559	44.7746	5.48461	0.000550493	0.00131934	yes	up	0	0.336667	0	0	0	0.59	0.34	0.08	IBSP	integrin binding sialoprotein [Source:HGNC Symbol;Acc:HGNC:5341]
ENSG00000173641	44.3888	5.47212	0.000526312	0.0012635	yes	up	0	0.176667	0	0	0	0.33	0.07	0.13	HSPB7	heat shock protein family B (small) member 7 [Source:HGNC Symbol;Acc:HGNC:5249]
ENSG00000185507	41.9712	5.39133	0	0	yes	up	3.47667	157.99	4.11	3.57	2.75	158.98	157.08	157.91	IRF7	interferon regulatory factor 7 [Source:HGNC Symbol;Acc:HGNC:6122]
ENSG00000109107	41.5283	5.37602	0	0	yes	up	1.64667	73.7467	1.72	1.35	1.87	75.72	71.41	74.11	ALDOC	aldolase, fructose-bisphosphate C [Source:HGNC Symbol;Acc:HGNC:418]
ENSG00000255328	41.3972	5.37146	0.000548618	0.00131526	yes	up	0	0.91	0	0	0	0.69	0.97	1.07	AC136475.5	novel transcript
ENSG00000234394	41.0594	5.35964	0.000928724	0.00217132	yes	up	0	0.133333	0	0	0	0.25	0.12	0.03	AL353608.3	novel transcript
ENSG00000079385	40.3877	5.33584	0	0	yes	up	1.37333	52.3867	0.93	1.2	1.99	52.21	57.23	47.72	CEACAM1	carcinoembryonic antigen related cell adhesion molecule 1 [Source:HGNC Symbol;Acc:HGNC:1814]
ENSG00000273445	40.0472	5.32363	6.13097e-11	2.36287e-10	yes	up	0.23	7.30333	0.52	0.17	0	7.83	7.16	6.92	AC133644.2	novel transcript
ENSG00000196581	39.6646	5.30978	0.000771886	0.00181818	yes	up	0	0.14	0	0	0	0.17	0.23	0.02	AJAP1	adherens junctions associated protein 1 [Source:HGNC Symbol;Acc:HGNC:30801]
ENSG00000102032	39.6627	5.30971	0.000116416	0.000298692	yes	up	0.0333333	0.776667	0	0.1	0	0.87	0.76	0.7	RENBP	renin binding protein [Source:HGNC Symbol;Acc:HGNC:9959]
ENSG00000277632	39.5246	5.30468	0.000711603	0.00168328	yes	up	0	0.736667	0	0	0	0.9	0.76	0.55	CCL3	C-C motif chemokine ligand 3 [Source:HGNC Symbol;Acc:HGNC:10627]
ENSG00000228330	39.5125	5.30424	0.000712567	0.00168521	yes	up	0	0.743333	0	0	0	0.69	0.63	0.91	AL355355.1	pseudogene similar to part of COX10 homolog, cytochrome c oxidase assembly protein, heme A: farnesyltransferase (yeast) (COX10)
ENSG00000205300	39.3239	5.29733	8.09664e-11	3.10114e-10	yes	up	0.13	6.16667	0.31	0.08	0	6.53	6.17	5.8	AL356414.1	novel transcript
ENSG00000136244	39.1743	5.29183	2.21802e-15	1.03501e-14	yes	up	0.22	5.01667	0.07	0.31	0.28	5.05	4.04	5.96	IL6	interleukin 6 [Source:HGNC Symbol;Acc:HGNC:6018]
ENSG00000120217	38.8661	5.28044	2.8726e-82	4.5111e-81	yes	up	0.253333	10.67	0.45	0.2	0.11	9.56	11.75	10.7	CD274	CD274 molecule [Source:HGNC Symbol;Acc:HGNC:17635]
ENSG00000117594	38.4526	5.26501	2.27105e-08	7.63527e-08	yes	up	0.0566667	1.84333	0.09	0	0.08	1.85	2.12	1.56	HSD11B1	hydroxysteroid 11-beta dehydrogenase 1 [Source:HGNC Symbol;Acc:HGNC:5208]
ENSG00000255398	38.3738	5.26205	0.00130262	0.00299505	yes	up	0	0.2	0	0	0	0.06	0.37	0.17	HCAR3	hydroxycarboxylic acid receptor 3 [Source:HGNC Symbol;Acc:HGNC:16824]
ENSG00000170379	38.3416	5.26084	1.94434e-24	1.20991e-23	yes	up	0.03	1.41333	0.04	0.02	0.03	1.36	1.4	1.48	TCAF2	TRPM8 channel associated factor 2 [Source:HGNC Symbol;Acc:HGNC:26878]
ENSG00000186510	37.5988	5.23262	0.000978608	0.00228003	yes	up	0	0.183333	0	0	0	0.26	0.12	0.17	CLCNKA	chloride voltage-gated channel Ka [Source:HGNC Symbol;Acc:HGNC:2026]
ENSG00000169436	37.3182	5.22181	3.14483e-08	1.047e-07	yes	up	0.01	0.553333	0.02	0	0.01	0.67	0.43	0.56	COL22A1	collagen type XXII alpha 1 chain [Source:HGNC Symbol;Acc:HGNC:22989]
ENSG00000173349	36.9352	5.20692	1.40486e-05	3.9016e-05	yes	up	0.00666667	0.38	0	0.02	0	0.57	0.41	0.16	SFT2D3	SFT2 domain containing 3 [Source:HGNC Symbol;Acc:HGNC:28767]
ENSG00000249502	36.6914	5.19737	2.09528e-10	7.86355e-10	yes	up	0.09	1.41	0.05	0	0.22	1.44	1.51	1.28	AC006160.1	novel transcript, antisense to LAP3
ENSG00000070190	35.9383	5.16745	9.58514e-06	2.70195e-05	yes	up	0.0133333	0.523333	0.02	0.02	0	0.47	0.46	0.64	DAPP1	dual adaptor of phosphotyrosine and 3-phosphoinositides 1 [Source:HGNC Symbol;Acc:HGNC:16500]
ENSG00000129744	35.7923	5.16158	0.00179241	0.00405446	yes	up	0	0.896667	0	0	0	1.11	1.48	0.1	ART1	ADP-ribosyltransferase 1 [Source:HGNC Symbol;Acc:HGNC:723]
ENSG00000159860	35.7853	5.1613	9.55598e-06	2.69406e-05	yes	up	0.0166667	0.623333	0.02	0.03	0	0.65	0.48	0.74	TCAF2P1	TRPM8 channel associated factor 2 pseudogene 1 [Source:HGNC Symbol;Acc:HGNC:33603]
ENSG00000236051	35.6997	5.15784	0.00148677	0.00339629	yes	up	0	0.63	0	0	0	0.47	0.28	1.14	MYCBP2-AS1	MYCBP2 antisense RNA 1 [Source:HGNC Symbol;Acc:HGNC:41023]
ENSG00000168016	35.6766	5.1569	0	0	yes	up	2.57667	89.5133	2.17	2.61	2.95	95.32	90.19	83.03	TRANK1	tetratricopeptide repeat and ankyrin repeat containing 1 [Source:HGNC Symbol;Acc:HGNC:29011]
ENSG00000152689	35.3521	5.14372	4.45513e-59	5.43535e-58	yes	up	0.203333	7.06667	0.21	0.19	0.21	8.22	5.93	7.05	RASGRP3	RAS guanyl releasing protein 3 [Source:HGNC Symbol;Acc:HGNC:14545]
ENSG00000215183	35.1125	5.13391	0.000271574	0.000671738	yes	up	0.0566667	1.67667	0	0	0.17	2.05	1.9	1.08	MSMP	microseminoprotein, prostate associated [Source:HGNC Symbol;Acc:HGNC:29663]
ENSG00000138646	35.0768	5.13245	0	0	yes	up	2.13333	77.4167	2.26	2.11	2.03	76.81	76.77	78.67	HERC5	HECT and RLD domain containing E3 ubiquitin protein ligase 5 [Source:HGNC Symbol;Acc:HGNC:24368]
ENSG00000130649	34.7883	5.12053	1.18783e-05	3.321e-05	yes	up	0.06	0.993333	0.18	0	0	1.13	0.73	1.12	CYP2E1	cytochrome P450 family 2 subfamily E member 1 [Source:HGNC Symbol;Acc:HGNC:2631]
ENSG00000130775	34.4653	5.10707	1.70734e-101	3.34633e-100	yes	up	0.57	15.5933	0.52	0.52	0.67	13.97	15.41	17.4	THEMIS2	thymocyte selection associated family member 2 [Source:HGNC Symbol;Acc:HGNC:16839]
ENSG00000132274	34.4078	5.10466	0	0	yes	up	1.37	77.1433	1.6	1.18	1.33	76.33	77.06	78.04	TRIM22	tripartite motif containing 22 [Source:HGNC Symbol;Acc:HGNC:16379]
ENSG00000181143	34.3535	5.10238	0	0	yes	up	0.486667	28.9533	0.59	0.5	0.37	26.31	38.64	21.91	MUC16	mucin 16, cell surface associated [Source:HGNC Symbol;Acc:HGNC:15582]
ENSG00000268903	34.3223	5.10107	0.00164565	0.00373911	yes	up	0	0.69	0	0	0	0.66	0.86	0.55	AL627309.6	novel pseudogene
ENSG00000142959	34.2182	5.09669	0.000288612	0.000712495	yes	up	0.00666667	0.293333	0	0.02	0	0.28	0.32	0.28	BEST4	bestrophin 4 [Source:HGNC Symbol;Acc:HGNC:17106]
ENSG00000284708	34.1598	5.09423	0.000318851	0.000783602	yes	up	0.01	0.356667	0.03	0	0	0.45	0.39	0.23	AL031731.1	novel transcript
ENSG00000234324	34.1252	5.09276	0.00168469	0.00382325	yes	up	0	1.18333	0	0	0	1.44	1.18	0.93	RPL9P2	ribosomal protein L9 pseudogene 2 [Source:HGNC Symbol;Acc:HGNC:17049]
ENSG00000137462	34.0597	5.08999	1.29689e-05	3.61146e-05	yes	up	0.01	0.68	0	0	0.03	0.55	0.63	0.86	TLR2	toll like receptor 2 [Source:HGNC Symbol;Acc:HGNC:11848]
ENSG00000230804	33.9967	5.08732	0.00188773	0.00425288	yes	up	0	1.03	0	0	0	1.65	0.84	0.6	C2orf27AP3	chromosome 2 open reading frame 27A pseudogene 3 [Source:HGNC Symbol;Acc:HGNC:50418]
ENSG00000179902	33.9716	5.08626	0.00198894	0.00446465	yes	up	0	0.486667	0	0	0	0.45	0.24	0.77	C1orf194	chromosome 1 open reading frame 194 [Source:HGNC Symbol;Acc:HGNC:32331]
ENSG00000128383	33.9429	5.08504	0.00194526	0.00437172	yes	up	0	0.666667	0	0	0	0.86	0.15	0.99	APOBEC3A	apolipoprotein B mRNA editing enzyme catalytic subunit 3A [Source:HGNC Symbol;Acc:HGNC:17343]
ENSG00000106772	33.1582	5.05129	1.71774e-09	6.14854e-09	yes	up	0.0266667	0.47	0.08	0	0	0.37	0.56	0.48	PRUNE2	prune homolog 2 with BCH domain [Source:HGNC Symbol;Acc:HGNC:25209]
ENSG00000177409	32.7583	5.03379	0	0	yes	up	0.42	15.2933	0.31	0.45	0.5	14.06	15.8	16.02	SAMD9L	sterile alpha motif domain containing 9 like [Source:HGNC Symbol;Acc:HGNC:1349]
ENSG00000130589	32.7129	5.03179	0	0	yes	up	4.50333	134.537	5.37	3.81	4.33	131.26	137.87	134.48	HELZ2	helicase with zinc finger 2 [Source:HGNC Symbol;Acc:HGNC:30021]
ENSG00000274175	32.5829	5.02604	2.54674e-07	7.98672e-07	yes	up	0.0366667	1.15	0	0	0.11	1.62	0.79	1.04	AC133551.1	TP53-target gene 3 protein [Source:NCBI gene;Acc:102723655]
ENSG00000259763	32.3556	5.01595	0.00228394	0.00508944	yes	up	0	0.626667	0	0	0	0.51	0.54	0.83	LINC02157	long intergenic non-protein coding RNA 2157 [Source:HGNC Symbol;Acc:HGNC:53018]
ENSG00000166278	32.3051	5.01369	2.78328e-37	2.36713e-36	yes	up	0.3	6.25333	0.41	0.3	0.19	7.03	5.61	6.12	C2	complement C2 [Source:HGNC Symbol;Acc:HGNC:1248]
ENSG00000234383	32.2692	5.01209	0.00230908	0.00514297	yes	up	0	0.3	0	0	0	0.39	0.26	0.25	CTBP2P8	C-terminal binding protein 2 pseudogene 8 [Source:HGNC Symbol;Acc:HGNC:45200]
ENSG00000270972	32.2399	5.01077	0.0024428	0.00542496	yes	up	0	1.39	0	0	0	2.02	1.22	0.93	AC136475.9	novel transcript
ENSG00000233680	32.14	5.0063	0.00261945	0.00579648	yes	up	0	0.46	0	0	0	0.75	0.32	0.31	HNRNPA1P27	heterogeneous nuclear ribonucleoprotein A1 pseudogene 27 [Source:HGNC Symbol;Acc:HGNC:39545]
ENSG00000286000	32.0557	5.00251	0.00288775	0.00636255	yes	up	0	0.123333	0	0	0	0.16	0.04	0.17	AC234775.4	novel transcript
ENSG00000225963	31.2564	4.96608	6.76929e-24	4.14036e-23	yes	up	0.366667	8.55	0.35	0.13	0.62	9.34	9.17	7.14	AC009950.1	novel transcript, antisense to SP110
ENSG00000110944	30.7887	4.94433	2.28592e-54	2.58132e-53	yes	up	0.676667	14.39	0.47	0.66	0.9	13.61	13.22	16.34	IL23A	interleukin 23 subunit alpha [Source:HGNC Symbol;Acc:HGNC:15488]
ENSG00000197993	30.6799	4.93922	0.000594641	0.00141862	yes	up	0.00666667	0.453333	0.02	0	0	0.19	0.84	0.33	KEL	Kell metallo-endopeptidase (Kell blood group) [Source:HGNC Symbol;Acc:HGNC:6308]
ENSG00000136250	30.6104	4.93595	0.0029726	0.0065338	yes	up	0	0.37	0	0	0	0.51	0.2	0.4	AOAH	acyloxyacyl hydrolase [Source:HGNC Symbol;Acc:HGNC:548]
ENSG00000279036	30.5862	4.93481	0.00404513	0.00872302	yes	up	0	0.09	0	0	0	0.03	0.06	0.18	AC015656.1	TEC
ENSG00000265142	30.5695	4.93402	0.00302951	0.00664804	yes	up	0	0.0766667	0	0	0	0.07	0.07	0.09	MIR133A1HG	MIR133A1 host gene [Source:HGNC Symbol;Acc:HGNC:49594]
ENSG00000270249	30.5282	4.93207	0.00333703	0.0072838	yes	up	0	0.453333	0	0	0	0.34	0.3	0.72	AC093668.1	novel protein
ENSG00000278673	30.5282	4.93207	0.00333703	0.0072838	yes	up	0	0.223333	0	0	0	0.17	0.16	0.34	AC136352.4
ENSG00000172818	30.5082	4.93112	0.000563052	0.00134761	yes	up	0.00666667	0.213333	0	0	0.02	0.19	0.22	0.23	OVOL1	ovo like transcriptional repressor 1 [Source:HGNC Symbol;Acc:HGNC:8525]
ENSG00000276317	30.4996	4.93072	0.00319066	0.00698094	yes	up	0	0.87	0	0	0	0.74	0.64	1.23	AL357033.3	novel transcript, antisense to SLCO4A1
ENSG00000261618	29.47	4.88118	4.98636e-07	1.53641e-06	yes	up	0.01	0.313333	0	0.02	0.01	0.36	0.31	0.27	LINC02605	long intergenic non-protein coding RNA 2605 [Source:HGNC Symbol;Acc:HGNC:53974]
ENSG00000100024	29.4413	4.87977	0.00070628	0.00167121	yes	up	0.00666667	0.23	0	0	0.02	0.25	0.17	0.27	UPB1	beta-ureidopropionase 1 [Source:HGNC Symbol;Acc:HGNC:16297]
ENSG00000279330	29.0827	4.86209	0.00467331	0.00996972	yes	up	0	0.146667	0	0	0	0.05	0.23	0.16	AJ003147.3	TEC
ENSG00000259657	29.0224	4.8591	0.00422964	0.00908413	yes	up	0	0.97	0	0	0	0.69	1.5	0.72	PIGHP1	phosphatidylinositol glycan anchor biosynthesis class H pseudogene 1 [Source:HGNC Symbol;Acc:HGNC:45152]
ENSG00000275857	29.0224	4.8591	0.00422964	0.00908413	yes	up	0	0.943333	0	0	0	0.64	1.44	0.75	AC009133.4	novel transcript, antisense to KIF22
ENSG00000278664	28.9112	4.85356	0.00431251	0.00924824	yes	up	0	0.28	0	0	0	0.15	0.32	0.37	DUX4L10	double homeobox 4 like 10 (pseudogene) [Source:HGNC Symbol;Acc:HGNC:31354]
ENSG00000204361	28.7833	4.84716	0.00407773	0.00878753	yes	up	0	0.163333	0	0	0	0.15	0.16	0.18	NXPE2	neurexophilin and PC-esterase domain family member 2 [Source:HGNC Symbol;Acc:HGNC:26331]
ENSG00000235385	28.7385	4.84491	0.000810993	0.0019056	yes	up	0.0133333	0.55	0	0	0.04	0.34	0.65	0.66	LINC02154	long intergenic non-protein coding RNA 2154 [Source:HGNC Symbol;Acc:HGNC:53015]
ENSG00000126860	28.7135	4.84366	0.00424499	0.00911624	yes	up	0	0.206667	0	0	0	0.17	0.19	0.26	EVI2A	ecotropic viral integration site 2A [Source:HGNC Symbol;Acc:HGNC:3499]
ENSG00000285925	28.6431	4.84012	0.0045694	0.00976114	yes	up	0	0.493333	0	0	0	0.45	0.29	0.74	AC007391.2	novel transcript, antisense to QPCT
ENSG00000173930	28.4032	4.82798	7.97148e-48	8.20128e-47	yes	up	0.09	2.74333	0.08	0.06	0.13	2.88	2.77	2.58	SLCO4C1	solute carrier organic anion transporter family member 4C1 [Source:HGNC Symbol;Acc:HGNC:23612]
ENSG00000140853	27.813	4.79769	0	0	yes	up	2.12	58.77	2.35	2.61	1.4	57.62	60.23	58.46	NLRC5	NLR family CARD domain containing 5 [Source:HGNC Symbol;Acc:HGNC:29933]
ENSG00000258919	27.3097	4.77134	0.00654073	0.0136523	yes	up	0	1.00333	0	0	0	0.76	1.86	0.39	AL049836.1	novel transcript
ENSG00000205502	27.2834	4.76995	0.00750303	0.0155125	yes	up	0	0.206667	0	0	0	0.2	0.38	0.04	C2CD4B	C2 calcium dependent domain containing 4B [Source:HGNC Symbol;Acc:HGNC:33628]
ENSG00000271623	27.209	4.76601	0.00637775	0.0133303	yes	up	0	0.713333	0	0	0	0.64	1.21	0.29	AC138894.3	PRKC, apoptosis, WT1, regulator (PAWR) pseudogene
ENSG00000235621	27.1951	4.76528	0.00580262	0.0122095	yes	up	0	0.09	0	0	0	0.06	0.12	0.09	LINC00494	long intergenic non-protein coding RNA 494 [Source:HGNC Symbol;Acc:HGNC:27657]
ENSG00000204642	27.1607	4.76345	1.99963e-260	1.15696e-258	yes	up	2.78667	76.0767	3.24	3.03	2.09	76.88	74.75	76.6	HLA-F	major histocompatibility complex, class I, F [Source:HGNC Symbol;Acc:HGNC:4963]
ENSG00000261713	27.0737	4.75882	1.19134e-06	3.58308e-06	yes	up	0.0333333	0.713333	0.02	0.06	0.02	0.74	0.49	0.91	SSTR5-AS1	SSTR5 antisense RNA 1 [Source:HGNC Symbol;Acc:HGNC:26502]
ENSG00000242866	26.9975	4.75475	2.54397e-11	9.98587e-11	yes	up	0.04	1.12667	0.07	0.01	0.04	0.65	1.61	1.12	STRC	stereocilin [Source:HGNC Symbol;Acc:HGNC:16035]
ENSG00000237940	26.9971	4.75473	0.00557473	0.0117592	yes	up	0	0.186667	0	0	0	0.14	0.14	0.28	LINC01238	long intergenic non-protein coding RNA 1238 [Source:HGNC Symbol;Acc:HGNC:49795]
ENSG00000179921	26.9394	4.75165	0.00601779	0.0126321	yes	up	0	0.17	0	0	0	0.21	0.16	0.14	GPBAR1	G protein-coupled bile acid receptor 1 [Source:HGNC Symbol;Acc:HGNC:19680]
ENSG00000253522	26.9376	4.75155	1.93997e-20	1.07728e-19	yes	up	0.0933333	2.71667	0.15	0.05	0.08	2.58	2.81	2.76	MIR3142HG	MIR3142 host gene [Source:HGNC Symbol;Acc:HGNC:51944]
ENSG00000088882	26.9274	4.75101	0.0057265	0.0120627	yes	up	0	0.123333	0	0	0	0.12	0.1	0.15	CPXM1	carboxypeptidase X, M14 family member 1 [Source:HGNC Symbol;Acc:HGNC:15771]
ENSG00000225431	26.8696	4.7479	0.00593535	0.0124705	yes	up	0	0.176667	0	0	0	0.24	0.15	0.14	LINC01671	long intergenic non-protein coding RNA 1671 [Source:HGNC Symbol;Acc:HGNC:52459]
ENSG00000146678	26.8599	4.74738	0	0	yes	up	16.6867	489.56	17.12	15.71	17.23	510.49	492.47	465.72	IGFBP1	insulin like growth factor binding protein 1 [Source:HGNC Symbol;Acc:HGNC:5469]
ENSG00000234745	26.7302	4.7404	0	0	yes	up	17.9867	374.227	7.19	38.17	8.6	416.55	336.64	369.49	HLA-B	major histocompatibility complex, class I, B [Source:HGNC Symbol;Acc:HGNC:4932]
ENSG00000255071	26.7139	4.73952	4.21975e-23	2.52172e-22	yes	up	0.0933333	2.87333	0.17	0.06	0.05	2.89	3.31	2.42	SAA2-SAA4	SAA2-SAA4 readthrough [Source:HGNC Symbol;Acc:HGNC:39550]
ENSG00000172243	26.7128	4.73946	0.00124002	0.00285971	yes	up	0.00333333	0.74	0	0.01	0	0.41	0.36	1.45	CLEC7A	C-type lectin domain containing 7A [Source:HGNC Symbol;Acc:HGNC:14558]
ENSG00000105559	26.7111	4.73937	1.44787e-217	6.82583e-216	yes	up	0.92	29.8933	0.77	1.29	0.7	31.42	25.75	32.51	PLEKHA4	pleckstrin homology domain containing A4 [Source:HGNC Symbol;Acc:HGNC:14339]
ENSG00000158517	26.7039	4.73898	0.000123433	0.000315812	yes	up	0.0266667	0.81	0.08	0	0	1.12	0.65	0.66	NCF1	neutrophil cytosolic factor 1 [Source:HGNC Symbol;Acc:HGNC:7660]
ENSG00000198535	26.3709	4.72088	9.69937e-05	0.00025128	yes	up	0.01	0.296667	0.03	0	0	0.34	0.28	0.27	C2CD4A	C2 calcium dependent domain containing 4A [Source:HGNC Symbol;Acc:HGNC:33627]
ENSG00000107201	26.1629	4.70945	0	0	yes	up	3.49667	99.2867	3.28	3.33	3.88	98.42	98.73	100.71	DDX58	DExD/H-box helicase 58 [Source:HGNC Symbol;Acc:HGNC:19102]
ENSG00000229474	26.1227	4.70723	2.14007e-09	7.62096e-09	yes	up	0.0466667	2.58	0	0.14	0	1.6	3.43	2.71	PATL2	PAT1 homolog 2 [Source:HGNC Symbol;Acc:HGNC:33630]
ENSG00000151882	26.105	4.70625	3.07126e-08	1.02354e-07	yes	up	0.0333333	1.04667	0.03	0.02	0.05	1.37	0.9	0.87	CCL28	C-C motif chemokine ligand 28 [Source:HGNC Symbol;Acc:HGNC:17700]
ENSG00000228903	25.9723	4.6989	1.43675e-11	5.70713e-11	yes	up	0.0433333	1.12667	0.05	0.03	0.05	0.93	1.05	1.4	RASA4CP	RAS p21 protein activator 4C, pseudogene [Source:HGNC Symbol;Acc:HGNC:44185]
ENSG00000163644	25.9361	4.69689	6.94658e-126	1.69139e-124	yes	up	0.506667	10.4233	0.6	0.26	0.66	9.63	10.93	10.71	PPM1K	protein phosphatase, Mg2+/Mn2+ dependent 1K [Source:HGNC Symbol;Acc:HGNC:25415]
ENSG00000123612	25.9082	4.69534	0.000108118	0.000278649	yes	up	0.0333333	0.106667	0.1	0	0	0.1	0.1	0.12	ACVR1C	activin A receptor type 1C [Source:HGNC Symbol;Acc:HGNC:18123]
ENSG00000205413	25.7739	4.68784	0	0	yes	up	1.57	43.99	1.46	1.44	1.81	41.95	43.73	46.29	SAMD9	sterile alpha motif domain containing 9 [Source:HGNC Symbol;Acc:HGNC:1348]
ENSG00000261487	25.7015	4.68378	0.0018424	0.00415975	yes	up	0.0566667	1.38667	0	0.17	0	1.15	0.67	2.34	AC135048.1	novel transcript
ENSG00000204791	25.1531	4.65267	0.00882378	0.018038	yes	up	0	0.223333	0	0	0	0.33	0.25	0.09	SMPD5	sphingomyelin phosphodiesterase 5 [Source:HGNC Symbol;Acc:HGNC:52275]
ENSG00000280381	25.0535	4.64694	0.0092293	0.0187866	yes	up	0	0.0466667	0	0	0	0.08	0.04	0.02	AC026362.2	novel transcript
ENSG00000226690	25.0225	4.64516	0.0108673	0.0218817	yes	up	0	0.213333	0	0	0	0.33	0.13	0.18	AC013470.2	novel protein
ENSG00000257957	24.9836	4.64291	0.00900205	0.0183762	yes	up	0	0.233333	0	0	0	0.39	0.16	0.15	QRSL1P3	QRSL1 pseudogene 3 [Source:HGNC Symbol;Acc:HGNC:43669]
ENSG00000270919	24.9714	4.64221	0.00897625	0.0183252	yes	up	0	0.91	0	0	0	1.14	0.41	1.18	AC108451.2	novel transcript, antisense to ARNT2
ENSG00000226125	24.9423	4.64052	0.0091039	0.018561	yes	up	0	0.103333	0	0	0	0.15	0.05	0.11	LINC01907	long intergenic non-protein coding RNA 1907 [Source:HGNC Symbol;Acc:HGNC:52726]
ENSG00000267706	24.8497	4.63516	0.0017441	0.00394869	yes	up	0.00666667	0.166667	0	0	0.02	0.19	0.14	0.17	AC020922.1	novel transcript
ENSG00000241690	24.7867	4.63149	0.0159392	0.0311391	yes	up	0	0.146667	0	0	0	0.21	0	0.23	AL035460.1	novel protein
ENSG00000179776	24.4372	4.61101	0.00016155	0.000408726	yes	up	0.02	0.383333	0.03	0.03	0	0.3	0.35	0.5	CDH5	cadherin 5 [Source:HGNC Symbol;Acc:HGNC:1764]
ENSG00000183960	24.416	4.60975	0.000164332	0.000415262	yes	up	0.00666667	0.18	0.02	0	0	0.17	0.17	0.2	KCNH8	potassium voltage-gated channel subfamily H member 8 [Source:HGNC Symbol;Acc:HGNC:18864]
ENSG00000134716	24.2635	4.60072	2.15069e-09	7.65522e-09	yes	up	0.05	1.30667	0.04	0.07	0.04	1.37	1.18	1.37	CYP2J2	cytochrome P450 family 2 subfamily J member 2 [Source:HGNC Symbol;Acc:HGNC:2634]
ENSG00000239704	24.0742	4.58941	1.58112e-09	5.67725e-09	yes	up	0.346667	3.94333	0.26	0.13	0.65	3.61	6.22	2	CDRT4	CMT1A duplicated region transcript 4 [Source:HGNC Symbol;Acc:HGNC:14383]
ENSG00000168899	24.003	4.58514	0.00215338	0.00481019	yes	up	0.04	1.21	0	0.12	0	1.49	1.33	0.81	VAMP5	vesicle associated membrane protein 5 [Source:HGNC Symbol;Acc:HGNC:12646]
ENSG00000231119	23.7575	4.57031	0.00272492	0.00601941	yes	up	0.01	0.293333	0	0.03	0	0.43	0.11	0.34	AL031666.1	novel transcript, antisense to ZMYND8
ENSG00000276727	23.7248	4.56832	0.0120688	0.0240832	yes	up	0	0.546667	0	0	0	0.24	1.03	0.37	AC137834.2	novel transcript, antisense to SHMT2
ENSG00000272971	23.6956	4.56655	0.0121214	0.0241858	yes	up	0	0.843333	0	0	0	0.55	1.6	0.38	AL365181.4	novel transcript
ENSG00000183542	23.6503	4.56379	0.0191382	0.036768	yes	up	0	0.356667	0	0	0	0	0.51	0.56	KLRC4	killer cell lectin like receptor C4 [Source:HGNC Symbol;Acc:HGNC:6377]
ENSG00000143365	23.624	4.56218	2.30636e-22	1.34804e-21	yes	up	0.143333	2.28333	0.35	0.05	0.03	2.11	2.46	2.28	RORC	RAR related orphan receptor C [Source:HGNC Symbol;Acc:HGNC:10260]
ENSG00000168589	23.5949	4.5604	0.0117447	0.0234894	yes	up	0	0.833333	0	0	0	0.57	1.63	0.3	DYNLRB2	dynein light chain roadblock-type 2 [Source:HGNC Symbol;Acc:HGNC:15467]
ENSG00000223617	23.5823	4.55963	0.0115184	0.0230811	yes	up	0	0.423333	0	0	0	0.16	0.55	0.56	LINC00370	long intergenic non-protein coding RNA 370 [Source:HGNC Symbol;Acc:HGNC:42692]
ENSG00000175899	23.5411	4.55711	0.000221948	0.00055389	yes	up	0.0433333	0.33	0.12	0.01	0	0.22	0.27	0.5	A2M	alpha-2-macroglobulin [Source:HGNC Symbol;Acc:HGNC:7]
ENSG00000168961	23.5324	4.55658	9.42376e-149	2.78603e-147	yes	up	1.37667	34.2133	0.73	2.05	1.35	36.15	31.85	34.64	LGALS9	galectin 9 [Source:HGNC Symbol;Acc:HGNC:6570]
ENSG00000277144	23.4535	4.55173	0.0107621	0.0216908	yes	up	0	0.846667	0	0	0	0.75	1.02	0.77	AC092757.3	novel transcript, antisense to CCNB2
ENSG00000280228	23.4535	4.55173	0.0107621	0.0216908	yes	up	0	0.0666667	0	0	0	0.06	0.08	0.06	AC079753.1	TEC
ENSG00000174992	23.4248	4.54997	0.011034	0.0221901	yes	up	0	0.0833333	0	0	0	0.09	0.1	0.06	ZG16	zymogen granule protein 16 [Source:HGNC Symbol;Acc:HGNC:30961]
ENSG00000231473	23.3716	4.54668	0.012729	0.0252924	yes	up	0	0.263333	0	0	0	0.12	0.19	0.48	RB1-DT	RB1 divergent transcript [Source:HGNC Symbol;Acc:HGNC:42778]
ENSG00000256262	23.3613	4.54605	0.000241486	0.000599906	yes	up	0.08	2.15333	0.12	0.12	0	2.14	1.29	3.03	USP30-AS1	USP30 antisense RNA 1 [Source:HGNC Symbol;Acc:HGNC:40909]
ENSG00000140459	23.3551	4.54567	0.0109293	0.0220008	yes	up	0.00666667	0.286667	0.02	0	0	0.39	0.14	0.33	CYP11A1	cytochrome P450 family 11 subfamily A member 1 [Source:HGNC Symbol;Acc:HGNC:2590]
ENSG00000279727	23.3533	4.54556	0.00280738	0.00619202	yes	up	0.08	0.923333	0	0	0.24	0.37	1.79	0.61	LINC02033	long intergenic non-protein coding RNA 2033 [Source:HGNC Symbol;Acc:HGNC:52867]
ENSG00000279254	23.3427	4.5449	0.011813	0.0236135	yes	up	0	0.14	0	0	0	0.09	0.1	0.23	AC020604.1	TEC
ENSG00000257298	23.3004	4.54228	0.0139359	0.0275046	yes	up	0	0.05	0	0	0	0.02	0.02	0.11	AC008147.2	novel transcript, sense intronic to LIMA1
ENSG00000125337	23.2731	4.54059	0.00283891	0.00625675	yes	up	0.0133333	0.226667	0	0	0.04	0.18	0.41	0.09	KIF25	kinesin family member 25 [Source:HGNC Symbol;Acc:HGNC:6390]
ENSG00000182676	23.2719	4.54052	0.0129231	0.0256558	yes	up	0	0.35	0	0	0	0.18	0.21	0.66	PPP1R27	protein phosphatase 1 regulatory subunit 27 [Source:HGNC Symbol;Acc:HGNC:16813]
ENSG00000124440	23.2146	4.53696	0.0121888	0.0243012	yes	up	0	0.0566667	0	0	0	0.05	0.02	0.1	HIF3A	hypoxia inducible factor 3 subunit alpha [Source:HGNC Symbol;Acc:HGNC:15825]
ENSG00000130487	23.1864	4.53521	7.27435e-09	2.5135e-08	yes	up	0.0266667	0.543333	0.04	0	0.04	0.49	0.65	0.49	KLHDC7B	kelch domain containing 7B [Source:HGNC Symbol;Acc:HGNC:25145]
ENSG00000135363	23.1265	4.53148	1.95673e-29	1.39796e-28	yes	up	0.25	5.75	0.23	0.18	0.34	6.01	4.68	6.56	LMO2	LIM domain only 2 [Source:HGNC Symbol;Acc:HGNC:6642]
ENSG00000267707	23.1263	4.53146	0.013212	0.0261863	yes	up	0	0.526667	0	0	0	0.95	0.26	0.37	AC015961.2	novel transcript, antisense to CELF4
ENSG00000212807	23.0954	4.52953	0.0143684	0.0282988	yes	up	0	0.0933333	0	0	0	0.18	0.02	0.08	OR2A42	olfactory receptor family 2 subfamily A member 42 [Source:HGNC Symbol;Acc:HGNC:31230]
ENSG00000225193	23.0798	4.52856	0.00248589	0.0055147	yes	up	0.136667	3.40667	0	0	0.41	3.51	3.45	3.26	RPS12P26	ribosomal protein S12 pseudogene 26 [Source:HGNC Symbol;Acc:HGNC:36320]
ENSG00000160472	23.0627	4.52749	0.0165958	0.0322788	yes	up	0	0.673333	0	0	0	1.53	0.33	0.16	TMEM190	transmembrane protein 190 [Source:HGNC Symbol;Acc:HGNC:29632]
ENSG00000255026	22.8856	4.51637	0.00318723	0.00697543	yes	up	0.0333333	1.14	0	0	0.1	0.95	1.3	1.17	AC136475.3	novel transcript
ENSG00000117228	22.2542	4.476	3.86374e-167	1.30377e-165	yes	up	1.01333	26.4967	1.36	0.83	0.85	27.21	25.66	26.62	GBP1	guanylate binding protein 1 [Source:HGNC Symbol;Acc:HGNC:4182]
ENSG00000116783	22.1771	4.471	0.00303798	0.00666534	yes	up	0.1	0.976667	0.19	0.03	0.08	0.95	1	0.98	TNNI3K	TNNI3 interacting kinase [Source:HGNC Symbol;Acc:HGNC:19661]
ENSG00000250853	22.1217	4.46739	0.0217108	0.0412366	yes	up	0	0.793333	0	0	0	0.18	2.01	0.19	RNF138P1	ring finger protein 138 pseudogene 1 [Source:HGNC Symbol;Acc:HGNC:30342]
ENSG00000077522	21.9689	4.45739	0.00382731	0.00828526	yes	up	0.0266667	0.256667	0	0.08	0	0.3	0.1	0.37	ACTN2	actinin alpha 2 [Source:HGNC Symbol;Acc:HGNC:164]
ENSG00000223356	21.8987	4.45278	0.0178167	0.0344602	yes	up	0	1.32	0	0	0	0.31	2.37	1.28	AL590666.1	novel transcript
ENSG00000170374	21.8857	4.45191	0.0044073	0.0094365	yes	up	0.00666667	0.216667	0.02	0	0	0.33	0.14	0.18	AC073611.1	Sp7 transcription factor [Source:NCBI gene;Acc:121340]
ENSG00000259436	21.8381	4.44878	0.0164039	0.0319433	yes	up	0	0.126667	0	0	0	0.09	0.23	0.06	AC010247.2	novel transcript, antisense to POU2F2
ENSG00000258404	21.8273	4.44806	0.0176903	0.034236	yes	up	0	1.17	0	0	0	0.27	1.81	1.43	LINC02320	long intergenic non-protein coding RNA 2320 [Source:HGNC Symbol;Acc:HGNC:53239]
ENSG00000262823	21.8108	4.44697	0.0180585	0.0348631	yes	up	0	0.503333	0	0	0	0.43	0.91	0.17	AC127521.1	novel transcript, antisense to SPNS3
ENSG00000172179	21.8108	4.44697	0.0180585	0.0348631	yes	up	0	0.346667	0	0	0	0.36	0.63	0.05	PRL	prolactin [Source:HGNC Symbol;Acc:HGNC:9445]
ENSG00000137648	21.7961	4.446	0.0159214	0.0311069	yes	up	0	0.283333	0	0	0	0.23	0.27	0.35	TMPRSS4	transmembrane serine protease 4 [Source:HGNC Symbol;Acc:HGNC:11878]
ENSG00000280162	21.7961	4.446	0.0159214	0.0311069	yes	up	0	0.0633333	0	0	0	0.03	0.1	0.06	AL136531.3	TEC
ENSG00000157303	21.7666	4.44404	0.0155101	0.0303708	yes	up	0	0.27	0	0	0	0.19	0.43	0.19	SUSD3	sushi domain containing 3 [Source:HGNC Symbol;Acc:HGNC:28391]
ENSG00000271427	21.7381	4.44215	0.0160683	0.0313644	yes	up	0	0.703333	0	0	0	0.67	1.09	0.35	AL358072.1	novel transcript
ENSG00000213018	21.7257	4.44133	0.0159153	0.0311004	yes	up	0	1.31	0	0	0	0.62	1.7	1.61	AL590762.1	pseudogene similar to part of poly(A) binding protein, nuclear 1 (PABPN1)
ENSG00000152154	21.7063	4.44004	1.949e-11	7.69655e-11	yes	up	0.14	2.08333	0.18	0.05	0.19	2.09	2.01	2.15	TMEM178A	transmembrane protein 178A [Source:HGNC Symbol;Acc:HGNC:28517]
ENSG00000273174	21.6963	4.43938	0.0152207	0.0298498	yes	up	0	0.726667	0	0	0	0.52	0.94	0.72	AC108673.2	novel transcript, antisense to RAB43
ENSG00000204930	21.6389	4.43555	0.0161372	0.0314749	yes	up	0	0.0666667	0	0	0	0.09	0.08	0.03	FAM221B	family with sequence similarity 221 member B [Source:HGNC Symbol;Acc:HGNC:30762]
ENSG00000231192	21.6389	4.43555	0.0161372	0.0314749	yes	up	0	0.0366667	0	0	0	0.04	0.05	0.02	OR5H1	olfactory receptor family 5 subfamily H member 1 [Source:HGNC Symbol;Acc:HGNC:8346]
ENSG00000070731	21.6178	4.43415	4.82086e-07	1.48762e-06	yes	up	0.11	1.36333	0	0.1	0.23	1.83	1.14	1.12	ST6GALNAC2	ST6 N-acetylgalactosaminide alpha-2,6-sialyltransferase 2 [Source:HGNC Symbol;Acc:HGNC:10867]
ENSG00000261644	21.6149	4.43395	0.0193507	0.0371358	yes	up	0	0.21	0	0	0	0.06	0.19	0.38	AC007728.2	novel transcript, antisense to CYLD and NOD2
ENSG00000283696	21.6078	4.43348	0.000377442	0.000920877	yes	up	0.0466667	1.06	0.07	0	0.07	1.41	0.61	1.16	AL592295.4	novel transcript
ENSG00000189377	21.5977	4.4328	0.015183	0.0297887	yes	up	0	0.233333	0	0	0	0.23	0.24	0.23	CXCL17	C-X-C motif chemokine ligand 17 [Source:HGNC Symbol;Acc:HGNC:19232]
ENSG00000101342	21.5968	4.43274	7.72308e-11	2.96351e-10	yes	up	0.0866667	2.29333	0.14	0.12	0	3.01	1.69	2.18	TLDC2	TBC/LysM-associated domain containing 2 [Source:HGNC Symbol;Acc:HGNC:16112]
ENSG00000264448	21.5856	4.43199	0.0170727	0.0331388	yes	up	0	0.31	0	0	0	0.15	0.24	0.54	MIR378D2HG	MIR378D2 host gene [Source:HGNC Symbol;Acc:HGNC:54166]
ENSG00000251031	21.5689	4.43088	0.0155384	0.0304234	yes	up	0	0.95	0	0	0	1.14	1	0.71	AC132803.1	novel transcript
ENSG00000264895	21.5567	4.43006	0.0160437	0.0313192	yes	up	0	0.113333	0	0	0	0.08	0.09	0.17	AC006141.1	novel transcript, sense intronic to MBTD1
ENSG00000273123	21.528	4.42814	0.0156429	0.030615	yes	up	0	0.76	0	0	0	0.73	0.6	0.95	AC020634.1	novel transcript, antisense to MYLK
ENSG00000197520	21.4701	4.42425	0.0162692	0.0317027	yes	up	0	0.22	0	0	0	0.28	0.14	0.24	FAM177B	family with sequence similarity 177 member B [Source:HGNC Symbol;Acc:HGNC:34395]
ENSG00000228737	21.4403	4.42226	0.0174701	0.033839	yes	up	0	0.61	0	0	0	1.02	0.46	0.35	AC008781.1	novel transcript
ENSG00000245080	21.4288	4.42148	0.0166934	0.032452	yes	up	0	0.09	0	0	0	0.11	0.05	0.11	MIR3150BHG	MIR3150B host gene [Source:HGNC Symbol;Acc:HGNC:52000]
ENSG00000285973	21.3997	4.41952	0.0169645	0.0329483	yes	up	0	0.09	0	0	0	0.13	0.05	0.09	AC063960.2	novel transcript, antisense to TACC2
ENSG00000114124	21.3852	4.41854	0.0192946	0.0370342	yes	up	0	0.0666667	0	0	0	0.06	0.02	0.12	GRK7	G protein-coupled receptor kinase 7 [Source:HGNC Symbol;Acc:HGNC:17031]
ENSG00000259251	21.3701	4.41752	0.0176678	0.0342011	yes	up	0	0.36	0	0	0	0.69	0.29	0.1	AC104590.1	novel transcript, antisense to VPS13C
ENSG00000169248	21.363	4.41704	2.79644e-15	1.30043e-14	yes	up	0.123333	2.90333	0.04	0.21	0.12	3.23	2.63	2.85	CXCL11	C-X-C motif chemokine ligand 11 [Source:HGNC Symbol;Acc:HGNC:10638]
ENSG00000112212	21.3272	4.41462	0.0191289	0.0367531	yes	up	0	0.433333	0	0	0	0.71	0.07	0.52	TSPO2	translocator protein 2 [Source:HGNC Symbol;Acc:HGNC:21256]
ENSG00000259374	21.2479	4.40925	0.00439164	0.00940649	yes	up	0.01	1.92667	0	0	0.03	0.84	0.75	4.19	NDUFB4P11	NADH:ubiquinone oxidoreductase subunit B4 pseudogene 11 [Source:HGNC Symbol;Acc:HGNC:45259]
ENSG00000164694	21.2393	4.40867	0.00375576	0.00814037	yes	up	0.00333333	0.0666667	0	0	0.01	0.06	0.06	0.08	FNDC1	fibronectin type III domain containing 1 [Source:HGNC Symbol;Acc:HGNC:21184]
ENSG00000255089	21.0224	4.39385	0.00470426	0.0100311	yes	up	0.406667	10.3	0	1.22	0	15.09	4.78	11.03	AC136475.4	novel transcript, antisense to IFITM3
ENSG00000104432	20.8826	4.38423	0.000456463	0.00110217	yes	up	0.02	0.61	0.03	0.03	0	0.67	0.38	0.78	IL7	interleukin 7 [Source:HGNC Symbol;Acc:HGNC:6023]
ENSG00000138496	20.8597	4.38264	0	0	yes	up	5.47	127.21	5.32	5.62	5.47	127.79	129.14	124.7	PARP9	poly(ADP-ribose) polymerase family member 9 [Source:HGNC Symbol;Acc:HGNC:24118]
ENSG00000198569	20.8087	4.37911	3.9738e-09	1.39281e-08	yes	up	0.05	1.17667	0.03	0.12	0	1.14	0.88	1.51	SLC34A3	solute carrier family 34 member 3 [Source:HGNC Symbol;Acc:HGNC:20305]
ENSG00000203797	20.5179	4.35881	5.68961e-08	1.86256e-07	yes	up	0.05	0.99	0.03	0.03	0.09	1.32	1	0.65	DDO	D-aspartate oxidase [Source:HGNC Symbol;Acc:HGNC:2727]
ENSG00000179846	20.5131	4.35847	3.28102e-21	1.86076e-20	yes	up	0.0633333	1.37667	0.07	0.09	0.03	1.52	1.25	1.36	NKPD1	NTPase KAP family P-loop domain containing 1 [Source:HGNC Symbol;Acc:HGNC:24739]
ENSG00000103522	20.4373	4.35314	2.12584e-09	7.57147e-09	yes	up	0.0333333	0.73	0.05	0.02	0.03	0.75	0.84	0.6	IL21R	interleukin 21 receptor [Source:HGNC Symbol;Acc:HGNC:6006]
ENSG00000285162	20.4269	4.3524	0.000604617	0.00144122	yes	up	0.00666667	0.153333	0	0.02	0	0.19	0.11	0.16	AC004593.3	chimerin 2 [Source:NCBI gene;Acc:1124]
ENSG00000255236	20.3954	4.35018	0.000580627	0.00138706	yes	up	0.126667	2.58	0.21	0.17	0	3.81	2.24	1.69	AP002992.1	novel transcript
ENSG00000228477	20.3283	4.34542	0.00479636	0.0102151	yes	up	0.0333333	0.856667	0	0.1	0	1.02	0.97	0.58	AL663070.1	ribosomal protein S2 (RPS2) pseudogene
ENSG00000271503	20.2971	4.3432	2.88263e-200	1.21187e-198	yes	up	2.62333	58.36	2.72	3.03	2.12	58.78	57.97	58.33	CCL5	C-C motif chemokine ligand 5 [Source:HGNC Symbol;Acc:HGNC:10632]
ENSG00000015520	20.2205	4.33774	3.07719e-05	8.32109e-05	yes	up	0.01	0.236667	0.03	0	0	0.24	0.2	0.27	NPC1L1	NPC1 like intracellular cholesterol transporter 1 [Source:HGNC Symbol;Acc:HGNC:7898]
ENSG00000275963	20.2159	4.33742	0.0051862	0.0109821	yes	up	0.0366667	0.766667	0	0	0.11	0.71	0.44	1.15	AC008115.4	novel transcript
ENSG00000229081	20.208	4.33686	0.0060595	0.0127127	yes	up	0.0133333	0.286667	0	0	0.04	0.19	0.12	0.55	LINC01165	long intergenic non-protein coding RNA 1165 [Source:HGNC Symbol;Acc:HGNC:49534]
ENSG00000236754	20.1721	4.33429	0.00517293	0.010955	yes	up	0.01	0.31	0	0.03	0	0.33	0.33	0.27	AC007666.1	novel transcript
ENSG00000168427	20.0965	4.32887	8.96932e-15	4.08477e-14	yes	up	0.0466667	1.01667	0.04	0.05	0.05	1.01	1.08	0.96	KLHL30	kelch like family member 30 [Source:HGNC Symbol;Acc:HGNC:24770]
ENSG00000204581	20.0819	4.32782	0.0234827	0.0442318	yes	up	0	0.163333	0	0	0	0.04	0.14	0.31	ACOXL-AS1	ACOXL antisense RNA 1 [Source:HGNC Symbol;Acc:HGNC:41112]
ENSG00000267939	20.041	4.32488	0.024263	0.0455406	yes	up	0	1.31	0	0	0	0.33	2.12	1.48	AC008946.1	novel transcript
ENSG00000257023	19.981	4.32056	0.0225188	0.0426194	yes	up	0	0.333333	0	0	0	0.26	0.56	0.18	AC087241.3	novel transcript, antisense to ETNK1
ENSG00000110436	19.9595	4.31901	6.80144e-17	3.33764e-16	yes	up	0.08	0.883333	0.03	0.21	0	0.87	0.93	0.85	SLC1A2	solute carrier family 1 member 2 [Source:HGNC Symbol;Acc:HGNC:10940]
ENSG00000233264	19.9534	4.31856	0.024607	0.0461221	yes	up	0	0.163333	0	0	0	0.17	0.28	0.04	AC006042.3	peptidylprolyl isomerase (cyclophilin)-like 4 (PPIL4) pseudogene
ENSG00000258733	19.9394	4.31755	0.0220927	0.0418856	yes	up	0	0.43	0	0	0	0.22	0.6	0.47	LINC02328	long intergenic non-protein coding RNA 2328 [Source:HGNC Symbol;Acc:HGNC:53248]
ENSG00000126895	19.8816	4.31336	0.0223057	0.0422581	yes	up	0	0.17	0	0	0	0.18	0.25	0.08	AVPR2	arginine vasopressin receptor 2 [Source:HGNC Symbol;Acc:HGNC:897]
ENSG00000236493	19.8694	4.31248	0.0223524	0.042336	yes	up	0.00333333	0.26	0	0.01	0	0.14	0.3	0.34	EIF2S2P3	eukaryotic translation initiation factor 2 subunit 2 beta pseudogene 3 [Source:HGNC Symbol;Acc:HGNC:31664]
ENSG00000279693	19.8403	4.31036	0.02149	0.0408648	yes	up	0	0.0733333	0	0	0	0.06	0.08	0.08	AC099521.2	novel transcript
ENSG00000168477	19.7903	4.30672	3.86991e-94	7.02594e-93	yes	up	0.696667	5.81333	0.16	0.07	1.86	5.83	6.33	5.28	TNXB	tenascin XB [Source:HGNC Symbol;Acc:HGNC:11976]
ENSG00000271983	19.7827	4.30617	0.0226774	0.0428913	yes	up	0	0.873333	0	0	0	1.14	1	0.48	AC023302.1	novel transcript
ENSG00000160282	19.7827	4.30617	0.0226774	0.0428913	yes	up	0	0.57	0	0	0	1.38	0.2	0.13	FTCD	formimidoyltransferase cyclodeaminase [Source:HGNC Symbol;Acc:HGNC:3974]
ENSG00000249026	19.7706	4.30528	0.0221021	0.0418896	yes	up	0	0.08	0	0	0	0.06	0.07	0.11	CTNNA1P1	catenin alpha 1 pseudogene 1 [Source:HGNC Symbol;Acc:HGNC:2513]
ENSG00000255355	19.7706	4.30528	0.0221021	0.0418896	yes	up	0	0.51	0	0	0	0.43	0.46	0.64	AP000640.2	novel transcript
ENSG00000271547	19.7706	4.30528	0.0221021	0.0418896	yes	up	0	0.806667	0	0	0	0.63	0.69	1.1	AC117498.3	chromosome 20 open reading frame 27 (C20orf27) pseudogene
ENSG00000159167	19.7569	4.30428	0	0	yes	up	8.46667	183.67	8.55	8.65	8.2	180.34	182.8	187.87	STC1	stanniocalcin 1 [Source:HGNC Symbol;Acc:HGNC:11373]
ENSG00000261241	19.7418	4.30318	0.0218518	0.0414627	yes	up	0	0.146667	0	0	0	0.17	0.16	0.11	LINC02128	long intergenic non-protein coding RNA 2128 [Source:HGNC Symbol;Acc:HGNC:52986]
ENSG00000254528	19.7212	4.30168	0.00099098	0.00230722	yes	up	0.0366667	1.11333	0.11	0	0	0.55	2.13	0.66	AP000757.1	novel transcript, antisense to FXYD6
ENSG00000234276	19.6836	4.29892	0.0236568	0.0445232	yes	up	0	0.88	0	0	0	1.31	0.81	0.52	SDR42E1P3	short chain dehydrogenase/reductase family 42E, member 1 pseudogene 3 [Source:HGNC Symbol;Acc:HGNC:51834]
ENSG00000248514	19.6717	4.29805	0.0231052	0.0436104	yes	up	0	1.03333	0	0	0	1.09	0.6	1.41	AC008443.4	novel transcript
ENSG00000257115	19.6717	4.29805	0.0231052	0.0436104	yes	up	0	0.23	0	0	0	0.25	0.13	0.31	OR11H12	olfactory receptor family 11 subfamily H member 12 [Source:HGNC Symbol;Acc:HGNC:30738]
ENSG00000233115	19.6428	4.29593	0.0232173	0.0438004	yes	up	0	0.0933333	0	0	0	0.13	0.04	0.11	FAM90A11P	family with sequence similarity 90 member A11, pseudogene [Source:HGNC Symbol;Acc:HGNC:32259]
ENSG00000236345	19.6387	4.29563	4.03605e-39	3.5608e-38	yes	up	0.323333	7.94333	0.17	0.43	0.37	6.85	7.52	9.46	SCAT8	S-phase cancer associated transcript 8 [Source:HGNC Symbol;Acc:HGNC:40967]
ENSG00000285122	19.6286	4.29488	0.0267282	0.049752	yes	up	0	6.18333	0	0	0	4.3	3.21	11.04	PIGY-DT	PIGY divergent transcript [Source:HGNC Symbol;Acc:HGNC:54080]
ENSG00000214688	19.6135	4.29378	0.0239358	0.0450039	yes	up	0	0.0433333	0	0	0	0.07	0.02	0.04	C10orf105	chromosome 10 open reading frame 105 [Source:HGNC Symbol;Acc:HGNC:20304]
ENSG00000108700	19.6135	4.29378	0.0239358	0.0450039	yes	up	0	0.326667	0	0	0	0.52	0.19	0.27	CCL8	C-C motif chemokine ligand 8 [Source:HGNC Symbol;Acc:HGNC:10635]
ENSG00000144837	19.5988	4.2927	2.55056e-15	1.18729e-14	yes	up	0.22	2.87333	0.2	0.33	0.13	2.34	3.38	2.9	PLA1A	phospholipase A1 member A [Source:HGNC Symbol;Acc:HGNC:17661]
ENSG00000155629	19.5889	4.29196	1.60031e-93	2.88031e-92	yes	up	0.283333	5.72667	0.29	0.25	0.31	5.55	6.03	5.6	PIK3AP1	phosphoinositide-3-kinase adaptor protein 1 [Source:HGNC Symbol;Acc:HGNC:30034]
ENSG00000172543	19.5709	4.29064	0.0259537	0.0484204	yes	up	0	0.336667	0	0	0	0.6	0.05	0.36	CTSW	cathepsin W [Source:HGNC Symbol;Acc:HGNC:2546]
ENSG00000283288	19.5415	4.28847	0.026314	0.0490566	yes	up	0	0.08	0	0	0	0.13	0.02	0.09	SMIM33	small integral membrane protein 33 [Source:HGNC Symbol;Acc:HGNC:53645]
ENSG00000114455	19.4631	4.28267	0.000787794	0.00185355	yes	up	0.0133333	0.453333	0	0.04	0	0.8	0.26	0.3	HHLA2	HERV-H LTR-associating 2 [Source:HGNC Symbol;Acc:HGNC:4905]
ENSG00000175730	19.4326	4.28041	0.00715682	0.0148409	yes	up	0.0433333	1.03	0.13	0	0	1.4	1.4	0.29	BAK1P1	BCL2 antagonist/killer 1 pseudogene 1 [Source:HGNC Symbol;Acc:HGNC:996]
ENSG00000273443	19.3119	4.27142	8.50329e-08	2.75258e-07	yes	up	0.15	3.08	0.09	0.17	0.19	2.84	3.75	2.65	AL645608.8	novel transcript
ENSG00000129988	19.2568	4.2673	3.48431e-10	1.29179e-09	yes	up	0.0733333	1.54333	0	0.12	0.1	1.59	1.38	1.66	LBP	lipopolysaccharide binding protein [Source:HGNC Symbol;Acc:HGNC:6517]
ENSG00000185345	19.2046	4.26338	5.33897e-09	1.85878e-08	yes	up	0.133333	1.04	0.37	0.02	0.01	0.59	1.66	0.87	PRKN	parkin RBR E3 ubiquitin protein ligase [Source:HGNC Symbol;Acc:HGNC:8607]
ENSG00000167371	18.8124	4.23361	2.5367e-120	5.88267e-119	yes	up	0.686667	14.52	0.64	0.73	0.69	13.68	14.46	15.42	PRRT2	proline rich transmembrane protein 2 [Source:HGNC Symbol;Acc:HGNC:30500]
ENSG00000198520	18.8069	4.23319	4.08746e-48	4.21855e-47	yes	up	1.27	15.8	1.64	1.29	0.88	17.82	14.25	15.33	ARMH1	armadillo-like helical domain containing 1 [Source:HGNC Symbol;Acc:HGNC:34345]
ENSG00000132554	18.7904	4.23192	2.2596e-06	6.65707e-06	yes	up	0.12	1.02	0.02	0.15	0.19	0.76	0.75	1.55	RGS22	regulator of G protein signaling 22 [Source:HGNC Symbol;Acc:HGNC:24499]
ENSG00000267387	18.7446	4.22841	1.23186e-07	3.94085e-07	yes	up	0.0766667	1.56333	0.06	0.04	0.13	1.74	1.44	1.51	AC020931.1	novel transcript, antisense to C19orf66
ENSG00000133328	18.7267	4.22703	4.24273e-05	0.000113351	yes	up	0.11	2.15	0	0.1	0.23	2.3	1.89	2.26	HRASLS2	HRAS like suppressor 2 [Source:HGNC Symbol;Acc:HGNC:17824]
ENSG00000140254	18.6967	4.22471	0.00816847	0.0167793	yes	up	0.0466667	0.493333	0	0	0.14	0.46	0.96	0.06	DUOXA1	dual oxidase maturation factor 1 [Source:HGNC Symbol;Acc:HGNC:26507]
ENSG00000124839	18.5258	4.21147	3.07165e-06	8.9733e-06	yes	up	0.06	1.11	0.07	0.11	0	1.28	1.05	1	RAB17	RAB17, member RAS oncogene family [Source:HGNC Symbol;Acc:HGNC:16523]
ENSG00000247157	18.5199	4.211	4.75211e-05	0.000126546	yes	up	0.0166667	0.34	0.03	0	0.02	0.36	0.29	0.37	LINC01252	long intergenic non-protein coding RNA 1252 [Source:HGNC Symbol;Acc:HGNC:27888]
ENSG00000215483	18.5169	4.21077	0.00720221	0.0149256	yes	up	0.00333333	0.153333	0	0.01	0	0.11	0.18	0.17	LINC00598	long intergenic non-protein coding RNA 598 [Source:HGNC Symbol;Acc:HGNC:42770]
ENSG00000162892	18.5169	4.21077	0.00720221	0.0149256	yes	up	0.0433333	0.24	0	0.13	0	0.18	0.24	0.3	IL24	interleukin 24 [Source:HGNC Symbol;Acc:HGNC:11346]
ENSG00000277496	18.4199	4.20319	2.96909e-07	9.26808e-07	yes	up	0.05	1.06667	0.12	0	0.03	1.34	0.86	1	AL357033.4	novel transcript, antisense to SLCO4A1
ENSG00000143127	18.3989	4.20154	8.65496e-97	1.61222e-95	yes	up	0.493333	8.16667	0.41	0.35	0.72	7.8	8.61	8.09	ITGA10	integrin subunit alpha 10 [Source:HGNC Symbol;Acc:HGNC:6135]
ENSG00000078804	18.3454	4.19735	0	0	yes	up	1.48	30.1867	1.62	1.32	1.5	29.49	30.63	30.44	TP53INP2	tumor protein p53 inducible nuclear protein 2 [Source:HGNC Symbol;Acc:HGNC:16104]
ENSG00000262265	18.3314	4.19625	0.00816622	0.0167762	yes	up	0.01	0.22	0.03	0	0	0.26	0.1	0.3	AC002558.3	novel transcript, sense intronic to CDC27
ENSG00000234981	18.3074	4.19436	0.00863455	0.0176717	yes	up	0.03	0.673333	0	0.09	0	1.18	0.43	0.41	AC244034.1	ribosomal protein L7a (RPL7A) pseudogene
ENSG00000166143	18.2306	4.18829	0.00104971	0.00243727	yes	up	0.07	1.34667	0	0.1	0.11	1.49	0.8	1.75	PPP1R14D	protein phosphatase 1 regulatory inhibitor subunit 14D [Source:HGNC Symbol;Acc:HGNC:14953]
ENSG00000102524	18.1769	4.18403	3.314e-12	1.353e-11	yes	up	0.1	3.36333	0.17	0.06	0.07	3.77	4.14	2.18	TNFSF13B	TNF superfamily member 13b [Source:HGNC Symbol;Acc:HGNC:11929]
ENSG00000149131	18.123	4.17975	1.86473e-07	5.89877e-07	yes	up	0.113333	1.45	0.13	0.13	0.08	1.62	1.54	1.19	SERPING1	serpin family G member 1 [Source:HGNC Symbol;Acc:HGNC:1228]
ENSG00000108551	17.9586	4.1666	1.63516e-15	7.67092e-15	yes	up	0.136667	2.60667	0.08	0.19	0.14	2.54	2.38	2.9	RASD1	ras related dexamethasone induced 1 [Source:HGNC Symbol;Acc:HGNC:15828]
ENSG00000277135	17.9262	4.164	0.00114885	0.00265646	yes	up	0.0433333	0.89	0.07	0.06	0	0.94	0.62	1.11	AC012409.3	novel transcript
ENSG00000185885	17.8678	4.15929	0	0	yes	up	24.4467	432.86	22.11	27.17	24.06	419.41	445.5	433.67	IFITM1	interferon induced transmembrane protein 1 [Source:HGNC Symbol;Acc:HGNC:5412]
ENSG00000215186	17.8468	4.15759	0.00138483	0.00317452	yes	up	0.0133333	0.566667	0.04	0	0	1.14	0.2	0.36	GOLGA6B	golgin A6 family member B [Source:HGNC Symbol;Acc:HGNC:32205]
ENSG00000284395	17.721	4.14739	0.00937458	0.019062	yes	up	0.143333	2.46333	0	0.43	0	0.69	5.1	1.6	AL032819.3	uncharacterized LOC105371045 [Source:NCBI gene;Acc:105371045]
ENSG00000100100	17.7162	4.147	5.41527e-44	5.2198e-43	yes	up	0.276667	5.42667	0.28	0.4	0.15	5.42	5.42	5.44	PIK3IP1	phosphoinositide-3-kinase interacting protein 1 [Source:HGNC Symbol;Acc:HGNC:24942]
ENSG00000270105	17.6959	4.14535	0.00135724	0.00311313	yes	up	0.296667	5.28667	0	0	0.89	5.58	7.29	2.99	AC136475.8	novel transcript
ENSG00000187908	17.6851	4.14446	0.00917217	0.0186819	yes	up	0.00333333	0.0466667	0	0.01	0	0.03	0.07	0.04	DMBT1	deleted in malignant brain tumors 1 [Source:HGNC Symbol;Acc:HGNC:2926]
ENSG00000160111	17.6647	4.1428	5.65486e-08	1.85144e-07	yes	up	0.126667	1.27333	0.33	0.02	0.03	0.93	1.96	0.93	CPAMD8	C3 and PZP like, alpha-2-macroglobulin domain containing 8 [Source:HGNC Symbol;Acc:HGNC:23228]
ENSG00000174343	17.6203	4.13916	0.00892106	0.0182174	yes	up	0.00666667	0.166667	0.02	0	0	0.15	0.22	0.13	CHRNA9	cholinergic receptor nicotinic alpha 9 subunit [Source:HGNC Symbol;Acc:HGNC:14079]
ENSG00000236393	17.5288	4.13165	8.54446e-05	0.000222189	yes	up	0.05	0.343333	0.02	0.11	0.02	0.46	0.36	0.21	AC091806.1	novel transcript
ENSG00000182824	17.5149	4.13051	0.00903764	0.0184398	yes	up	0.0133333	0.256667	0	0	0.04	0.24	0.21	0.32	FAM230E	family with sequence similarity 230 member E [Source:HGNC Symbol;Acc:HGNC:52450]
ENSG00000143627	17.3629	4.11794	0.0110215	0.0221668	yes	up	0.00666667	0.126667	0	0.02	0	0.17	0.05	0.16	PKLR	pyruvate kinase L/R [Source:HGNC Symbol;Acc:HGNC:9020]
ENSG00000146411	17.311	4.11362	8.91821e-28	6.07053e-27	yes	up	0.09	1.75333	0.12	0.1	0.05	1.54	1.95	1.77	SLC2A12	solute carrier family 2 member 12 [Source:HGNC Symbol;Acc:HGNC:18067]
ENSG00000173376	17.2242	4.10637	7.90062e-05	0.000206172	yes	up	0.02	0.346667	0.02	0.02	0.02	0.33	0.35	0.36	NDNF	neuron derived neurotrophic factor [Source:HGNC Symbol;Acc:HGNC:26256]
ENSG00000183484	17.0751	4.09383	4.53599e-13	1.92496e-12	yes	up	0.0766667	1.29333	0.09	0.05	0.09	0.87	0.98	2.03	GPR132	G protein-coupled receptor 132 [Source:HGNC Symbol;Acc:HGNC:17482]
ENSG00000227999	16.8793	4.07718	0.0136339	0.0269478	yes	up	0.0133333	0.296667	0	0.04	0	0.19	0.6	0.1	MTND5P1	MT-ND5 pseudogene 1 [Source:HGNC Symbol;Acc:HGNC:39644]
ENSG00000156804	16.8789	4.07715	7.40412e-87	1.23918e-85	yes	up	0.663333	7.14333	0.59	0.41	0.99	8.65	6.07	6.71	FBXO32	F-box protein 32 [Source:HGNC Symbol;Acc:HGNC:16731]
ENSG00000254598	16.6921	4.06109	0.0131631	0.0260985	yes	up	0.02	0.283333	0	0.06	0	0.1	0.29	0.46	CSNK2A3	casein kinase 2 alpha 3 [Source:HGNC Symbol;Acc:HGNC:2458]
ENSG00000151715	16.6678	4.05899	0.0110412	0.0222026	yes	up	0.01	0.196667	0	0	0.03	0.16	0.2	0.23	TMEM45B	transmembrane protein 45B [Source:HGNC Symbol;Acc:HGNC:25194]
ENSG00000155428	16.6544	4.05783	7.92885e-11	3.03941e-10	yes	up	0.143333	2.51667	0.15	0.15	0.13	2.01	3.52	2.02	TRIM74	tripartite motif containing 74 [Source:HGNC Symbol;Acc:HGNC:17453]
ENSG00000196361	16.6268	4.05544	0.0118289	0.0236381	yes	up	0.0166667	0.143333	0	0.05	0	0.11	0.06	0.26	ELAVL3	ELAV like RNA binding protein 3 [Source:HGNC Symbol;Acc:HGNC:3314]
ENSG00000114248	16.6122	4.05418	0.011353	0.0227768	yes	up	0.01	0.186667	0	0	0.03	0.2	0.13	0.23	LRRC31	leucine rich repeat containing 31 [Source:HGNC Symbol;Acc:HGNC:26261]
ENSG00000093134	16.5978	4.05292	0.0112831	0.0226552	yes	up	0.0166667	0.226667	0	0.05	0	0.21	0.18	0.29	VNN3	vanin 3 [Source:HGNC Symbol;Acc:HGNC:16431]
ENSG00000155754	16.5687	4.05039	0.011542	0.0231203	yes	up	0.01	0.0866667	0	0.03	0	0.09	0.12	0.05	C2CD6	C2 calcium dependent domain containing 6 [Source:HGNC Symbol;Acc:HGNC:14438]
ENSG00000278829	16.554	4.04911	0.00190474	0.00428782	yes	up	0.0633333	1.08667	0	0	0.19	1.12	0.7	1.44	AC099811.5	novel transcript, sense intronic to STAT5B
ENSG00000231167	16.5475	4.04854	0.0166021	0.0322855	yes	up	0.0233333	0.436667	0	0	0.07	0.14	0.15	1.02	YBX1P2	Y-box binding protein 1 pseudogene 2 [Source:HGNC Symbol;Acc:HGNC:22635]
ENSG00000204261	16.5112	4.04537	7.62472e-43	7.20106e-42	yes	up	0.786667	13.7633	0.44	1.05	0.87	14.36	12.52	14.41	PSMB8-AS1	PSMB8 antisense RNA 1 (head to head) [Source:HGNC Symbol;Acc:HGNC:39758]
ENSG00000137628	16.4748	4.04219	0	0	yes	up	2.88667	52.7133	3.72	2.05	2.89	48.99	52.3	56.85	DDX60	DExD/H-box helicase 60 [Source:HGNC Symbol;Acc:HGNC:25942]
ENSG00000100342	16.3407	4.03039	0	0	yes	up	2.80667	54.6067	3.3	2.77	2.35	52.65	51.9	59.27	APOL1	apolipoprotein L1 [Source:HGNC Symbol;Acc:HGNC:618]
ENSG00000159763	16.329	4.02936	1.10172e-07	3.53785e-07	yes	up	0.33	5.71	0	0.3	0.69	5.14	7.01	4.98	PIP	prolactin induced protein [Source:HGNC Symbol;Acc:HGNC:8993]
ENSG00000272666	16.2942	4.02628	1.08417e-07	3.48345e-07	yes	up	0.29	3	0.57	0.14	0.16	4.03	2.96	2.01	U62317.1	novel transcript
ENSG00000234290	16.2089	4.01871	2.72498e-35	2.21951e-34	yes	up	0.17	3.06	0.12	0.31	0.08	3.51	2.79	2.88	AC116366.1	novel transcript
ENSG00000197558	16.2028	4.01817	4.50714e-150	1.35167e-148	yes	up	0.453333	9.18	0.63	0.43	0.3	9.34	9.23	8.97	SSPO	SCO-spondin [Source:HGNC Symbol;Acc:HGNC:21998]
ENSG00000258713	16.0459	4.00413	0.00251641	0.00558032	yes	up	0.1	1.59333	0	0.3	0	2.15	1.57	1.06	C20orf141	chromosome 20 open reading frame 141 [Source:HGNC Symbol;Acc:HGNC:16134]
ENSG00000144596	16.0093	4.00084	2.2157e-26	1.45295e-25	yes	up	0.1	1.47	0.14	0.08	0.08	1.52	1.49	1.4	GRIP2	glutamate receptor interacting protein 2 [Source:HGNC Symbol;Acc:HGNC:23841]
ENSG00000105374	15.9252	3.99324	0.0165626	0.0322223	yes	up	0.0266667	0.676667	0	0.08	0	0.7	1.14	0.19	NKG7	natural killer cell granule protein 7 [Source:HGNC Symbol;Acc:HGNC:7830]
ENSG00000162511	15.9141	3.99223	0.00560019	0.0118107	yes	up	0.0166667	0.33	0	0.05	0	0.08	0.66	0.25	LAPTM5	lysosomal protein transmembrane 5 [Source:HGNC Symbol;Acc:HGNC:29612]
ENSG00000233539	15.8934	3.99036	0.00206247	0.00461884	yes	up	0.02	0.513333	0	0.03	0.03	0.7	0.39	0.45	AC011294.1	novel transcript
ENSG00000196778	15.8818	3.9893	0.0156938	0.0307014	yes	up	0.00333333	0.0633333	0.01	0	0	0.02	0.1	0.07	OR52K1	olfactory receptor family 52 subfamily K member 1 [Source:HGNC Symbol;Acc:HGNC:15222]
ENSG00000176134	15.7723	3.97932	0.0158472	0.0309779	yes	up	0.00666667	0.13	0.02	0	0	0.16	0.19	0.04	AL445665.1	methylenetetrahydrofolate dehydrogenase (NADP+ dependent) 1-like (MTHFD1L) pseudogene
ENSG00000134827	15.7159	3.97416	4.91939e-78	7.33809e-77	yes	up	1.51	19.7467	1.67	0.76	2.1	18.43	19.17	21.64	TCN1	transcobalamin 1 [Source:HGNC Symbol;Acc:HGNC:11652]
ENSG00000285006	15.7156	3.97412	0.0140109	0.0276453	yes	up	0.06	0.813333	0	0.18	0	0.85	0.77	0.82	AC005280.3	novel transcript
ENSG00000135899	15.665	3.96948	0	0	yes	up	3.91	59.0267	4.09	4.08	3.56	56.19	59.97	60.92	SP110	SP110 nuclear body protein [Source:HGNC Symbol;Acc:HGNC:5401]
ENSG00000096006	15.66	3.96901	0.0145882	0.0287003	yes	up	0.0466667	0.16	0	0	0.14	0.14	0.12	0.22	CRISP3	cysteine rich secretory protein 3 [Source:HGNC Symbol;Acc:HGNC:16904]
ENSG00000171236	15.6596	3.96898	2.8642e-09	1.01101e-08	yes	up	0.0766667	0.95	0.19	0.02	0.02	1.1	0.85	0.9	LRG1	leucine rich alpha-2-glycoprotein 1 [Source:HGNC Symbol;Acc:HGNC:29480]
ENSG00000224083	15.6456	3.96768	0.0143999	0.0283469	yes	up	0.0133333	0.236667	0	0	0.04	0.25	0.17	0.29	MTCO1P11	MT-CO1 pseudogene 11 [Source:HGNC Symbol;Acc:HGNC:52013]
ENSG00000244998	15.6455	3.96768	0.0144981	0.0285353	yes	up	0.0133333	0.27	0.04	0	0	0.28	0.2	0.33	AC100803.1	novel transcript, antisense to PTP4A3
ENSG00000136872	15.6308	3.96632	0.0200149	0.038309	yes	up	0.0133333	0.173333	0.04	0	0	0.05	0.05	0.42	ALDOB	aldolase, fructose-bisphosphate B [Source:HGNC Symbol;Acc:HGNC:417]
ENSG00000254477	15.5809	3.9617	0.0153788	0.0301265	yes	up	0.0266667	0.306667	0.08	0	0	0.43	0.27	0.22	AP000640.1	novel transcript
ENSG00000173762	15.5659	3.96032	0.0157653	0.0308335	yes	up	0.0166667	0.313333	0	0.05	0	0.46	0.2	0.28	CD7	CD7 molecule [Source:HGNC Symbol;Acc:HGNC:1695]
ENSG00000224891	15.5145	3.95554	0.0171388	0.0332585	yes	up	0.05	0.593333	0	0	0.15	1.04	0.19	0.55	AC007899.1	chromosome 11 open reading frame 46 (C11orf46) pseudogene
ENSG00000234380	15.5144	3.95553	0.017252	0.0334557	yes	up	0.00666667	0.156667	0.02	0	0	0.31	0.05	0.11	LINC01426	long intergenic non-protein coding RNA 1426 [Source:HGNC Symbol;Acc:HGNC:50734]
ENSG00000104081	15.3993	3.94479	4.23714e-67	5.66072e-66	yes	up	0.34	6.3	0.23	0.45	0.34	7.04	6.64	5.22	BMF	Bcl2 modifying factor [Source:HGNC Symbol;Acc:HGNC:24132]
ENSG00000243649	15.3809	3.94307	4.01171e-123	9.54478e-122	yes	up	8.55	186.52	6.44	9.75	9.46	187.55	182.63	189.38	CFB	complement factor B [Source:HGNC Symbol;Acc:HGNC:1037]
ENSG00000221963	15.3761	3.94262	0	0	yes	up	1.99333	33.2333	1.96	1.99	2.03	31.9	33.8	34	APOL6	apolipoprotein L6 [Source:HGNC Symbol;Acc:HGNC:14870]
ENSG00000073910	15.2913	3.93464	2.01047e-20	1.11562e-19	yes	up	0.136667	1.02667	0.28	0.1	0.03	0.86	1.55	0.67	FRY	FRY microtubule binding protein [Source:HGNC Symbol;Acc:HGNC:20367]
ENSG00000104951	15.2877	3.9343	1.01193e-25	6.52925e-25	yes	up	0.473333	4.82667	0.55	0.4	0.47	4.78	4.11	5.59	IL4I1	interleukin 4 induced 1 [Source:HGNC Symbol;Acc:HGNC:19094]
ENSG00000183018	15.2155	3.92747	3.15275e-165	1.05454e-163	yes	up	1.89	19.28	1.9	1.63	2.14	19.39	19.76	18.69	AC118754.1	sphingolipid transporter 2 [Source:NCBI gene;Acc:124976]
ENSG00000224596	15.157	3.92192	5.81779e-10	2.13139e-09	yes	up	0.0566667	0.966667	0.02	0.05	0.1	0.73	0.87	1.3	ZMIZ1-AS1	ZMIZ1 antisense RNA 1 [Source:HGNC Symbol;Acc:HGNC:27433]
ENSG00000275620	15.0998	3.91646	1.44358e-30	1.05638e-29	yes	up	0.07	1.09667	0.05	0.07	0.09	1.17	1.06	1.06	AL121827.2	novel transcript, antisense to NKAIN4
ENSG00000205978	15.065	3.91313	3.60527e-07	1.1199e-06	yes	up	0.0133333	0.22	0.01	0.01	0.02	0.15	0.27	0.24	NYNRIN	NYN domain and retroviral integrase containing [Source:HGNC Symbol;Acc:HGNC:20165]
ENSG00000157766	15.0417	3.91089	0.000368185	0.000899248	yes	up	0.01	0.143333	0	0	0.03	0.07	0.22	0.14	ACAN	aggrecan [Source:HGNC Symbol;Acc:HGNC:319]
ENSG00000242419	15.0189	3.90871	0.000367884	0.000898706	yes	up	0.03	0.603333	0.09	0	0	0.85	0.79	0.17	PCDHGC4	protocadherin gamma subfamily C, 4 [Source:HGNC Symbol;Acc:HGNC:8717]
ENSG00000183578	14.9087	3.89808	3.64015e-12	1.48219e-11	yes	up	0.106667	1.69667	0.09	0.14	0.09	1.82	1.62	1.65	TNFAIP8L3	TNF alpha induced protein 8 like 3 [Source:HGNC Symbol;Acc:HGNC:20620]
ENSG00000179766	14.8996	3.8972	6.28391e-13	2.65004e-12	yes	up	0.0866667	1.44333	0	0.17	0.09	1.64	1.25	1.44	ATP8B5P	ATPase phospholipid transporting 8B5, pseudogene [Source:HGNC Symbol;Acc:HGNC:27245]
ENSG00000171847	14.8949	3.89675	0.00301573	0.00662479	yes	up	0.0166667	0.3	0.02	0	0.03	0.22	0.49	0.19	FAM90A1	family with sequence similarity 90 member A1 [Source:HGNC Symbol;Acc:HGNC:25526]
ENSG00000189051	14.8375	3.89118	0.0227653	0.0430326	yes	up	0.00666667	0.113333	0.02	0	0	0.02	0.11	0.21	RNF222	ring finger protein 222 [Source:HGNC Symbol;Acc:HGNC:34517]
ENSG00000237276	14.8086	3.88836	4.366e-05	0.000116535	yes	up	0.513333	10.9367	0.53	1.01	0	7.02	11.44	14.35	ANO7L1	anoctamin 7 like 1 [Source:HGNC Symbol;Acc:HGNC:32248]
ENSG00000143226	14.8053	3.88804	0.0222332	0.0421277	yes	up	0.01	0.306667	0.03	0	0	0.38	0.5	0.04	FCGR2A	Fc fragment of IgG receptor IIa [Source:HGNC Symbol;Acc:HGNC:3616]
ENSG00000138823	14.7779	3.88537	0.0177523	0.0343502	yes	up	0.00666667	0.173333	0.02	0	0	0.25	0.12	0.15	MTTP	microsomal triglyceride transfer protein [Source:HGNC Symbol;Acc:HGNC:7467]
ENSG00000232453	14.7634	3.88395	0.0178342	0.0344882	yes	up	0.02	0.31	0	0.06	0	0.31	0.34	0.28	AC105277.1	novel transcript
ENSG00000258667	14.7634	3.88395	0.0178342	0.0344882	yes	up	0.06	1.07	0	0.18	0	1.16	1.05	1	HIF1A-AS2	HIF1A antisense RNA 2 [Source:HGNC Symbol;Acc:HGNC:43015]
ENSG00000188039	14.7464	3.88229	4.17767e-05	0.000111665	yes	up	0.0133333	0.146667	0.02	0.01	0.01	0.15	0.2	0.09	NWD1	NACHT and WD repeat domain containing 1 [Source:HGNC Symbol;Acc:HGNC:27619]
ENSG00000182557	14.7447	3.88212	5.42123e-06	1.55634e-05	yes	up	0.21	1.88333	0.15	0.48	0	2.71	0.55	2.39	SPNS3	sphingolipid transporter 3 (putative) [Source:HGNC Symbol;Acc:HGNC:28433]
ENSG00000133401	14.7097	3.87869	6.23082e-15	2.85635e-14	yes	up	0.0466667	0.593333	0.09	0.03	0.02	0.61	0.32	0.85	PDZD2	PDZ domain containing 2 [Source:HGNC Symbol;Acc:HGNC:18486]
ENSG00000234925	14.6334	3.87119	0.0210964	0.0401796	yes	up	0.0766667	1.35333	0.23	0	0	2.48	0.81	0.77	ATP5PDP4	ATP synthase peripheral stalk subunit d pseudogene 4 [Source:HGNC Symbol;Acc:HGNC:49626]
ENSG00000131914	14.6128	3.86916	0.0209197	0.0398695	yes	up	0.00666667	0.0866667	0	0	0.02	0.15	0.03	0.08	LIN28A	lin-28 homolog A [Source:HGNC Symbol;Acc:HGNC:15986]
ENSG00000179761	14.6126	3.86914	6.92859e-07	2.11523e-06	yes	up	0.163333	1.65667	0.12	0.06	0.31	2.52	0.98	1.47	PIPOX	pipecolic acid and sarcosine oxidase [Source:HGNC Symbol;Acc:HGNC:17804]
ENSG00000122877	14.5581	3.86375	0.0039561	0.00854469	yes	up	0.01	0.226667	0	0.03	0	0.17	0.26	0.25	EGR2	early growth response 2 [Source:HGNC Symbol;Acc:HGNC:3239]
ENSG00000132702	14.5457	3.86252	0.000322169	0.00079116	yes	up	0.0633333	1.11	0.06	0.06	0.07	0.95	1.2	1.18	HAPLN2	hyaluronan and proteoglycan link protein 2 [Source:HGNC Symbol;Acc:HGNC:17410]
ENSG00000178947	14.5448	3.86244	1.58817e-56	1.86224e-55	yes	up	0.196667	3.17333	0.14	0.27	0.18	3.26	3.08	3.18	SMIM10L2A	small integral membrane protein 10 like 2A [Source:HGNC Symbol;Acc:HGNC:34499]
ENSG00000115339	14.4783	3.85582	4.36356e-05	0.000116484	yes	up	0.0733333	0.476667	0.17	0.05	0	0.49	0.51	0.43	GALNT3	polypeptide N-acetylgalactosaminyltransferase 3 [Source:HGNC Symbol;Acc:HGNC:4125]
ENSG00000198133	14.4703	3.85502	5.70925e-36	4.72239e-35	yes	up	0.22	3.13	0.1	0.18	0.38	2.7	3.55	3.14	TMEM229B	transmembrane protein 229B [Source:HGNC Symbol;Acc:HGNC:20130]
ENSG00000184574	14.4529	3.85328	0.00428366	0.00919153	yes	up	0.0133333	0.21	0.02	0.02	0	0.17	0.11	0.35	LPAR5	lysophosphatidic acid receptor 5 [Source:HGNC Symbol;Acc:HGNC:13307]
ENSG00000277511	14.4218	3.85018	7.65576e-41	6.96619e-40	yes	up	1.25667	19.62	1.29	0.94	1.54	18.96	22.8	17.1	AC116407.2	novel transcript
ENSG00000149654	14.4216	3.85016	0.00355275	0.00772836	yes	up	0.01	0.17	0	0.01	0.02	0.14	0.25	0.12	CDH22	cadherin 22 [Source:HGNC Symbol;Acc:HGNC:13251]
ENSG00000261527	14.2697	3.83488	0.00578426	0.012172	yes	up	0.0666667	1.11667	0	0.2	0	0.57	2.08	0.7	AC026464.5	transmembrane protein 111 (TMEM111) pseudogene
ENSG00000132185	14.0765	3.81522	0.00426776	0.00916343	yes	up	0.0133333	0.396667	0.02	0.02	0	0.45	0.38	0.36	FCRLA	Fc receptor like A [Source:HGNC Symbol;Acc:HGNC:18504]
ENSG00000261371	14.0681	3.81435	6.32259e-24	3.87128e-23	yes	up	0.43	7.96667	0.27	0.75	0.27	8.55	7.66	7.69	PECAM1	platelet and endothelial cell adhesion molecule 1 [Source:HGNC Symbol;Acc:HGNC:8823]
ENSG00000177669	14.0029	3.80765	0.00422846	0.00908413	yes	up	0.0266667	0.4	0.04	0.04	0	0.46	0.4	0.34	MBOAT4	membrane bound O-acyltransferase domain containing 4 [Source:HGNC Symbol;Acc:HGNC:32311]
ENSG00000269583	13.9754	3.80482	0.0242326	0.0454909	yes	up	0.0566667	0.983333	0	0.17	0	0.37	1.41	1.17	L34079.3	novel transcript, antisense to XRCC1
ENSG00000006747	13.9314	3.80026	7.51978e-14	3.30902e-13	yes	up	0.06	0.916667	0.02	0.03	0.13	0.87	1.02	0.86	SCIN	scinderin [Source:HGNC Symbol;Acc:HGNC:21695]
ENSG00000139597	13.9105	3.7981	2.23512e-08	7.52331e-08	yes	up	0.0733333	1.81667	0.11	0	0.11	2.02	1.72	1.71	N4BP2L1	NEDD4 binding protein 2 like 1 [Source:HGNC Symbol;Acc:HGNC:25037]
ENSG00000130590	13.9017	3.79719	1.79379e-06	5.32306e-06	yes	up	0.05	0.806667	0.08	0.07	0	0.84	1.08	0.5	SAMD10	sterile alpha motif domain containing 10 [Source:HGNC Symbol;Acc:HGNC:16129]
ENSG00000239620	13.8956	3.79656	0.0225821	0.0427287	yes	up	0.02	0.33	0	0.06	0	0.32	0.41	0.26	PRR20G	proline rich 20G [Source:HGNC Symbol;Acc:HGNC:53837]
ENSG00000279161	13.8316	3.7899	0.0236974	0.0445922	yes	up	0.00666667	0.126667	0	0.02	0	0.17	0.13	0.08	AC093503.3	TEC
ENSG00000269720	13.8257	3.78928	0.022886	0.0432465	yes	up	0.0266667	0.503333	0.08	0	0	0.5	0.41	0.6	CCDC194	coiled-coil domain containing 194 [Source:HGNC Symbol;Acc:HGNC:53438]
ENSG00000079263	13.8113	3.78777	0.0229569	0.043359	yes	up	0.0566667	1.06333	0.17	0	0	1.33	0.5	1.36	SP140	SP140 nuclear body protein [Source:HGNC Symbol;Acc:HGNC:17133]
ENSG00000010295	13.7898	3.78552	1.65467e-13	7.15855e-13	yes	up	0.11	1.81	0.18	0.06	0.09	1.95	2.02	1.46	IFFO1	intermediate filament family orphan 1 [Source:HGNC Symbol;Acc:HGNC:24970]
ENSG00000197536	13.7557	3.78195	1.94811e-77	2.89651e-76	yes	up	1.26	15.4133	0.73	1.73	1.32	15.17	13.35	17.72	C5orf56	chromosome 5 open reading frame 56 [Source:HGNC Symbol;Acc:HGNC:33838]
ENSG00000168348	13.7546	3.78184	0.0257105	0.0480009	yes	up	0.00666667	0.1	0	0.02	0	0.1	0.04	0.16	INSM2	INSM transcriptional repressor 2 [Source:HGNC Symbol;Acc:HGNC:17539]
ENSG00000074706	13.7451	3.78085	0.000573413	0.00137083	yes	up	0.01	0.22	0.01	0	0.02	0.21	0.35	0.1	IPCEF1	interaction protein for cytohesin exchange factors 1 [Source:HGNC Symbol;Acc:HGNC:21204]
ENSG00000148488	13.7289	3.77914	7.58042e-05	0.000198109	yes	up	0.01	0.196667	0	0.02	0.01	0.25	0.19	0.15	ST8SIA6	ST8 alpha-N-acetyl-neuraminide alpha-2,8-sialyltransferase 6 [Source:HGNC Symbol;Acc:HGNC:23317]
ENSG00000142089	13.6937	3.77544	1.23401e-130	3.13455e-129	yes	up	8.75	115.047	6.89	11.69	7.67	118.87	118.11	108.16	IFITM3	interferon induced transmembrane protein 3 [Source:HGNC Symbol;Acc:HGNC:5414]
ENSG00000170581	13.6641	3.77232	0	0	yes	up	7.78	125.817	7.53	8.23	7.58	129.93	124.84	122.68	STAT2	signal transducer and activator of transcription 2 [Source:HGNC Symbol;Acc:HGNC:11363]
ENSG00000280757	13.5745	3.76283	0.00593504	0.0124705	yes	up	0.0266667	0.49	0	0.08	0	0.59	0.55	0.33	DUX4L1	double homeobox 4 like 1 (pseudogene) [Source:HGNC Symbol;Acc:HGNC:3082]
ENSG00000183908	13.5213	3.75716	6.18668e-12	2.4969e-11	yes	up	0.04	0.61	0.02	0.04	0.06	0.41	0.66	0.76	LRRC55	leucine rich repeat containing 55 [Source:HGNC Symbol;Acc:HGNC:32324]
ENSG00000054219	13.4829	3.75306	0.00525767	0.0111262	yes	up	0.06	0.0733333	0.04	0.14	0	0.09	0.07	0.06	LY75	lymphocyte antigen 75 [Source:HGNC Symbol;Acc:HGNC:6729]
ENSG00000132465	13.3859	3.74265	4.7514e-07	1.46658e-06	yes	up	0.106667	1.51	0.08	0	0.24	1.31	2.06	1.16	JCHAIN	joining chain of multimeric IgA and IgM [Source:HGNC Symbol;Acc:HGNC:5713]
ENSG00000224389	13.3833	3.74236	6.2045e-21	3.48511e-20	yes	up	0.663333	6.12333	1.23	0.2	0.56	6.81	3.88	7.68	C4B	complement C4B (Chido blood group) [Source:HGNC Symbol;Acc:HGNC:1324]
ENSG00000244213	13.3383	3.73751	0.00087557	0.00205165	yes	up	0.14	2.11333	0.42	0	0	1.97	2.29	2.08	ZFAND6P1	zinc finger AN1-type containing 6 pseudogene 1 [Source:HGNC Symbol;Acc:HGNC:42978]
ENSG00000103888	13.3132	3.73478	0	0	yes	up	4.43	59.2067	4.37	4.51	4.41	57.1	58.22	62.3	CEMIP	cell migration inducing hyaluronidase 1 [Source:HGNC Symbol;Acc:HGNC:29213]
ENSG00000140678	13.3112	3.73457	3.05382e-27	2.05188e-26	yes	up	0.486667	3.31333	0.69	0.58	0.19	3.24	3.12	3.58	ITGAX	integrin subunit alpha X [Source:HGNC Symbol;Acc:HGNC:6152]
ENSG00000162645	13.2982	3.73316	0	0	yes	up	3.48	37.6167	3.57	3.63	3.24	37.73	38.09	37.03	GBP2	guanylate binding protein 2 [Source:HGNC Symbol;Acc:HGNC:4183]
ENSG00000122367	13.2276	3.72548	1.54954e-06	4.62399e-06	yes	up	0.03	0.29	0.06	0.01	0.02	0.3	0.28	0.29	LDB3	LIM domain binding 3 [Source:HGNC Symbol;Acc:HGNC:15710]
ENSG00000182782	13.2177	3.72439	0.000637168	0.00151534	yes	up	0.03	0.396667	0.03	0.03	0.03	0.4	0.35	0.44	HCAR2	hydroxycarboxylic acid receptor 2 [Source:HGNC Symbol;Acc:HGNC:24827]
ENSG00000071242	13.156	3.71765	4.63525e-13	1.96636e-12	yes	up	0.246667	0.97	0.27	0.35	0.12	0.63	0.98	1.3	RPS6KA2	ribosomal protein S6 kinase A2 [Source:HGNC Symbol;Acc:HGNC:10431]
ENSG00000244731	13.0961	3.71107	1.13184e-50	1.21351e-49	yes	up	0.703333	8.94	0.96	0.83	0.32	10.1	8.33	8.39	C4A	complement C4A (Rodgers blood group) [Source:HGNC Symbol;Acc:HGNC:1323]
ENSG00000273138	13.0941	3.71085	0.00680326	0.014159	yes	up	0.333333	4.88667	0.5	0.5	0	2.25	5.9	6.51	AC005021.1	novel transcript, antisense to PON2
ENSG00000158296	12.9931	3.69968	0.00751979	0.0155415	yes	up	0.0333333	0.13	0	0.1	0	0.14	0.07	0.18	SLC13A3	solute carrier family 13 member 3 [Source:HGNC Symbol;Acc:HGNC:14430]
ENSG00000245904	12.9812	3.69835	6.07601e-23	3.61406e-22	yes	up	0.596667	4.36333	0.76	0.22	0.81	4.41	6.27	2.41	AC025164.1	novel transcript, antisense to BTG1
ENSG00000113494	12.9761	3.69779	0.00723008	0.0149752	yes	up	0.0233333	0.0566667	0.07	0	0	0.03	0.03	0.11	PRLR	prolactin receptor [Source:HGNC Symbol;Acc:HGNC:9446]
ENSG00000170298	12.9726	3.69739	0.000997864	0.0023223	yes	up	0.0633333	0.566667	0	0	0.19	0.83	0.47	0.4	LGALS9B	galectin 9B [Source:HGNC Symbol;Acc:HGNC:24842]
ENSG00000177989	12.9468	3.69452	4.61021e-70	6.30622e-69	yes	up	2.41	23.2833	1.15	4.69	1.39	25.09	22.62	22.14	ODF3B	outer dense fiber of sperm tails 3B [Source:HGNC Symbol;Acc:HGNC:34388]
ENSG00000117226	12.9261	3.69221	2.15255e-197	8.85445e-196	yes	up	1.71	24.58	1.66	1.51	1.96	22.26	27.25	24.23	GBP3	guanylate binding protein 3 [Source:HGNC Symbol;Acc:HGNC:4184]
ENSG00000215045	12.8972	3.68899	0.00809611	0.0166455	yes	up	0.01	0.143333	0.03	0	0	0.16	0.07	0.2	GRID2IP	Grid2 interacting protein [Source:HGNC Symbol;Acc:HGNC:18464]
ENSG00000173193	12.8906	3.68825	0	0	yes	up	10.8	119.257	10.11	10.11	12.18	113.15	119.56	125.06	PARP14	poly(ADP-ribose) polymerase family member 14 [Source:HGNC Symbol;Acc:HGNC:29232]
ENSG00000117266	12.8451	3.68315	2.75202e-69	3.73765e-68	yes	up	0.986667	9.44	1.08	1.09	0.79	9.98	8.69	9.65	CDK18	cyclin dependent kinase 18 [Source:HGNC Symbol;Acc:HGNC:8751]
ENSG00000059378	12.7974	3.67778	0	0	yes	up	6.8	100.127	6.62	5.64	8.14	100.24	96.73	103.41	PARP12	poly(ADP-ribose) polymerase family member 12 [Source:HGNC Symbol;Acc:HGNC:21919]
ENSG00000108342	12.7138	3.66832	6.97577e-24	4.26551e-23	yes	up	0.45	5.09	0.37	0.49	0.49	4.56	5.56	5.15	CSF3	colony stimulating factor 3 [Source:HGNC Symbol;Acc:HGNC:2438]
ENSG00000254231	12.6707	3.66342	0.00857278	0.0175578	yes	up	0.02	0.213333	0.04	0	0.02	0.43	0.05	0.16	AC103760.1	novel transcript
ENSG00000139567	12.65	3.66106	4.84186e-13	2.05059e-12	yes	up	0.206667	1.28333	0.4	0.08	0.14	1.76	1.07	1.02	ACVRL1	activin A receptor like type 1 [Source:HGNC Symbol;Acc:HGNC:175]
ENSG00000285441	12.5596	3.65072	0	0	yes	up	33.55	461.67	32.86	32.26	35.53	450.27	470.98	463.76	SOD2	superoxide dismutase 2 [Source:NCBI gene;Acc:6648]
ENSG00000148671	12.5514	3.64978	0.00474588	0.0101132	yes	up	0.0733333	1.45	0.1	0.12	0	1.57	1.32	1.46	ADIRF	adipogenesis regulatory factor [Source:HGNC Symbol;Acc:HGNC:24043]
ENSG00000284713	12.5514	3.64977	0.00834192	0.017111	yes	up	0.0133333	0.18	0	0.04	0	0.21	0.18	0.15	SMIM38	small integral membrane protein 38 [Source:HGNC Symbol;Acc:HGNC:54074]
ENSG00000203326	12.4906	3.64277	0.0235414	0.0443277	yes	up	0.0533333	0.366667	0.03	0.13	0	0.21	0.24	0.65	ZNF525	zinc finger protein 525 [Source:HGNC Symbol;Acc:HGNC:29423]
ENSG00000179044	12.418	3.63436	6.57109e-10	2.40084e-09	yes	up	0.143333	2.62	0.1	0.18	0.15	2.11	2.51	3.24	EXOC3L1	exocyst complex component 3 like 1 [Source:HGNC Symbol;Acc:HGNC:27540]
ENSG00000181856	12.4123	3.6337	1.37824e-24	8.61381e-24	yes	up	0.17	2.2	0.15	0.14	0.22	2.31	2.29	2	SLC2A4	solute carrier family 2 member 4 [Source:HGNC Symbol;Acc:HGNC:11009]
ENSG00000175426	12.3692	3.62868	4.62709e-56	5.39796e-55	yes	up	0.39	5.99333	0.24	0.35	0.58	5.95	5.91	6.12	PCSK1	proprotein convertase subtilisin/kexin type 1 [Source:HGNC Symbol;Acc:HGNC:8743]
ENSG00000229314	12.3654	3.62823	0.000181914	0.000457772	yes	up	0.123333	1.64	0.18	0.09	0.1	2.12	1.14	1.66	ORM1	orosomucoid 1 [Source:HGNC Symbol;Acc:HGNC:8498]
ENSG00000100298	12.3139	3.62221	0.00809748	0.0166469	yes	up	0.243333	0.666667	0.06	0	0.67	0.82	0.61	0.57	APOBEC3H	apolipoprotein B mRNA editing enzyme catalytic subunit 3H [Source:HGNC Symbol;Acc:HGNC:24100]
ENSG00000126759	12.3122	3.62201	0.000184475	0.000463912	yes	up	0.0333333	0.91	0.03	0.04	0.03	0.69	1.16	0.88	CFP	complement factor properdin [Source:HGNC Symbol;Acc:HGNC:8864]
ENSG00000125735	12.2318	3.61257	2.50753e-12	1.02814e-11	yes	up	0.07	1.09333	0.12	0.06	0.03	1.13	1.03	1.12	TNFSF14	TNF superfamily member 14 [Source:HGNC Symbol;Acc:HGNC:11930]
ENSG00000270681	12.2141	3.61048	5.69514e-09	1.97918e-08	yes	up	0.193333	2.58333	0.34	0.05	0.19	2.38	2.61	2.76	AC095055.1	novel transcript, antisense to SH3D19
ENSG00000181381	12.2016	3.60899	0	0	yes	up	11.05	114.403	12.25	11.01	9.89	118.61	111.5	113.1	DDX60L	DExD/H-box 60 like [Source:HGNC Symbol;Acc:HGNC:26429]
ENSG00000154589	12.1831	3.6068	0.000181012	0.000455653	yes	up	0.193333	2.57333	0.28	0.14	0.16	2.28	2.46	2.98	LY96	lymphocyte antigen 96 [Source:HGNC Symbol;Acc:HGNC:17156]
ENSG00000159871	12.1316	3.6007	0.00929281	0.0189125	yes	up	0.0233333	0.253333	0.03	0.04	0	0.17	0.35	0.24	LYPD5	LY6/PLAUR domain containing 5 [Source:HGNC Symbol;Acc:HGNC:26397]
ENSG00000137101	12.1257	3.6	3.29577e-05	8.88698e-05	yes	up	0.15	1.43333	0.21	0.11	0.13	1.77	1.16	1.37	CD72	CD72 molecule [Source:HGNC Symbol;Acc:HGNC:1696]
ENSG00000175155	12.0644	3.59268	1.67681e-175	6.10796e-174	yes	up	0.856667	11.31	1.05	0.68	0.84	10.91	10.38	12.64	YPEL2	yippee like 2 [Source:HGNC Symbol;Acc:HGNC:18326]
ENSG00000197721	12.0081	3.58593	0.00184614	0.00416695	yes	up	0.413333	2.26667	1.24	0	0	2.51	2.59	1.7	CR1L	complement C3b/C4b receptor 1 like [Source:HGNC Symbol;Acc:HGNC:2335]
ENSG00000255819	11.9076	3.57381	0.00153198	0.00349226	yes	up	0.0966667	1.42	0	0.24	0.05	1.84	0.96	1.46	KLRC4-KLRK1	KLRC4-KLRK1 readthrough [Source:HGNC Symbol;Acc:HGNC:48357]
ENSG00000270379	11.8699	3.56924	0.00911216	0.0185745	yes	up	0.0133333	0.24	0.02	0	0.02	0.13	0.25	0.34	HEATR9	HEAT repeat containing 9 [Source:HGNC Symbol;Acc:HGNC:26548]
ENSG00000277494	11.8557	3.56751	0.00261109	0.00577854	yes	up	0.0233333	0.316667	0	0.07	0	0.16	0.47	0.32	GPIHBP1	glycosylphosphatidylinositol anchored high density lipoprotein binding protein 1 [Source:HGNC Symbol;Acc:HGNC:24945]
ENSG00000129226	11.8321	3.56463	0	0	yes	up	15.0367	196.28	15.38	15.6	14.13	195.95	198.54	194.35	CD68	CD68 molecule [Source:HGNC Symbol;Acc:HGNC:1693]
ENSG00000253764	11.8124	3.56223	0.00200162	0.00449004	yes	up	0.12	1.81	0.16	0.2	0	1.42	2.72	1.29	AC019257.1	novel transcript
ENSG00000162366	11.6946	3.54777	1.06629e-64	1.39127e-63	yes	up	2.63667	33.84	3.1	2.03	2.78	35.76	31.23	34.53	PDZK1IP1	PDZK1 interacting protein 1 [Source:HGNC Symbol;Acc:HGNC:16887]
ENSG00000239775	11.6831	3.54635	0.0225157	0.0426171	yes	up	0.0766667	1.04667	0	0	0.23	0	1.11	2.03	AC017116.1	novel transcript, sense overlapping DBNL
ENSG00000181652	11.6563	3.54304	1.15018e-08	3.93326e-08	yes	up	0.15	1.07	0.07	0.14	0.24	1.02	0.81	1.38	ATG9B	autophagy related 9B [Source:HGNC Symbol;Acc:HGNC:21899]
ENSG00000159674	11.613	3.53767	4.26323e-14	1.89374e-13	yes	up	0.506667	4.99667	0.31	0.18	1.03	4.28	4.84	5.87	SPON2	spondin 2 [Source:HGNC Symbol;Acc:HGNC:11253]
ENSG00000107159	11.6026	3.53637	6.32956e-99	1.21257e-97	yes	up	1.99	23.2	2.05	2	1.92	24.01	24.08	21.51	CA9	carbonic anhydrase 9 [Source:HGNC Symbol;Acc:HGNC:1383]
ENSG00000184584	11.584	3.53407	4.23446e-29	3.00093e-28	yes	up	0.38	5.12667	0.43	0.34	0.37	5.67	4.96	4.75	TMEM173	transmembrane protein 173 [Source:HGNC Symbol;Acc:HGNC:27962]
ENSG00000275894	11.5692	3.53222	0.0115866	0.0232015	yes	up	0.0733333	0.933333	0.11	0.11	0	0.47	1.01	1.32	AL021578.1	novel transcript, sense intronic to SDC4
ENSG00000187010	11.5066	3.52439	0.0140521	0.0277195	yes	up	0.0133333	0.156667	0.02	0.02	0	0.26	0.17	0.04	RHD	Rh blood group D antigen [Source:HGNC Symbol;Acc:HGNC:10009]
ENSG00000168135	11.5045	3.52413	0.0109919	0.0221152	yes	up	0.02	0.223333	0.03	0.03	0	0.2	0.18	0.29	KCNJ4	potassium voltage-gated channel subfamily J member 4 [Source:HGNC Symbol;Acc:HGNC:6265]
ENSG00000111732	11.5	3.52356	0.0110054	0.0221384	yes	up	0.03	0.2	0.02	0.07	0	0.31	0.15	0.14	AICDA	activation induced cytidine deaminase [Source:HGNC Symbol;Acc:HGNC:13203]
ENSG00000279236	11.4685	3.51961	8.56561e-05	0.000222638	yes	up	0.0766667	0.983333	0.14	0.04	0.05	1.34	0.59	1.02	AC064801.2	novel transcript
ENSG00000141497	11.4656	3.51923	8.72632e-08	2.82079e-07	yes	up	0.136667	1.03333	0.25	0.09	0.07	1.32	0.9	0.88	ZMYND15	zinc finger MYND-type containing 15 [Source:HGNC Symbol;Acc:HGNC:20997]
ENSG00000279875	11.4073	3.51189	0.0111823	0.0224665	yes	up	0.02	0.256667	0	0.03	0.03	0.29	0.31	0.17	AC074029.4	TEC
ENSG00000272148	11.4073	3.51189	0.0111823	0.0224665	yes	up	0.156667	1.93667	0	0.22	0.25	2.17	2.38	1.26	AC013403.2	novel transcript, antisense to AGBL5
ENSG00000105369	11.3974	3.51064	3.114e-09	1.09766e-08	yes	up	0.39	2.52667	0.61	0	0.56	2.6	2.79	2.19	CD79A	CD79a molecule [Source:HGNC Symbol;Acc:HGNC:1698]
ENSG00000236194	11.3358	3.50281	0.0115385	0.0231153	yes	up	0.0266667	0.33	0	0.04	0.04	0.46	0.27	0.26	AC099811.1	novel transcript, sense intronic to STAT5B
ENSG00000177464	11.3341	3.5026	2.23505e-05	6.11602e-05	yes	up	0.11	0.436667	0.29	0	0.04	0.54	0.3	0.47	GPR4	G protein-coupled receptor 4 [Source:HGNC Symbol;Acc:HGNC:4497]
ENSG00000213304	11.2819	3.49594	0.0117734	0.0235448	yes	up	0.126667	1.54333	0.18	0	0.2	2.15	1.06	1.42	AC008481.2	ribosomal protein L18a (RPL18A) pseudogene
ENSG00000158125	11.2581	3.49289	1.13713e-119	2.62641e-118	yes	up	0.53	6.64667	0.55	0.6	0.44	6.63	6.51	6.8	XDH	xanthine dehydrogenase [Source:HGNC Symbol;Acc:HGNC:12805]
ENSG00000226746	11.2232	3.48841	0.0143556	0.0282793	yes	up	0.0133333	0.153333	0.02	0	0.02	0.3	0.08	0.08	SMCR5	Smith-Magenis syndrome chromosome region, candidate 5 [Source:HGNC Symbol;Acc:HGNC:17918]
ENSG00000130612	11.2124	3.48703	0.0133114	0.0263536	yes	up	0.0166667	0.203333	0	0	0.05	0.13	0.2	0.28	CYP2G1P	cytochrome P450 family 2 subfamily G member 1, pseudogene [Source:HGNC Symbol;Acc:HGNC:2633]
ENSG00000136059	11.1453	3.47837	5.25642e-06	1.51073e-05	yes	up	0.0566667	1.22667	0.06	0.08	0.03	0.96	1.26	1.46	VILL	villin like [Source:HGNC Symbol;Acc:HGNC:30906]
ENSG00000167798	11.129	3.47626	0.00274492	0.00605892	yes	up	0.0133333	0.176667	0.01	0.03	0	0.13	0.26	0.14	C3P1	complement component 3 precursor pseudogene [Source:HGNC Symbol;Acc:HGNC:34414]
ENSG00000126218	11.1173	3.47473	0.0155469	0.0304376	yes	up	0.0233333	0.416667	0	0.07	0	0.21	0.52	0.52	F10	coagulation factor X [Source:HGNC Symbol;Acc:HGNC:3528]
ENSG00000105219	11.0276	3.46305	9.76867e-05	0.000253001	yes	up	0.0533333	0.833333	0.06	0	0.1	0.9	0.92	0.68	CNTD2	cyclin N-terminal domain containing 2 [Source:HGNC Symbol;Acc:HGNC:25805]
ENSG00000130433	11.0272	3.463	4.99512e-65	6.53244e-64	yes	up	1.18	14.9567	1.26	0.9	1.38	16.49	13.67	14.71	CACNG6	calcium voltage-gated channel auxiliary subunit gamma 6 [Source:HGNC Symbol;Acc:HGNC:13625]
ENSG00000204657	11.0262	3.46286	0.0139602	0.02755	yes	up	0.0133333	0.246667	0.02	0.02	0	0.37	0.25	0.12	OR2H2	olfactory receptor family 2 subfamily H member 2 [Source:HGNC Symbol;Acc:HGNC:8253]
ENSG00000012779	11.0217	3.46228	0.000141163	0.000358811	yes	up	0.106667	0.81	0.13	0.19	0	1.26	0.7	0.47	ALOX5	arachidonate 5-lipoxygenase [Source:HGNC Symbol;Acc:HGNC:435]
ENSG00000117707	11.0055	3.46015	0.000557936	0.00133606	yes	up	0.0166667	0.123333	0.01	0.02	0.02	0.05	0.12	0.2	PROX1	prospero homeobox 1 [Source:HGNC Symbol;Acc:HGNC:9459]
ENSG00000135218	10.9997	3.45939	0.000542304	0.0013008	yes	up	0.0233333	0.806667	0.05	0.02	0	0.93	0.59	0.9	CD36	CD36 molecule [Source:HGNC Symbol;Acc:HGNC:1663]
ENSG00000180353	10.9895	3.45805	0.0147109	0.0289194	yes	up	0.02	0.29	0.06	0	0	0.29	0.31	0.27	HCLS1	hematopoietic cell-specific Lyn substrate 1 [Source:HGNC Symbol;Acc:HGNC:4844]
ENSG00000268223	10.9865	3.45767	0.0135228	0.0267467	yes	up	0.0533333	0.356667	0.13	0.03	0	0.31	0.25	0.51	ARL14EPL	ADP ribosylation factor like GTPase 14 effector protein like [Source:HGNC Symbol;Acc:HGNC:44201]
ENSG00000133321	10.9778	3.45652	5.06149e-28	3.47108e-27	yes	up	1.42667	17.08	1.36	0.95	1.97	18.87	17.5	14.87	RARRES3	retinoic acid receptor responder 3 [Source:HGNC Symbol;Acc:HGNC:9869]
ENSG00000090376	10.9311	3.45036	0.000831525	0.00195104	yes	up	0.0133333	0.153333	0	0.01	0.03	0.3	0.04	0.12	IRAK3	interleukin 1 receptor associated kinase 3 [Source:HGNC Symbol;Acc:HGNC:17020]
ENSG00000134339	10.8878	3.44464	6.43386e-25	4.05872e-24	yes	up	1.74667	16.2267	1.61	1.98	1.65	16.29	16.36	16.03	SAA2	serum amyloid A2 [Source:HGNC Symbol;Acc:HGNC:10514]
ENSG00000272502	10.8313	3.43713	4.75829e-06	1.37221e-05	yes	up	0.13	1.54667	0.11	0.16	0.12	1.53	1.9	1.21	AC104958.2	novel transcript
ENSG00000135643	10.7834	3.43074	9.80408e-19	5.14737e-18	yes	up	0.1	1.20333	0.17	0.07	0.06	1.27	1.21	1.13	KCNMB4	potassium calcium-activated channel subfamily M regulatory beta subunit 4 [Source:HGNC Symbol;Acc:HGNC:6289]
ENSG00000156587	10.7778	3.43	0	0	yes	up	18.2633	215.843	17.93	16.67	20.19	217.86	211.77	217.9	UBE2L6	ubiquitin conjugating enzyme E2 L6 [Source:HGNC Symbol;Acc:HGNC:12490]
ENSG00000188672	10.746	3.42573	0.0191663	0.0368158	yes	up	0.0366667	0.376667	0	0	0.11	0.07	0.32	0.74	RHCE	Rh blood group CcEe antigens [Source:HGNC Symbol;Acc:HGNC:10008]
ENSG00000140450	10.7382	3.42468	2.9046e-46	2.9112e-45	yes	up	0.323333	3.86	0.4	0.39	0.18	3.84	3.52	4.22	ARRDC4	arrestin domain containing 4 [Source:HGNC Symbol;Acc:HGNC:28087]
ENSG00000283525	10.7217	3.42246	5.48924e-06	1.57507e-05	yes	up	0.0833333	1.02333	0.11	0.1	0.04	0.87	1.17	1.03	AC005622.1	phospholipase A2 inhibitor and Ly6/PLAUR domain-containing protein-like [Source:NCBI gene;Acc:105372412]
ENSG00000204385	10.7178	3.42194	0.000157424	0.000398552	yes	up	0.0366667	0.433333	0	0.06	0.05	0.34	0.42	0.54	SLC44A4	solute carrier family 44 member 4 [Source:HGNC Symbol;Acc:HGNC:13941]
ENSG00000268041	10.6964	3.41905	3.78323e-12	1.53963e-11	yes	up	0.153333	1.78667	0.24	0.1	0.12	2.11	1.73	1.52	AC010616.1	ETS domain-containing transcription factor ERF [Source:NCBI gene;Acc:390937]
ENSG00000136002	10.6641	3.41469	2.09983e-135	5.54278e-134	yes	up	0.993333	10.6967	1.1	0.96	0.92	12.26	9.4	10.43	ARHGEF4	Rho guanine nucleotide exchange factor 4 [Source:HGNC Symbol;Acc:HGNC:684]
ENSG00000236882	10.6463	3.41227	0.000645376	0.00153359	yes	up	0.1	0.753333	0.11	0.09	0.1	0.62	0.38	1.26	LINC01554	long intergenic non-protein coding RNA 1554 [Source:HGNC Symbol;Acc:HGNC:24687]
ENSG00000174326	10.5976	3.40567	3.71976e-06	1.08148e-05	yes	up	0.1	1.45667	0.1	0.09	0.11	2.07	1.13	1.17	SLC16A11	solute carrier family 16 member 11 [Source:HGNC Symbol;Acc:HGNC:23093]
ENSG00000160013	10.5974	3.40565	4.68094e-12	1.89789e-11	yes	up	0.213333	2.14667	0.24	0.26	0.14	1.52	2.74	2.18	PTGIR	prostaglandin I2 receptor [Source:HGNC Symbol;Acc:HGNC:9602]
ENSG00000129990	10.5612	3.4007	9.11593e-30	6.55775e-29	yes	up	0.556667	6.97667	0.32	0.55	0.8	5.79	10.33	4.81	SYT5	synaptotagmin 5 [Source:HGNC Symbol;Acc:HGNC:11513]
ENSG00000258469	10.5577	3.40022	0.0181007	0.0349367	yes	up	0.1	1.17667	0.3	0	0	0.8	1.57	1.16	CHMP4BP1	charged multivesicular body protein 4B pseudogene 1 [Source:HGNC Symbol;Acc:HGNC:43616]
ENSG00000286153	10.5384	3.39758	0.0180894	0.0349199	yes	up	0.0166667	0.21	0.05	0	0	0.14	0.25	0.24	AP000331.1	novel transcript, antisense to RUNX1
ENSG00000179826	10.4616	3.38703	0.00100697	0.00234325	yes	up	0.0633333	0.67	0	0.12	0.07	0.58	0.47	0.96	MRGPRX3	MAS related GPR family member X3 [Source:HGNC Symbol;Acc:HGNC:17980]
ENSG00000188263	10.4579	3.38652	0.00510528	0.0108217	yes	up	0.0133333	0.176667	0	0.01	0.03	0.29	0.19	0.05	IL17REL	interleukin 17 receptor E like [Source:HGNC Symbol;Acc:HGNC:33808]
ENSG00000130813	10.4327	3.38305	0	0	yes	up	9.38	106.377	11.26	7.85	9.03	110	104.06	105.07	C19orf66	chromosome 19 open reading frame 66 [Source:HGNC Symbol;Acc:HGNC:25649]
ENSG00000157654	10.415	3.38058	0.000338488	0.000829724	yes	up	0.31	3.35	0.32	0.03	0.58	3.88	3.29	2.88	PALM2-AKAP2	PALM2-AKAP2 readthrough [Source:HGNC Symbol;Acc:HGNC:33529]
ENSG00000206337	10.3525	3.3719	1.9596e-11	7.73708e-11	yes	up	0.343333	1.51333	0.24	0.77	0.02	1.26	1.42	1.86	HCP5	HLA complex P5 [Source:HGNC Symbol;Acc:HGNC:21659]
ENSG00000163840	10.3488	3.37139	0	0	yes	up	5.26667	58.3867	5.31	5.41	5.08	58.39	57.71	59.06	DTX3L	deltex E3 ubiquitin ligase 3L [Source:HGNC Symbol;Acc:HGNC:30323]
ENSG00000237596	10.3266	3.36829	1.44745e-09	5.20627e-09	yes	up	0.573333	3.57667	0.28	0.25	1.19	2.7	5.68	2.35	AL138828.1	novel transcript
ENSG00000198929	10.2995	3.36451	4.36254e-32	3.31305e-31	yes	up	0.41	3.50667	0.53	0.4	0.3	3.24	3.68	3.6	NOS1AP	nitric oxide synthase 1 adaptor protein [Source:HGNC Symbol;Acc:HGNC:16859]
ENSG00000174521	10.2929	3.36358	0.000971533	0.00226539	yes	up	0.03	0.42	0.02	0.07	0	0.45	0.4	0.41	TTC9B	tetratricopeptide repeat domain 9B [Source:HGNC Symbol;Acc:HGNC:26395]
ENSG00000080031	10.2835	3.36226	0	0	yes	up	5.37	56.05	6.11	5.84	4.16	51.32	54.87	61.96	PTPRH	protein tyrosine phosphatase, receptor type H [Source:HGNC Symbol;Acc:HGNC:9672]
ENSG00000159640	10.2707	3.36047	2.66171e-06	7.80461e-06	yes	up	0.126667	0.496667	0.27	0.08	0.03	0.54	0.59	0.36	ACE	angiotensin I converting enzyme [Source:HGNC Symbol;Acc:HGNC:2707]
ENSG00000260077	10.2455	3.35692	6.53851e-14	2.88596e-13	yes	up	0.246667	2.70333	0.26	0.28	0.2	2.94	2.44	2.73	AC104794.2	novel transcript
ENSG00000169994	10.1998	3.35046	1.07309e-07	3.45026e-07	yes	up	0.0566667	0.926667	0	0.07	0.1	1.95	0.47	0.36	MYO7B	myosin VIIB [Source:HGNC Symbol;Acc:HGNC:7607]
ENSG00000099338	10.1997	3.35045	2.47393e-25	1.57934e-24	yes	up	0.926667	5.76	1.48	0.67	0.63	5.51	6.3	5.47	CATSPERG	cation channel sperm associated auxiliary subunit gamma [Source:HGNC Symbol;Acc:HGNC:25243]
ENSG00000214279	10.1971	3.35008	2.36892e-25	1.51357e-24	yes	up	0.206667	2.60333	0.16	0.19	0.27	2.86	2.23	2.72	SCART1	scavenger receptor family member expressed on T cells 1 [Source:HGNC Symbol;Acc:HGNC:32411]
ENSG00000064886	10.1871	3.34867	3.86259e-08	1.27908e-07	yes	up	0.293333	2.43	0.63	0.12	0.13	2.56	2.3	2.43	CHI3L2	chitinase 3 like 2 [Source:HGNC Symbol;Acc:HGNC:1933]
ENSG00000239257	10.1479	3.3431	0.0226472	0.0428413	yes	up	0.14	1.82333	0	0.42	0	1.58	2.81	1.08	RPL23AP1	ribosomal protein L23a pseudogene 1 [Source:HGNC Symbol;Acc:HGNC:10318]
ENSG00000223901	10.1374	3.34161	0.0203797	0.0389417	yes	up	0.0766667	0.74	0	0	0.23	1.06	0.45	0.71	AP001469.1	novel transcript
ENSG00000188338	10.1305	3.34063	0.0207873	0.0396568	yes	up	0.0133333	0.133333	0.02	0.02	0	0.06	0.2	0.14	SLC38A3	solute carrier family 38 member 3 [Source:HGNC Symbol;Acc:HGNC:18044]
ENSG00000236499	10.0951	3.33559	0.00455431	0.00973126	yes	up	0.0666667	0.293333	0	0.14	0.06	0.42	0.18	0.28	LINC00896	long intergenic non-protein coding RNA 896 [Source:HGNC Symbol;Acc:HGNC:26519]
ENSG00000186212	10.091	3.335	0.000286933	0.000708428	yes	up	0.0333333	0.36	0.1	0	0	0.17	0.48	0.43	SOWAHB	sosondowah ankyrin repeat domain family member B [Source:HGNC Symbol;Acc:HGNC:32958]
ENSG00000263069	10.0567	3.33009	5.6117e-64	7.26004e-63	yes	up	1.04	9.71	1.37	0.82	0.93	9.65	8.99	10.49	AC124319.3	novel transcript, antisense to RNF213
ENSG00000084110	10.0366	3.32719	1.11354e-12	4.64217e-12	yes	up	0.393333	1.7	0.6	0.2	0.38	1.66	1.13	2.31	HAL	histidine ammonia-lyase [Source:HGNC Symbol;Acc:HGNC:4806]
ENSG00000128218	10.0354	3.32703	0.0217394	0.0412876	yes	up	0.106667	1.22333	0.32	0	0	1.11	1.49	1.07	VPREB3	V-set pre-B cell surrogate light chain 3 [Source:HGNC Symbol;Acc:HGNC:12710]
ENSG00000095370	10.0292	3.32613	1.70332e-08	5.76889e-08	yes	up	0.14	0.863333	0.14	0.14	0.14	0.76	0.86	0.97	SH2D3C	SH2 domain containing 3C [Source:HGNC Symbol;Acc:HGNC:16884]
ENSG00000272732	10.0003	3.32198	0.00573313	0.0120755	yes	up	0.0366667	0.386667	0	0.07	0.04	0.45	0.56	0.15	AC004982.1	novel transcript
ENSG00000186377	9.99239	3.32083	0.0197616	0.0378609	yes	up	0.06	0.18	0.02	0.16	0	0.21	0.14	0.19	CYP4X1	cytochrome P450 family 4 subfamily X member 1 [Source:HGNC Symbol;Acc:HGNC:20244]
ENSG00000218631	9.9852	3.31979	0.0200652	0.0383976	yes	up	0.09	1.01667	0.14	0.13	0	1.33	0.8	0.92	AL117344.1	novel pseudogene
ENSG00000127954	9.9679	3.31729	6.36156e-05	0.000167382	yes	up	0.02	0.233333	0.01	0.04	0.01	0.3	0.17	0.23	STEAP4	STEAP4 metalloreductase [Source:HGNC Symbol;Acc:HGNC:21923]
ENSG00000259171	9.9648	3.31684	3.30153e-55	3.79742e-54	yes	up	1.27333	13.8467	1.44	1.13	1.25	15.18	14.03	12.33	AL163636.2	novel protein, ANG-RNASE4 readthrough
ENSG00000164142	9.95705	3.31572	2.36579e-37	2.01656e-36	yes	up	0.103333	2.09667	0.1	0.08	0.13	1.35	1.8	3.14	FAM160A1	family with sequence similarity 160 member A1 [Source:HGNC Symbol;Acc:HGNC:34237]
ENSG00000257511	9.95365	3.31523	0.00296792	0.00652413	yes	up	0.0766667	0.973333	0.23	0	0	1.69	0.86	0.37	AC084824.1	nucleosome assembly protein 1-like 1 (NAP1L1) pseudogene
ENSG00000213809	9.95291	3.31512	0.0233077	0.0439419	yes	up	0.0233333	0.213333	0.07	0	0	0.21	0.13	0.3	KLRK1	killer cell lectin like receptor K1 [Source:HGNC Symbol;Acc:HGNC:18788]
ENSG00000274615	9.95124	3.31488	9.67635e-05	0.000250712	yes	up	0.0933333	1.03333	0	0.19	0.09	0.8	0.93	1.37	AC233968.1	aminopeptidase puromycin sensitive (NPEPPS) pseudogene
ENSG00000226571	9.94186	3.31352	1.35318e-06	4.05124e-06	yes	up	0.156667	1.67	0.03	0.1	0.34	1.79	1.74	1.48	AL592429.2	novel transcript
ENSG00000131401	9.90324	3.3079	0.000427897	0.00103735	yes	up	0.17	0.97	0.05	0.28	0.18	1.05	0.53	1.33	NAPSB	napsin B aspartic peptidase, pseudogene [Source:HGNC Symbol;Acc:HGNC:13396]
ENSG00000126016	9.85105	3.30028	0.0208744	0.0397998	yes	up	0.0133333	0.28	0	0.02	0.02	0.26	0.08	0.5	AMOT	angiomotin [Source:HGNC Symbol;Acc:HGNC:17810]
ENSG00000092068	9.81915	3.2956	0.00124475	0.00287006	yes	up	0.0766667	0.306667	0.02	0	0.21	0.21	0.3	0.41	SLC7A8	solute carrier family 7 member 8 [Source:HGNC Symbol;Acc:HGNC:11066]
ENSG00000185338	9.78195	3.29012	2.87458e-10	1.07006e-09	yes	up	0.27	2.67333	0.5	0.14	0.17	2.83	2.79	2.4	SOCS1	suppressor of cytokine signaling 1 [Source:HGNC Symbol;Acc:HGNC:19383]
ENSG00000261056	9.77838	3.2896	0.00177712	0.00402227	yes	up	0.05	0.533333	0.11	0.04	0	0.32	0.47	0.81	AC079416.1	thyroid hormone receptor interactor 13 (TRIP13) pseudogene
ENSG00000187951	9.74386	3.28449	0.0204626	0.0390862	yes	up	0.133333	0.216667	0	0.17	0.23	0	0.27	0.38	AC091057.1	novel transcript
ENSG00000099769	9.7285	3.28222	1.69999e-05	4.69166e-05	yes	up	0.1	0.743333	0.18	0	0.12	0.75	0.79	0.69	IGFALS	insulin like growth factor binding protein acid labile subunit [Source:HGNC Symbol;Acc:HGNC:5468]
ENSG00000028137	9.71354	3.28	3.04155e-09	1.07262e-08	yes	up	0.1	0.903333	0.07	0.1	0.13	0.69	1.25	0.77	TNFRSF1B	TNF receptor superfamily member 1B [Source:HGNC Symbol;Acc:HGNC:11917]
ENSG00000047648	9.695	3.27724	2.50114e-05	6.81971e-05	yes	up	0.05	0.393333	0.01	0.05	0.09	0.38	0.22	0.58	ARHGAP6	Rho GTPase activating protein 6 [Source:HGNC Symbol;Acc:HGNC:676]
ENSG00000118298	9.67173	3.27377	1.71563e-06	5.09837e-06	yes	up	0.153333	1.31333	0.16	0.04	0.26	1.16	1.29	1.49	CA14	carbonic anhydrase 14 [Source:HGNC Symbol;Acc:HGNC:1372]
ENSG00000280604	9.66262	3.27241	0.00618002	0.0129441	yes	up	0.01	0.113333	0.02	0	0.01	0.08	0.18	0.08	AJ239328.1	PCBP3 overlapping transcript 1
ENSG00000260618	9.64928	3.27042	0.00115275	0.00266435	yes	up	0.206667	1.89333	0.13	0.13	0.36	1.82	2.12	1.74	AC025917.1	novel transcript, antisense to KIAA1370
ENSG00000256029	9.63589	3.26842	1.60075e-22	9.40661e-22	yes	up	0.173333	1.52	0.16	0.21	0.15	2.04	1.51	1.01	AL590560.1	novel transcript
ENSG00000140478	9.63271	3.26794	0.0019945	0.00447621	yes	up	0.0233333	0.236667	0	0.02	0.05	0.1	0.33	0.28	GOLGA6D	golgin A6 family member D [Source:HGNC Symbol;Acc:HGNC:32204]
ENSG00000100918	9.60702	3.26409	4.83065e-89	8.29062e-88	yes	up	2.95	24.4	3.15	3.48	2.22	25.88	23.81	23.51	REC8	REC8 meiotic recombination protein [Source:HGNC Symbol;Acc:HGNC:16879]
ENSG00000274949	9.5708	3.25864	5.01829e-09	1.7498e-08	yes	up	0.32	2.15667	0.27	0.36	0.33	2.13	1.92	2.42	AL109804.1	novel transcript
ENSG00000257017	9.53046	3.25255	0.0235211	0.0442932	yes	up	0.0466667	0.823333	0.07	0.07	0	1.11	0.41	0.95	HP	haptoglobin [Source:HGNC Symbol;Acc:HGNC:5141]
ENSG00000182397	9.52778	3.25214	2.47089e-05	6.74205e-05	yes	up	0.136667	0.483333	0.05	0.03	0.33	0.69	0.44	0.32	DNM1P46	dynamin 1 pseudogene 46 [Source:HGNC Symbol;Acc:HGNC:35199]
ENSG00000166523	9.50168	3.24818	2.13307e-12	8.79009e-12	yes	up	0.36	3.51667	0.38	0.07	0.63	2.86	3.53	4.16	CLEC4E	C-type lectin domain family 4 member E [Source:HGNC Symbol;Acc:HGNC:14555]
ENSG00000110723	9.43682	3.2383	3.03225e-06	8.86047e-06	yes	up	0.02	0.153333	0.02	0.01	0.03	0.18	0.17	0.11	EXPH5	exophilin 5 [Source:HGNC Symbol;Acc:HGNC:30578]
ENSG00000115165	9.42148	3.23595	0.00144601	0.0033088	yes	up	0.126667	0.64	0.26	0.09	0.03	0.96	0.61	0.35	CYTIP	cytohesin 1 interacting protein [Source:HGNC Symbol;Acc:HGNC:9506]
ENSG00000269220	9.41856	3.23551	0.0249942	0.0467674	yes	up	0.0166667	0.176667	0	0.02	0.03	0.11	0.17	0.25	LINC00528	long intergenic non-protein coding RNA 528 [Source:HGNC Symbol;Acc:HGNC:26875]
ENSG00000277687	9.41734	3.23532	5.58451e-05	0.000147819	yes	up	0.13	1.3	0.21	0	0.18	1.82	1.15	0.93	AL139407.1	novel transcript, sense intronic to CACUL1
ENSG00000182950	9.40503	3.23343	0.00809033	0.0166367	yes	up	0.0533333	0.573333	0	0.16	0	0.6	0.57	0.55	ODF3L1	outer dense fiber of sperm tails 3 like 1 [Source:HGNC Symbol;Acc:HGNC:28735]
ENSG00000278869	9.36275	3.22693	1.20288e-08	4.11103e-08	yes	up	0.39	3.88	0.24	0.23	0.7	2.96	3.72	4.96	BX539320.1	novel transcript
ENSG00000176658	9.35474	3.2257	1.82881e-74	2.64031e-73	yes	up	1.52	5.54667	0.91	0.72	2.93	4.89	5.36	6.39	MYO1D	myosin ID [Source:HGNC Symbol;Acc:HGNC:7598]
ENSG00000148357	9.3431	3.2239	0.0255948	0.0478091	yes	up	0.00333333	0.0533333	0	0	0.01	0.1	0.03	0.03	HMCN2	hemicentin 2 [Source:HGNC Symbol;Acc:HGNC:21293]
ENSG00000108840	9.30298	3.21769	4.41141e-233	2.26624e-231	yes	up	2.69	28.78	2.71	2.81	2.55	30.31	27.22	28.81	HDAC5	histone deacetylase 5 [Source:HGNC Symbol;Acc:HGNC:14068]
ENSG00000279228	9.28832	3.21542	1.11604e-08	3.8205e-08	yes	up	0.396667	4.33667	0.72	0.47	0	3.08	3.68	6.25	AC133555.5	SLX1 structure-specific endonuclease subunit homolog A (S. cerevisiae) (SLX1A) pseudogene
ENSG00000260428	9.27116	3.21275	4.21521e-10	1.55672e-09	yes	up	0.313333	3.15333	0.23	0.39	0.32	2.7	3.29	3.47	SCX	scleraxis bHLH transcription factor [Source:HGNC Symbol;Acc:HGNC:32322]
ENSG00000248019	9.24952	3.20938	1.55738e-05	4.31263e-05	yes	up	0.0433333	0.49	0.04	0.02	0.07	0.61	0.55	0.31	FAM13A-AS1	FAM13A antisense RNA 1 [Source:HGNC Symbol;Acc:HGNC:19370]
ENSG00000132141	9.17888	3.19832	2.79155e-25	1.77766e-24	yes	up	0.556667	5.79667	0.45	0.44	0.78	5.35	4.95	7.09	CCT6B	chaperonin containing TCP1 subunit 6B [Source:HGNC Symbol;Acc:HGNC:1621]
ENSG00000074660	9.15278	3.19421	7.25205e-05	0.000189939	yes	up	0.0533333	0.466667	0.06	0.07	0.03	0.71	0.29	0.4	SCARF1	scavenger receptor class F member 1 [Source:HGNC Symbol;Acc:HGNC:16820]
ENSG00000164442	9.14261	3.19261	8.69646e-214	4.04986e-212	yes	up	4.65333	45.8667	4.78	4.54	4.64	46.86	46.68	44.06	CITED2	Cbp/p300 interacting transactivator with Glu/Asp rich carboxy-terminal domain 2 [Source:HGNC Symbol;Acc:HGNC:1987]
ENSG00000279320	9.14137	3.19241	5.91462e-05	0.000156178	yes	up	0.0633333	0.656667	0.03	0.13	0.03	0.66	0.57	0.74	AC069528.2	TEC
ENSG00000087085	9.12681	3.19011	2.3503e-10	8.80048e-10	yes	up	0.2	1.42333	0.11	0.19	0.3	1.92	1.12	1.23	ACHE	acetylcholinesterase (Cartwright blood group) [Source:HGNC Symbol;Acc:HGNC:108]
ENSG00000176046	9.07333	3.18163	3.81062e-136	1.01286e-134	yes	up	3.4	30.3367	2.75	3.73	3.72	28.87	31.3	30.84	NUPR1	nuclear protein 1, transcriptional regulator [Source:HGNC Symbol;Acc:HGNC:29990]
ENSG00000235298	9.02623	3.17412	0.00514314	0.0108949	yes	up	0.526667	5.18667	0	0	1.58	4.68	9.24	1.64	AL354733.3	novel transcript
ENSG00000159403	9.01524	3.17237	0	0	yes	up	7.41	77.3033	7.55	7.2	7.48	76.03	78.52	77.36	C1R	complement C1r [Source:HGNC Symbol;Acc:HGNC:1246]
ENSG00000100346	9.01515	3.17235	1.24374e-08	4.2475e-08	yes	up	0.0233333	0.233333	0.02	0.03	0.02	0.27	0.22	0.21	CACNA1I	calcium voltage-gated channel subunit alpha1 I [Source:HGNC Symbol;Acc:HGNC:1396]
ENSG00000204592	8.99653	3.16937	0	0	yes	up	38.01	369.723	40.77	37.39	35.87	371.38	364.45	373.34	HLA-E	major histocompatibility complex, class I, E [Source:HGNC Symbol;Acc:HGNC:4962]
ENSG00000102409	8.98817	3.16803	2.54586e-13	1.09131e-12	yes	up	0.363333	3.57333	0.34	0.44	0.31	3.95	3.22	3.55	BEX4	brain expressed X-linked 4 [Source:HGNC Symbol;Acc:HGNC:25475]
ENSG00000261839	8.98329	3.16724	0.00294675	0.00648194	yes	up	0.0266667	0.246667	0.04	0.04	0	0.26	0.13	0.35	AL358933.1	novel transcript, overlapping to ZNF435
ENSG00000089250	8.98175	3.167	3.70052e-35	3.00023e-34	yes	up	0.1	0.983333	0.07	0.13	0.1	0.83	1.05	1.07	NOS1	nitric oxide synthase 1 [Source:HGNC Symbol;Acc:HGNC:7872]
ENSG00000267922	8.90989	3.15541	3.28209e-250	1.84312e-248	yes	up	1.86333	18.6033	1.92	1.84	1.83	19.3	18.28	18.23	AC007785.1	novel transcript
ENSG00000155918	8.89394	3.15282	0.0034606	0.00753986	yes	up	0.116667	0.863333	0.09	0	0.26	0.55	1.52	0.52	RAET1L	retinoic acid early transcript 1L [Source:HGNC Symbol;Acc:HGNC:16798]
ENSG00000275202	8.88291	3.15103	1.64372e-28	1.14436e-27	yes	up	0.56	5.72667	0.67	0.47	0.54	6.2	5.48	5.5	AL161421.1	novel transcript, antisense to FNDC3A
ENSG00000179938	8.86679	3.14841	0.00861785	0.0176407	yes	up	0.05	0.403333	0.04	0.06	0.05	0.58	0.23	0.4	GOLGA8J	golgin A8 family member J [Source:HGNC Symbol;Acc:HGNC:38650]
ENSG00000151883	8.86479	3.14809	9.22033e-06	2.60168e-05	yes	up	0.0866667	0.726667	0.06	0.08	0.12	0.76	0.49	0.93	PARP8	poly(ADP-ribose) polymerase family member 8 [Source:HGNC Symbol;Acc:HGNC:26124]
ENSG00000182308	8.85031	3.14573	6.97959e-08	2.27122e-07	yes	up	0.0533333	0.56	0.01	0.13	0.02	0.66	0.57	0.45	DCAF4L1	DDB1 and CUL4 associated factor 4 like 1 [Source:HGNC Symbol;Acc:HGNC:27723]
ENSG00000010310	8.82546	3.14167	1.18347e-41	1.09293e-40	yes	up	0.663333	8.77333	0.9	0.67	0.42	9.08	9.38	7.86	GIPR	gastric inhibitory polypeptide receptor [Source:HGNC Symbol;Acc:HGNC:4271]
ENSG00000271009	8.81815	3.14048	1.10612e-06	3.33555e-06	yes	up	0.103333	0.966667	0.13	0.03	0.15	0.69	1.04	1.17	AC116667.1	novel transcript
ENSG00000067066	8.77905	3.13406	0	0	yes	up	9.41667	79.2	9.31	9.27	9.67	77.91	81.49	78.2	SP100	SP100 nuclear antigen [Source:HGNC Symbol;Acc:HGNC:11206]
ENSG00000255730	8.77554	3.13349	7.64285e-06	2.16831e-05	yes	up	0.26	1.69667	0.46	0.09	0.23	2.3	1.13	1.66	AC011462.2	novel protein
ENSG00000129946	8.76534	3.13181	1.14113e-06	3.43838e-06	yes	up	0.133333	1.08	0.21	0.14	0.05	1.52	0.79	0.93	SHC2	SHC adaptor protein 2 [Source:HGNC Symbol;Acc:HGNC:29869]
ENSG00000068079	8.76178	3.13122	0	0	yes	up	21.96	247.083	21.56	21.97	22.35	248.03	243.66	249.56	IFI35	interferon induced protein 35 [Source:HGNC Symbol;Acc:HGNC:5399]
ENSG00000100767	8.76026	3.13097	4.56731e-20	2.5035e-19	yes	up	0.206667	1.54333	0.23	0.16	0.23	1.45	1.68	1.5	PAPLN	papilin, proteoglycan like sulfated glycoprotein [Source:HGNC Symbol;Acc:HGNC:19262]
ENSG00000225978	8.72286	3.1248	0.0096758	0.0196414	yes	up	0.03	0.286667	0.03	0.06	0	0.26	0.31	0.29	HAR1A	highly accelerated region 1A [Source:HGNC Symbol;Acc:HGNC:33117]
ENSG00000180929	8.7106	3.12277	0.00979427	0.019866	yes	up	0.0266667	0.25	0.03	0.05	0	0.22	0.24	0.29	GPR62	G protein-coupled receptor 62 [Source:HGNC Symbol;Acc:HGNC:13301]
ENSG00000204397	8.70764	3.12228	0.0125463	0.0249575	yes	up	0.203333	1.17333	0.61	0	0	1.3	1.5	0.72	CARD16	caspase recruitment domain family member 16 [Source:HGNC Symbol;Acc:HGNC:33701]
ENSG00000250722	8.69496	3.12018	9.64694e-15	4.38814e-14	yes	up	0.316667	2.43333	0.3	0.33	0.32	1.98	2.31	3.01	SELENOP	selenoprotein P [Source:HGNC Symbol;Acc:HGNC:10751]
ENSG00000171124	8.68963	3.1193	0.00984337	0.0199585	yes	up	0.0266667	0.296667	0.05	0.03	0	0.23	0.23	0.43	FUT3	fucosyltransferase 3 (Lewis blood group) [Source:HGNC Symbol;Acc:HGNC:4014]
ENSG00000234861	8.66439	3.1151	0.00418898	0.00900862	yes	up	0.0633333	0.58	0	0.13	0.06	0.76	0.26	0.72	ATP5F1AP1	ATP synthase F1 subunit alpha pseudogene 1 [Source:HGNC Symbol;Acc:HGNC:827]
ENSG00000130707	8.65192	3.11302	0	0	yes	up	8.94667	82.9033	9.75	8.61	8.48	81.4	81.59	85.72	ASS1	argininosuccinate synthase 1 [Source:HGNC Symbol;Acc:HGNC:758]
ENSG00000164342	8.64203	3.11137	1.9448e-89	3.35284e-88	yes	up	0.903333	8.70333	1.06	0.76	0.89	6.99	9.11	10.01	TLR3	toll like receptor 3 [Source:HGNC Symbol;Acc:HGNC:11849]
ENSG00000175463	8.63854	3.11079	4.9762e-07	1.53349e-06	yes	up	0.07	0.666667	0.02	0.16	0.03	0.83	0.73	0.44	TBC1D10C	TBC1 domain family member 10C [Source:HGNC Symbol;Acc:HGNC:24702]
ENSG00000169245	8.62528	3.10857	1.14082e-11	4.55452e-11	yes	up	0.383333	3.58	0.42	0.2	0.53	3.41	3.71	3.62	CXCL10	C-X-C motif chemokine ligand 10 [Source:HGNC Symbol;Acc:HGNC:10637]
ENSG00000171346	8.62135	3.10791	4.18225e-33	3.24716e-32	yes	up	0.903333	7.99667	0.89	1.04	0.78	7.94	8.65	7.4	KRT15	keratin 15 [Source:HGNC Symbol;Acc:HGNC:6421]
ENSG00000227766	8.6165	3.1071	4.03e-05	0.000107805	yes	up	0.176667	1.68	0.31	0.07	0.15	1.41	2.27	1.36	AL671277.1	HLA complex group 4 pseudogene 5
ENSG00000233578	8.61346	3.10659	0.00130901	0.00300884	yes	up	0.22	2.08	0.25	0.12	0.29	0.96	3.57	1.71	EIF4EP1	eukaryotic translation initiation factor 4E pseudogene 1 [Source:HGNC Symbol;Acc:HGNC:3292]
ENSG00000125740	8.5985	3.10409	3.98871e-21	2.25374e-20	yes	up	0.38	2.04	0.53	0.3	0.31	1.98	1.75	2.39	FOSB	FosB proto-oncogene, AP-1 transcription factor subunit [Source:HGNC Symbol;Acc:HGNC:3797]
ENSG00000187492	8.56736	3.09885	0.0010587	0.0024574	yes	up	0.0533333	0.68	0.02	0.06	0.08	0.59	0.45	1	CDHR4	cadherin related family member 4 [Source:HGNC Symbol;Acc:HGNC:34527]
ENSG00000276592	8.5425	3.09466	0.024706	0.0462848	yes	up	0.116667	0.936667	0	0	0.35	0.14	2.16	0.51	PHBP6	prohibitin pseudogene 6 [Source:HGNC Symbol;Acc:HGNC:39285]
ENSG00000251292	8.5232	3.0914	0.0142156	0.0280228	yes	up	3.13333	43.3967	8.38	0.85	0.17	34.14	18	78.05	ERVH-1	endogenous retrovirus group H member 1 [Source:HGNC Symbol;Acc:HGNC:39053]
ENSG00000214892	8.52113	3.09104	1.39551e-41	1.28771e-40	yes	up	18.2633	171.29	13.18	26.37	15.24	178.98	166.98	167.91	USP8P1	ubiquitin specific peptidase 8 pseudogene 1 [Source:HGNC Symbol;Acc:HGNC:13987]
ENSG00000133134	8.4982	3.08716	3.83624e-41	3.51443e-40	yes	up	2.39	21.15	2.56	2.66	1.95	19.81	23.48	20.16	BEX2	brain expressed X-linked 2 [Source:HGNC Symbol;Acc:HGNC:30933]
ENSG00000107317	8.45648	3.08006	0.0031879	0.00697623	yes	up	0.196667	1.28333	0.27	0.13	0.19	1.7	1.33	0.82	PTGDS	prostaglandin D2 synthase [Source:HGNC Symbol;Acc:HGNC:9592]
ENSG00000131069	8.43669	3.07668	0	0	yes	up	14.6867	138.807	15.93	15.39	12.74	129.36	145.39	141.67	ACSS2	acyl-CoA synthetase short chain family member 2 [Source:HGNC Symbol;Acc:HGNC:15814]
ENSG00000270909	8.4041	3.07109	0.0121549	0.02424	yes	up	0.03	0.28	0.03	0.06	0	0.19	0.32	0.33	CR788268.1	CAS1 domain containing 1 (CASD1) pseudogene
ENSG00000164938	8.36736	3.06477	6.22107e-190	2.4746e-188	yes	up	1.26667	11.5867	1.34	1.22	1.24	11.82	11.19	11.75	TP53INP1	tumor protein p53 inducible nuclear protein 1 [Source:HGNC Symbol;Acc:HGNC:18022]
ENSG00000118160	8.36732	3.06477	1.98209e-20	1.10041e-19	yes	up	0.476667	2.96	0.8	0.35	0.28	3.17	3.79	1.92	SLC8A2	solute carrier family 8 member A2 [Source:HGNC Symbol;Acc:HGNC:11069]
ENSG00000072858	8.35745	3.06306	1.15906e-28	8.11131e-28	yes	up	0.503333	3.78667	0.91	0.4	0.2	4.03	2.99	4.34	SIDT1	SID1 transmembrane family member 1 [Source:HGNC Symbol;Acc:HGNC:25967]
ENSG00000196972	8.34577	3.06104	1.69497e-05	4.68061e-05	yes	up	0.0566667	0.526667	0.09	0.02	0.06	0.65	0.45	0.48	SMIM10L2B	small integral membrane protein 10 like 2B [Source:HGNC Symbol;Acc:HGNC:34500]
ENSG00000188779	8.33157	3.05859	0.000161993	0.000409802	yes	up	0.0333333	0.31	0	0.04	0.06	0.29	0.35	0.29	SKOR1	SKI family transcriptional corepressor 1 [Source:HGNC Symbol;Acc:HGNC:21326]
ENSG00000197142	8.33097	3.05848	4.21972e-20	2.3163e-19	yes	up	0.31	2.66333	0.34	0.31	0.28	2.4	2.6	2.99	ACSL5	acyl-CoA synthetase long chain family member 5 [Source:HGNC Symbol;Acc:HGNC:16526]
ENSG00000279861	8.31125	3.05507	1.83506e-15	8.58936e-15	yes	up	0.31	2.85333	0.31	0.27	0.35	2.3	3.29	2.97	AC073548.1	TEC
ENSG00000025708	8.30226	3.0535	6.04764e-264	3.58973e-262	yes	up	9.52	84.7467	10.61	8.1	9.85	90.04	83.81	80.39	TYMP	thymidine phosphorylase [Source:HGNC Symbol;Acc:HGNC:3148]
ENSG00000112096	8.2966	3.05252	0	0	yes	up	37.3033	400.387	38.76	36.96	36.19	413.86	389.89	397.41	SOD2	superoxide dismutase 2 [Source:HGNC Symbol;Acc:HGNC:11180]
ENSG00000123999	8.29467	3.05218	2.16081e-14	9.69236e-14	yes	up	0.49	3.99333	0.69	0.34	0.44	4.42	3.21	4.35	INHA	inhibin subunit alpha [Source:HGNC Symbol;Acc:HGNC:6065]
ENSG00000169891	8.29283	3.05186	7.23814e-37	6.10605e-36	yes	up	0.31	1.58333	0.15	0.37	0.41	1.73	1.59	1.43	REPS2	RALBP1 associated Eps domain containing 2 [Source:HGNC Symbol;Acc:HGNC:9963]
ENSG00000204482	8.28952	3.05129	0.0107072	0.0215936	yes	up	0.03	2.45333	0.03	0.03	0.03	0.47	1.26	5.63	LST1	leukocyte specific transcript 1 [Source:HGNC Symbol;Acc:HGNC:14189]
ENSG00000166046	8.28448	3.05041	1.66109e-123	3.96859e-122	yes	up	2.27667	17.2267	2.04	1.49	3.3	16.77	19.08	15.83	TCP11L2	t-complex 11 like 2 [Source:HGNC Symbol;Acc:HGNC:28627]
ENSG00000224609	8.24042	3.04272	0.00488547	0.0103962	yes	up	0.0266667	0.246667	0.06	0	0.02	0.14	0.35	0.25	AC093425.1	novel transcript
ENSG00000007516	8.24034	3.0427	4.55491e-33	3.53171e-32	yes	up	0.576667	4.65333	0.39	0.6	0.74	3.51	5.28	5.17	BAIAP3	BAI1 associated protein 3 [Source:HGNC Symbol;Acc:HGNC:948]
ENSG00000122641	8.23175	3.0412	8.6834e-12	3.48492e-11	yes	up	0.09	0.7	0.06	0.04	0.17	0.81	0.64	0.65	INHBA	inhibin subunit beta A [Source:HGNC Symbol;Acc:HGNC:6066]
ENSG00000071575	8.22265	3.0396	5.25157e-17	2.59375e-16	yes	up	0.326667	2.68667	0.54	0.24	0.2	1.82	3.36	2.88	TRIB2	tribbles pseudokinase 2 [Source:HGNC Symbol;Acc:HGNC:30809]
ENSG00000260792	8.2204	3.03921	2.04434e-05	5.61225e-05	yes	up	0.04	0.373333	0.04	0.01	0.07	0.29	0.4	0.43	LINC02280	long intergenic non-protein coding RNA 2280 [Source:HGNC Symbol;Acc:HGNC:53196]
ENSG00000203709	8.21909	3.03898	1.44337e-132	3.72834e-131	yes	up	0.363333	2.81667	0.32	0.43	0.34	2.8	2.85	2.8	MIR29B2CHG	MIR29B2 and MIR29C host gene [Source:HGNC Symbol;Acc:HGNC:32018]
ENSG00000169194	8.20978	3.03734	0.00448558	0.00959157	yes	up	0.08	0.576667	0.13	0	0.11	0.58	0.64	0.51	IL13	interleukin 13 [Source:HGNC Symbol;Acc:HGNC:5973]
ENSG00000110876	8.20427	3.03638	0.0045988	0.00982084	yes	up	0.0466667	0.316667	0.1	0	0.04	0.23	0.3	0.42	SELPLG	selectin P ligand [Source:HGNC Symbol;Acc:HGNC:10722]
ENSG00000127863	8.20042	3.0357	5.06533e-14	2.24568e-13	yes	up	0.12	1.16667	0.14	0.08	0.14	1.14	1.06	1.3	TNFRSF19	TNF receptor superfamily member 19 [Source:HGNC Symbol;Acc:HGNC:11915]
ENSG00000135472	8.18161	3.03239	0.0125512	0.0249651	yes	up	0.133333	0.146667	0.01	0	0.39	0.25	0.11	0.08	FAIM2	Fas apoptotic inhibitory molecule 2 [Source:HGNC Symbol;Acc:HGNC:17067]
ENSG00000229951	8.16744	3.02988	3.52257e-06	1.02579e-05	yes	up	0.0666667	0.613333	0.02	0.12	0.06	0.6	0.65	0.59	AC104695.2	novel transcript, antisense to FOSL2
ENSG00000137033	8.16707	3.02982	2.6181e-05	7.13015e-05	yes	up	0.07	0.556667	0.04	0.09	0.08	0.72	0.62	0.33	IL33	interleukin 33 [Source:HGNC Symbol;Acc:HGNC:16028]
ENSG00000102313	8.1537	3.02745	0.0132337	0.0262224	yes	up	0.01	0.133333	0	0.01	0.02	0.12	0.07	0.21	ITIH6	inter-alpha-trypsin inhibitor heavy chain family member 6 [Source:HGNC Symbol;Acc:HGNC:28907]
ENSG00000137440	8.14117	3.02524	2.46316e-37	2.09799e-36	yes	up	1.27333	11.2133	1.23	0.93	1.66	10.9	12.07	10.67	FGFBP1	fibroblast growth factor binding protein 1 [Source:HGNC Symbol;Acc:HGNC:19695]
ENSG00000250011	8.13437	3.02403	0.00161128	0.00366429	yes	up	0.263333	2.09	0.44	0	0.35	1.64	2.56	2.07	HMGB1P3	high mobility group box 1 pseudogene 3 [Source:HGNC Symbol;Acc:HGNC:4995]
ENSG00000263089	8.12892	3.02306	1.05653e-06	3.19229e-06	yes	up	0.0466667	0.43	0.07	0.02	0.05	0.36	0.53	0.4	AC007114.2	novel transcript, antisense to AKAP1
ENSG00000272668	8.12764	3.02284	1.61691e-13	7.00183e-13	yes	up	0.0666667	0.59	0.03	0.07	0.1	0.62	0.63	0.52	AL590560.2	novel transcript, antisense to VSIG8
ENSG00000283828	8.09105	3.01633	2.35722e-05	6.44264e-05	yes	up	0.08	0.723333	0.05	0.16	0.03	0.5	1.03	0.64	AL137002.2	uncharacterized LOC102724474 [Source:NCBI gene;Acc:102724474]
ENSG00000153902	8.08691	3.01559	1.50429e-05	4.16864e-05	yes	up	0.203333	0.76	0.21	0.38	0.02	1.03	0.69	0.56	LGI4	leucine rich repeat LGI family member 4 [Source:HGNC Symbol;Acc:HGNC:18712]
ENSG00000233627	8.07509	3.01348	0.000454393	0.00109763	yes	up	0.0466667	0.463333	0.03	0.04	0.07	0.41	0.47	0.51	C4A-AS1	C4A antisense RNA 1 [Source:HGNC Symbol;Acc:HGNC:39753]
ENSG00000229776	8.07509	3.01348	0.000454393	0.00109763	yes	up	0.0466667	0.463333	0.03	0.04	0.07	0.41	0.47	0.51	C4B-AS1	C4B antisense RNA 1 [Source:HGNC Symbol;Acc:HGNC:39752]
ENSG00000169885	8.06474	3.01163	6.27444e-05	0.000165279	yes	up	0.136667	1.17	0.25	0.06	0.1	0.79	1.07	1.65	CALML6	calmodulin like 6 [Source:HGNC Symbol;Acc:HGNC:24193]
ENSG00000164463	8.05418	3.00974	1.73964e-121	4.08387e-120	yes	up	1.40333	7.81667	1.24	1.15	1.82	8.61	7.37	7.47	CREBRF	CREB3 regulatory factor [Source:HGNC Symbol;Acc:HGNC:24050]
ENSG00000213689	8.05173	3.0093	1.726e-116	3.86192e-115	yes	up	6.37	50.4833	7.1	6.84	5.17	50.39	52.62	48.44	TREX1	three prime repair exonuclease 1 [Source:HGNC Symbol;Acc:HGNC:12269]
ENSG00000152128	8.0299	3.00538	0.0217021	0.0412235	yes	up	0.0266667	0.233333	0	0.08	0	0.38	0.19	0.13	TMEM163	transmembrane protein 163 [Source:HGNC Symbol;Acc:HGNC:25380]
ENSG00000028277	8.02254	3.00406	1.10901e-17	5.62162e-17	yes	up	0.23	1.66667	0.25	0.23	0.21	1.82	1.34	1.84	POU2F2	POU class 2 homeobox 2 [Source:HGNC Symbol;Acc:HGNC:9213]
ENSG00000154025	8.01818	3.00328	0.00825112	0.0169355	yes	up	0.0166667	0.22	0	0	0.05	0.27	0.29	0.1	SLC5A10	solute carrier family 5 member 10 [Source:HGNC Symbol;Acc:HGNC:23155]
ENSG00000286136	8.01557	3.0028	0.00506632	0.0107491	yes	up	0.07	0.63	0.11	0.1	0	0.75	0.55	0.59	AC107071.1	novel transcript
ENSG00000237352	8.0141	3.00254	0.0157752	0.0308476	yes	up	0.0566667	0.52	0.06	0.11	0	0.58	0.34	0.64	LINC01358	long intergenic non-protein coding RNA 1358 [Source:HGNC Symbol;Acc:HGNC:50589]
ENSG00000249258	8.00699	3.00126	0.0184082	0.0354845	yes	up	0.0266667	0.213333	0.05	0	0.03	0.18	0.38	0.08	AC079193.2	novel transcript
ENSG00000239713	7.99602	2.99928	2.52291e-08	8.46464e-08	yes	up	0.263333	2.34667	0.33	0.32	0.14	2.56	2.26	2.22	APOBEC3G	apolipoprotein B mRNA editing enzyme catalytic subunit 3G [Source:HGNC Symbol;Acc:HGNC:17357]
ENSG00000279255	7.99403	2.99892	0.0162803	0.0317163	yes	up	0.04	0.366667	0.04	0.08	0	0.54	0.24	0.32	Z97653.2	TEC
ENSG00000226416	7.97032	2.99464	0.00556816	0.0117464	yes	up	0.04	0.353333	0	0.09	0.03	0.42	0.31	0.33	MRPL23-AS1	MRPL23 antisense RNA 1 [Source:HGNC Symbol;Acc:HGNC:42812]
ENSG00000197444	7.96914	2.99442	4.7837e-12	1.93852e-11	yes	up	0.12	1.08667	0.13	0.11	0.12	0.99	1.2	1.07	OGDHL	oxoglutarate dehydrogenase like [Source:HGNC Symbol;Acc:HGNC:25590]
ENSG00000101203	7.9681	2.99424	1.22005e-13	5.30937e-13	yes	up	0.273333	1.58	0.4	0.12	0.3	1.76	1.48	1.5	COL20A1	collagen type XX alpha 1 chain [Source:HGNC Symbol;Acc:HGNC:14670]
ENSG00000227953	7.96632	2.99391	8.25499e-06	2.33677e-05	yes	up	0.22	1.68	0.4	0.06	0.2	1.44	1.94	1.66	LINC01341	long intergenic non-protein coding RNA 1341 [Source:HGNC Symbol;Acc:HGNC:49457]
ENSG00000115896	7.95346	2.99158	0.00454439	0.00971098	yes	up	0.0133333	0.106667	0.01	0.02	0.01	0.12	0.11	0.09	PLCL1	phospholipase C like 1 (inactive) [Source:HGNC Symbol;Acc:HGNC:9063]
ENSG00000239887	7.94753	2.99051	1.11603e-59	1.37255e-58	yes	up	0.663333	6.31667	0.79	0.68	0.52	7.07	6.63	5.25	C1orf226	chromosome 1 open reading frame 226 [Source:HGNC Symbol;Acc:HGNC:34351]
ENSG00000179058	7.94571	2.99018	0.0152085	0.0298286	yes	up	0.0166667	0.21	0	0.03	0.02	0.21	0.14	0.28	C9orf50	chromosome 9 open reading frame 50 [Source:HGNC Symbol;Acc:HGNC:23677]
ENSG00000153234	7.92761	2.98689	0	0	yes	up	5.31667	46.1267	5.21	5.14	5.6	45.58	46.77	46.03	NR4A2	nuclear receptor subfamily 4 group A member 2 [Source:HGNC Symbol;Acc:HGNC:7981]
ENSG00000166145	7.91638	2.98484	1.18842e-06	3.57478e-06	yes	up	0.16	0.786667	0.23	0.15	0.1	0.72	0.9	0.74	SPINT1	serine peptidase inhibitor, Kunitz type 1 [Source:HGNC Symbol;Acc:HGNC:11246]
ENSG00000135744	7.90901	2.9835	9.96102e-17	4.86521e-16	yes	up	0.336667	2.95333	0.54	0.3	0.17	3.18	2.91	2.77	AGT	angiotensinogen [Source:HGNC Symbol;Acc:HGNC:333]
ENSG00000247095	7.8958	2.98108	1.41573e-47	1.45198e-46	yes	up	3.88667	28.3867	3.76	3.49	4.41	30.71	27.22	27.23	MIR210HG	MIR210 host gene [Source:HGNC Symbol;Acc:HGNC:39524]
ENSG00000143847	7.88185	2.97854	6.09734e-46	6.07665e-45	yes	up	0.54	5.72667	0.36	0.93	0.33	6.05	6.52	4.61	PPFIA4	PTPRF interacting protein alpha 4 [Source:HGNC Symbol;Acc:HGNC:9248]
ENSG00000219607	7.86712	2.97584	1.21871e-06	3.66204e-06	yes	up	0.04	0.36	0.05	0.04	0.03	0.41	0.33	0.34	PPP1R3G	protein phosphatase 1 regulatory subunit 3G [Source:HGNC Symbol;Acc:HGNC:14945]
ENSG00000163359	7.84888	2.97249	1.2253e-06	3.68137e-06	yes	up	0.03	0.31	0.04	0.01	0.04	0.17	0.4	0.36	COL6A3	collagen type VI alpha 3 chain [Source:HGNC Symbol;Acc:HGNC:2213]
ENSG00000254910	7.81888	2.96696	8.96604e-35	7.19797e-34	yes	up	122.527	1185.24	97.41	176.07	94.1	1180.31	1234.88	1140.52	AC136475.2	novel transcript
ENSG00000146221	7.81843	2.96688	0.000765254	0.0018033	yes	up	0.116667	0.353333	0.29	0.02	0.04	0.24	0.6	0.22	TCTE1	t-complex-associated-testis-expressed 1 [Source:HGNC Symbol;Acc:HGNC:11693]
ENSG00000272894	7.80577	2.96454	1.41445e-10	5.35491e-10	yes	up	0.293333	2.53	0.44	0.32	0.12	2.83	1.85	2.91	AC004982.2	novel transcript
ENSG00000270433	7.80028	2.96353	0.0205583	0.0392527	yes	up	0.0333333	0.376667	0	0	0.1	0.36	0.61	0.16	H3F3AP2	H3 histone family member 3A pseudogene 2 [Source:HGNC Symbol;Acc:HGNC:19823]
ENSG00000170345	7.79637	2.9628	9.39431e-87	1.56882e-85	yes	up	2.73	18.66	2.77	2.28	3.14	18.25	17.99	19.74	FOS	Fos proto-oncogene, AP-1 transcription factor subunit [Source:HGNC Symbol;Acc:HGNC:3796]
ENSG00000262119	7.78534	2.96076	0.00664383	0.0138524	yes	up	0.04	0.366667	0.03	0.09	0	0.45	0.33	0.32	AL079343.1	novel transcript, sense intronic to NOVA1
ENSG00000188313	7.7769	2.95919	0	0	yes	up	37.2067	286.92	36.54	36.76	38.32	280.43	288.16	292.17	PLSCR1	phospholipid scramblase 1 [Source:HGNC Symbol;Acc:HGNC:9092]
ENSG00000151117	7.77672	2.95916	4.91823e-08	1.61674e-07	yes	up	0.0933333	0.753333	0.06	0.04	0.18	0.49	0.92	0.85	TMEM86A	transmembrane protein 86A [Source:HGNC Symbol;Acc:HGNC:26890]
ENSG00000186480	7.77255	2.95839	0	0	yes	up	20.6233	183.26	18.72	19.62	23.53	179.24	181.16	189.38	INSIG1	insulin induced gene 1 [Source:HGNC Symbol;Acc:HGNC:6083]
ENSG00000251661	7.75825	2.95573	5.45612e-11	2.10775e-10	yes	up	0.47	4.13667	0.22	0.44	0.75	4.65	3.37	4.39	AC136475.1	novel transcript, antisense to IFITM3
ENSG00000169174	7.71532	2.94773	0	0	yes	up	4.15667	32.99	4.42	3.92	4.13	32.01	32.65	34.31	PCSK9	proprotein convertase subtilisin/kexin type 9 [Source:HGNC Symbol;Acc:HGNC:20001]
ENSG00000275936	7.70537	2.94587	0.0193923	0.0372124	yes	up	0.12	1.01333	0	0.23	0.13	0.63	1.63	0.78	AC004263.1	novel transcript, antisense to PXN
ENSG00000248734	7.69712	2.94432	0.000289834	0.000715282	yes	up	0.153333	1.34333	0.26	0.13	0.07	1.43	1.33	1.27	AC008906.1	novel transcript
ENSG00000005513	7.65597	2.93659	1.71056e-10	6.44716e-10	yes	up	0.133333	1.04	0.14	0.18	0.08	1.23	0.72	1.17	SOX8	SRY-box 8 [Source:HGNC Symbol;Acc:HGNC:11203]
ENSG00000273771	7.6552	2.93644	0.00615997	0.0129069	yes	up	0.0266667	0.216667	0.02	0.02	0.04	0.14	0.2	0.31	AC024337.2	novel transcript
ENSG00000072952	7.64128	2.93381	0.0192025	0.036879	yes	up	0.0133333	0.16	0.02	0	0.02	0.09	0.29	0.1	MRVI1	murine retrovirus integration site 1 homolog [Source:HGNC Symbol;Acc:HGNC:7237]
ENSG00000140464	7.62219	2.93021	0	0	yes	up	6.82667	53.8333	7.93	6.03	6.52	53	52.62	55.88	PML	promyelocytic leukemia [Source:HGNC Symbol;Acc:HGNC:9113]
ENSG00000168065	7.60353	2.92667	1.25429e-07	4.01091e-07	yes	up	0.126667	1.05	0.09	0.12	0.17	0.94	1.01	1.2	SLC22A11	solute carrier family 22 member 11 [Source:HGNC Symbol;Acc:HGNC:18120]
ENSG00000250326	7.5849	2.92313	0.0168587	0.0327567	yes	up	0.14	0.83	0.1	0.15	0.17	1.05	0.68	0.76	AC104596.1	novel transcript
ENSG00000106789	7.58432	2.92302	1.79958e-45	1.77724e-44	yes	up	0.37	3.06333	0.3	0.47	0.34	3.02	3.27	2.9	CORO2A	coronin 2A [Source:HGNC Symbol;Acc:HGNC:2255]
ENSG00000214290	7.55358	2.91716	2.14749e-18	1.11269e-17	yes	up	0.64	5.16333	0.61	0.8	0.51	5.34	4.62	5.53	COLCA2	colorectal cancer associated 2 [Source:HGNC Symbol;Acc:HGNC:26978]
ENSG00000233221	7.53324	2.91327	0.0208401	0.0397377	yes	up	0.05	0.366667	0.1	0	0.05	0.56	0.22	0.32	AC133785.1	novel transcript, antisense to ARHGEF4
ENSG00000055955	7.52768	2.9122	2.22443e-05	6.0884e-05	yes	up	0.383333	1.31	1.06	0.01	0.08	1.65	0.78	1.5	ITIH4	inter-alpha-trypsin inhibitor heavy chain family member 4 [Source:HGNC Symbol;Acc:HGNC:6169]
ENSG00000180539	7.52611	2.9119	0.00223376	0.00498296	yes	up	0.0533333	0.36	0.12	0.01	0.03	0.15	0.37	0.56	C9orf139	chromosome 9 open reading frame 139 [Source:HGNC Symbol;Acc:HGNC:31426]
ENSG00000172183	7.52071	2.91087	0	0	yes	up	23.0367	159.033	22.69	22.27	24.15	160.18	155.71	161.21	ISG20	interferon stimulated exonuclease gene 20 [Source:HGNC Symbol;Acc:HGNC:6130]
ENSG00000133962	7.49733	2.90638	1.53945e-06	4.59508e-06	yes	up	0.313333	1.04667	0.22	0.07	0.65	1.07	0.7	1.37	CATSPERB	cation channel sperm associated auxiliary subunit beta [Source:HGNC Symbol;Acc:HGNC:20500]
ENSG00000182472	7.49545	2.90601	7.37666e-50	7.81027e-49	yes	up	2.13667	16.2867	1.96	2.91	1.54	14.91	16.49	17.46	CAPN12	calpain 12 [Source:HGNC Symbol;Acc:HGNC:13249]
ENSG00000141639	7.47048	2.9012	4.78268e-14	2.12325e-13	yes	up	0.13	1.03667	0.07	0.17	0.15	0.89	1.19	1.03	MAPK4	mitogen-activated protein kinase 4 [Source:HGNC Symbol;Acc:HGNC:6878]
ENSG00000174059	7.46781	2.90069	0.00153185	0.00349226	yes	up	0.0133333	0.296667	0	0.02	0.02	0.22	0.47	0.2	CD34	CD34 molecule [Source:HGNC Symbol;Acc:HGNC:1662]
ENSG00000233862	7.37274	2.8822	0.00876998	0.0179329	yes	up	0.0233333	0.16	0	0.03	0.04	0.23	0.12	0.13	AC016907.2	novel transcript
ENSG00000196337	7.34758	2.87727	5.96695e-07	1.82994e-06	yes	up	0.08	1.09333	0.06	0.14	0.04	1.06	1.12	1.1	CGB7	chorionic gonadotropin subunit beta 7 [Source:HGNC Symbol;Acc:HGNC:16451]
ENSG00000285601	7.33235	2.87428	4.08882e-08	1.35126e-07	yes	up	0.1	0.79	0.11	0.03	0.16	0.81	0.77	0.79	AC084262.2	novel transcript
ENSG00000232284	7.32559	2.87294	0.00397834	0.00858789	yes	up	0.363333	0.926667	0.52	0	0.57	1.37	0.7	0.71	GNG12-AS1	GNG12, DIRAS3 and WLS antisense RNA 1 [Source:HGNC Symbol;Acc:HGNC:43938]
ENSG00000229781	7.30851	2.86958	0.000470001	0.00113259	yes	up	0.0733333	0.563333	0.06	0.03	0.13	0.5	0.54	0.65	AC013444.1	RRN3 RNA polymerase I transcription factor homolog (S. cerevisiae) (RRN3) pseudogene
ENSG00000172349	7.2799	2.86392	0.0227159	0.0429534	yes	up	0.0133333	0.123333	0	0.03	0.01	0.12	0.21	0.04	IL16	interleukin 16 [Source:HGNC Symbol;Acc:HGNC:5980]
ENSG00000130234	7.27903	2.86375	0.00888664	0.018152	yes	up	0.02	0.22	0.03	0.03	0	0.26	0.23	0.17	ACE2	angiotensin I converting enzyme 2 [Source:HGNC Symbol;Acc:HGNC:13557]
ENSG00000164082	7.27526	2.863	0.0020687	0.00463142	yes	up	0.04	0.38	0.04	0.03	0.05	0.62	0.09	0.43	GRM2	glutamate metabotropic receptor 2 [Source:HGNC Symbol;Acc:HGNC:4594]
ENSG00000134070	7.26782	2.86152	0	0	yes	up	7.36667	58.5267	7.43	7.4	7.27	56.38	59.27	59.93	IRAK2	interleukin 1 receptor associated kinase 2 [Source:HGNC Symbol;Acc:HGNC:6113]
ENSG00000261386	7.25247	2.85847	8.30759e-06	2.34992e-05	yes	up	0.45	3.10333	1.08	0.17	0.1	2.15	3.91	3.25	AC027682.4	novel transcript
ENSG00000128335	7.25234	2.85845	0	0	yes	up	12.34	78.3467	11.49	11.48	14.05	75.8	80.53	78.71	APOL2	apolipoprotein L2 [Source:HGNC Symbol;Acc:HGNC:619]
ENSG00000260253	7.2444	2.85687	0.0039051	0.00844314	yes	up	0.176667	1.35667	0.2	0	0.33	1.17	1.03	1.87	AC084262.1	novel transcript, overlapping to DUSP4
ENSG00000186301	7.23186	2.85437	1.23165e-106	2.53091e-105	yes	up	1.29667	9.81333	1.34	1.16	1.39	9.79	9.91	9.74	MST1P2	macrophage stimulating 1 pseudogene 2 [Source:HGNC Symbol;Acc:HGNC:7383]
ENSG00000160471	7.22171	2.85234	2.28144e-07	7.17732e-07	yes	up	0.57	1.85333	0.26	0.29	1.16	2.97	0.99	1.6	COX6B2	cytochrome c oxidase subunit 6B2 [Source:HGNC Symbol;Acc:HGNC:24380]
ENSG00000125895	7.21073	2.85014	2.94873e-37	2.50413e-36	yes	up	1.41	11.6	1.86	1.48	0.89	12.58	10.18	12.04	TMEM74B	transmembrane protein 74B [Source:HGNC Symbol;Acc:HGNC:15893]
ENSG00000008311	7.19826	2.84765	1.4656e-06	4.38035e-06	yes	up	0.0633333	0.403333	0.05	0.06	0.08	0.41	0.52	0.28	AASS	aminoadipate-semialdehyde synthase [Source:HGNC Symbol;Acc:HGNC:17366]
ENSG00000204632	7.19688	2.84737	0.00845027	0.0173209	yes	up	0.0533333	0.466667	0.04	0.04	0.08	0.33	0.67	0.4	HLA-G	major histocompatibility complex, class I, G [Source:HGNC Symbol;Acc:HGNC:4964]
ENSG00000255641	7.19497	2.84699	5.33015e-31	3.94077e-30	yes	up	1.41667	11.16	1.49	1.23	1.53	10.6	10.44	12.44	AC068775.1	novel protein
ENSG00000087266	7.18788	2.84557	6.79537e-195	2.76056e-193	yes	up	2.84333	21.4467	3.67	1.76	3.1	22.72	21.27	20.35	SH3BP2	SH3 domain binding protein 2 [Source:HGNC Symbol;Acc:HGNC:10825]
ENSG00000176438	7.17965	2.84391	3.43252e-12	1.40039e-11	yes	up	0.08	0.393333	0.18	0.03	0.03	0.36	0.41	0.41	SYNE3	spectrin repeat containing nuclear envelope family member 3 [Source:HGNC Symbol;Acc:HGNC:19861]
ENSG00000197670	7.17222	2.84242	2.71542e-11	1.06497e-10	yes	up	0.2	1.55	0.15	0.14	0.31	1.61	1.67	1.37	AL157838.1	novel transcript, antisense to ZNF217
ENSG00000258659	7.17009	2.84199	1.10327e-169	3.8127e-168	yes	up	4.08333	32.29	4	3.87	4.38	30.52	33.75	32.6	TRIM34	tripartite motif containing 34 [Source:HGNC Symbol;Acc:HGNC:10063]
ENSG00000197550	7.14532	2.837	3.39578e-05	9.13944e-05	yes	up	0.0533333	0.416667	0.06	0.05	0.05	0.48	0.39	0.38	AL359955.1	zinc finger pseudogene
ENSG00000169314	7.12194	2.83227	0.012753	0.0253358	yes	up	0.0366667	0.286667	0.05	0.03	0.03	0.53	0.09	0.24	C22orf15	chromosome 22 open reading frame 15 [Source:HGNC Symbol;Acc:HGNC:15558]
ENSG00000107954	7.11802	2.83148	0.00149835	0.00342105	yes	up	0.0466667	0.59	0.01	0.03	0.1	0.83	0.4	0.54	NEURL1	neuralized E3 ubiquitin protein ligase 1 [Source:HGNC Symbol;Acc:HGNC:7761]
ENSG00000102760	7.11653	2.83117	1.84103e-17	9.23419e-17	yes	up	1.07	8.41667	1.18	1.41	0.62	9.03	7.77	8.45	RGCC	regulator of cell cycle [Source:HGNC Symbol;Acc:HGNC:20369]
ENSG00000123610	7.11072	2.83	9.01775e-09	3.10419e-08	yes	up	0.356667	2.55667	0.29	0.56	0.22	2.99	2.43	2.25	TNFAIP6	TNF alpha induced protein 6 [Source:HGNC Symbol;Acc:HGNC:11898]
ENSG00000250295	7.10696	2.82923	4.39409e-11	1.70466e-10	yes	up	0.27	2.01667	0.1	0.15	0.56	2.44	1.94	1.67	RDH10-AS1	RDH10 antisense RNA 1 [Source:HGNC Symbol;Acc:HGNC:51658]
ENSG00000181690	7.06607	2.82091	0.000240395	0.00059752	yes	up	0.0233333	0.236667	0.03	0.02	0.02	0.31	0.16	0.24	PLAG1	PLAG1 zinc finger [Source:HGNC Symbol;Acc:HGNC:9045]
ENSG00000090238	7.06148	2.81997	3.18902e-43	3.03056e-42	yes	up	2.94667	21.9567	3.44	2.42	2.98	24.56	21.37	19.94	YPEL3	yippee like 3 [Source:HGNC Symbol;Acc:HGNC:18327]
ENSG00000238045	7.04981	2.81758	8.45911e-111	1.81986e-109	yes	up	4.11667	36.66	4.36	4.26	3.73	39.59	38.58	31.81	AC009133.1	novel transcript, antisense to C16orf53 and MVP
ENSG00000162896	7.04558	2.81672	7.31365e-05	0.000191465	yes	up	0.04	0.456667	0.02	0.02	0.08	0.85	0.26	0.26	PIGR	polymeric immunoglobulin receptor [Source:HGNC Symbol;Acc:HGNC:8968]
ENSG00000142549	7.02653	2.81281	2.46098e-13	1.05592e-12	yes	up	0.236667	1.82	0.18	0.26	0.27	2.18	1.79	1.49	IGLON5	IgLON family member 5 [Source:HGNC Symbol;Acc:HGNC:34550]
ENSG00000234899	7.02532	2.81256	0.000457763	0.00110507	yes	up	0.233333	0.963333	0	0.32	0.38	1.43	0.68	0.78	SOX9-AS1	SOX9 antisense RNA 1 [Source:HGNC Symbol;Acc:HGNC:49321]
ENSG00000260409	7.0211	2.8117	0.00555721	0.0117265	yes	up	0.0633333	0.46	0	0.14	0.05	0.49	0.53	0.36	AC012414.5	novel transcript
ENSG00000165091	7.01375	2.81019	5.51352e-11	2.12921e-10	yes	up	0.21	2.27	0.35	0.2	0.08	3.08	1.93	1.8	TMC1	transmembrane channel like 1 [Source:HGNC Symbol;Acc:HGNC:16513]
ENSG00000196408	7.01096	2.80961	0.00114724	0.00265351	yes	up	0.143333	0.806667	0.35	0.08	0	1.2	0.59	0.63	NOXO1	NADPH oxidase organizer 1 [Source:HGNC Symbol;Acc:HGNC:19404]
ENSG00000256043	7.00886	2.80918	6.09079e-46	6.07277e-45	yes	up	0.796667	6.07	0.84	0.66	0.89	5.63	5.98	6.6	CTSO	cathepsin O [Source:HGNC Symbol;Acc:HGNC:2542]
ENSG00000205592	7.00761	2.80892	0.00540223	0.0114142	yes	up	0.00333333	0.406667	0	0	0.01	0.45	0.36	0.41	MUC19	mucin 19, oligomeric [Source:HGNC Symbol;Acc:HGNC:14362]
ENSG00000248771	6.99958	2.80727	3.1123e-16	1.49526e-15	yes	up	0.326667	2.83	0.34	0.34	0.3	2.63	3.84	2.02	SMIM31	small integral membrane protein 31 [Source:HGNC Symbol;Acc:HGNC:49638]
ENSG00000163354	6.99586	2.8065	3.67407e-08	1.21894e-07	yes	up	0.606667	2.41333	0.27	0.58	0.97	1.65	2.41	3.18	DCST2	DC-STAMP domain containing 2 [Source:HGNC Symbol;Acc:HGNC:26562]
ENSG00000112182	6.99575	2.80648	0.000305102	0.000751504	yes	up	0.0166667	0.25	0.02	0.02	0.01	0.11	0.46	0.18	BACH2	BTB domain and CNC homolog 2 [Source:HGNC Symbol;Acc:HGNC:14078]
ENSG00000112299	6.99323	2.80596	5.38293e-05	0.000142648	yes	up	0.0433333	0.343333	0.04	0.05	0.04	0.27	0.44	0.32	VNN1	vanin 1 [Source:HGNC Symbol;Acc:HGNC:12705]
ENSG00000154016	6.97705	2.80262	0.000931891	0.00217828	yes	up	0.06	0.416667	0.14	0.04	0	0.57	0.21	0.47	GRAP	GRB2 related adaptor protein [Source:HGNC Symbol;Acc:HGNC:4562]
ENSG00000258830	6.96308	2.79973	0.00345312	0.00752501	yes	up	0.0633333	0.46	0.19	0	0	0.66	0.23	0.49	AC137834.1	novel transcript
ENSG00000159399	6.95927	2.79894	5.50909e-44	5.308e-43	yes	up	0.37	2.9	0.37	0.29	0.45	2.77	2.99	2.94	HK2	hexokinase 2 [Source:HGNC Symbol;Acc:HGNC:4923]
ENSG00000269911	6.95138	2.7973	7.9124e-13	3.32213e-12	yes	up	0.463333	3.47	0.27	0.38	0.74	3.88	3.15	3.38	FAM226B	family with sequence similarity 226 member B [Source:HGNC Symbol;Acc:HGNC:31964]
ENSG00000278848	6.94595	2.79617	6.87919e-05	0.000180628	yes	up	0.126667	0.943333	0	0.19	0.19	0.93	1.37	0.53	TP53TG3F	TP53 target 3 family member F [Source:HGNC Symbol;Acc:HGNC:51817]
ENSG00000254363	6.93133	2.79313	6.17249e-05	0.00016265	yes	up	0.03	0.266667	0.03	0.03	0.03	0.25	0.15	0.4	AC011379.2	novel transcript
ENSG00000268621	6.92622	2.79207	2.51699e-262	1.47492e-260	yes	up	76.9633	341.733	72.25	83.18	75.46	327.21	347.01	350.98	IGFL2-AS1	IGFL2 antisense RNA 1 [Source:HGNC Symbol;Acc:HGNC:52559]
ENSG00000228791	6.91351	2.78942	0.000230564	0.000574392	yes	up	0.2	1.80333	0.31	0	0.29	1.04	2.05	2.32	THRB-AS1	THRB antisense RNA 1 [Source:HGNC Symbol;Acc:HGNC:44515]
ENSG00000241769	6.91334	2.78938	1.37786e-13	5.98587e-13	yes	up	1.31667	6.94667	1.33	0.85	1.77	8.07	5.68	7.09	LINC00893	long intergenic non-protein coding RNA 893 [Source:HGNC Symbol;Acc:HGNC:44265]
ENSG00000176533	6.91166	2.78903	0.000354186	0.000866629	yes	up	0.0366667	0.276667	0.04	0.07	0	0.38	0.21	0.24	GNG7	G protein subunit gamma 7 [Source:HGNC Symbol;Acc:HGNC:4410]
ENSG00000249464	6.90775	2.78822	5.73905e-07	1.76264e-06	yes	up	0.0533333	1.04333	0.03	0.06	0.07	1.77	0.84	0.52	LINC01091	long intergenic non-protein coding RNA 1091 [Source:HGNC Symbol;Acc:HGNC:27721]
ENSG00000171722	6.89861	2.78631	0.0114832	0.0230207	yes	up	0.0466667	0.436667	0.07	0	0.07	0.29	0.62	0.4	SPATA46	spermatogenesis associated 46 [Source:HGNC Symbol;Acc:HGNC:27648]
ENSG00000257261	6.89718	2.78601	2.43241e-16	1.17379e-15	yes	up	1.32333	22.0833	1.6	1.18	1.19	18.65	14.27	33.33	AC008014.1	novel transcript
ENSG00000103569	6.8955	2.78565	0.00711022	0.0147509	yes	up	0.03	0.32	0.04	0.05	0	0.28	0.38	0.3	AQP9	aquaporin 9 [Source:HGNC Symbol;Acc:HGNC:643]
ENSG00000279165	6.88747	2.78397	0.00112709	0.00260767	yes	up	0.0733333	0.526667	0.12	0	0.1	0.66	0.47	0.45	AC135776.4	novel transcript
ENSG00000255804	6.88146	2.78271	0.00585186	0.0123075	yes	up	0.0233333	0.16	0.04	0	0.03	0.16	0.1	0.22	OR6J1	olfactory receptor family 6 subfamily J member 1 (gene/pseudogene) [Source:HGNC Symbol;Acc:HGNC:14707]
ENSG00000150540	6.87854	2.7821	4.65052e-06	1.34248e-05	yes	up	0.173333	2.69	0.09	0.06	0.37	2.8	3.6	1.67	HNMT	histamine N-methyltransferase [Source:HGNC Symbol;Acc:HGNC:5028]
ENSG00000217442	6.86529	2.77932	0.0139042	0.0274465	yes	up	0.356667	2.57667	0	0.24	0.83	2.9	3.46	1.37	SYCE3	synaptonemal complex central element protein 3 [Source:HGNC Symbol;Acc:HGNC:35245]
ENSG00000166432	6.84927	2.77595	1.37421e-29	9.85166e-29	yes	up	0.363333	2.45333	0.32	0.43	0.34	2.21	2.34	2.81	ZMAT1	zinc finger matrin-type 1 [Source:HGNC Symbol;Acc:HGNC:29377]
ENSG00000169252	6.84716	2.77551	0.000326601	0.000801531	yes	up	0.04	0.306667	0.05	0.04	0.03	0.28	0.29	0.35	ADRB2	adrenoceptor beta 2 [Source:HGNC Symbol;Acc:HGNC:286]
ENSG00000168621	6.81983	2.76974	0.00509954	0.0108136	yes	up	0.0233333	0.206667	0.01	0.04	0.02	0.13	0.31	0.18	GDNF	glial cell derived neurotrophic factor [Source:HGNC Symbol;Acc:HGNC:4232]
ENSG00000259774	6.81544	2.76881	0.0135593	0.026812	yes	up	0.0733333	0.536667	0	0.05	0.17	0.57	0.36	0.68	AC243562.3	novel transcript
ENSG00000224805	6.8073	2.76708	0.00453604	0.00969584	yes	up	0.246667	1.86667	0.12	0.35	0.27	0.52	1.56	3.52	LINC00853	long intergenic non-protein coding RNA 853 [Source:HGNC Symbol;Acc:HGNC:43716]
ENSG00000131203	6.80662	2.76694	2.14229e-09	7.6277e-09	yes	up	0.25	1.88	0.28	0.17	0.3	1.71	1.81	2.12	IDO1	indoleamine 2,3-dioxygenase 1 [Source:HGNC Symbol;Acc:HGNC:6059]
ENSG00000260231	6.80447	2.76648	1.53748e-36	1.28941e-35	yes	up	0.796667	5.92	0.85	0.76	0.78	5.58	5.4	6.78	KDM7A-DT	KDM7A divergent transcript [Source:HGNC Symbol;Acc:HGNC:48959]
ENSG00000156966	6.79709	2.76492	4.14987e-17	2.05805e-16	yes	up	0.226667	1.7	0.2	0.27	0.21	1.8	1.81	1.49	B3GNT7	UDP-GlcNAc:betaGal beta-1,3-N-acetylglucosaminyltransferase 7 [Source:HGNC Symbol;Acc:HGNC:18811]
ENSG00000205810	6.79182	2.7638	0.0012795	0.00294633	yes	up	0.19	1.21	0.07	0.2	0.3	0.77	0.95	1.91	KLRC3	killer cell lectin like receptor C3 [Source:HGNC Symbol;Acc:HGNC:6376]
ENSG00000089199	6.79099	2.76362	0	0	yes	up	26.9067	198.827	27.29	26.77	26.66	195.61	201.65	199.22	CHGB	chromogranin B [Source:HGNC Symbol;Acc:HGNC:1930]
ENSG00000262877	6.78627	2.76262	9.73743e-10	3.53236e-09	yes	up	0.303333	2.24333	0.29	0.25	0.37	2.18	2.59	1.96	AC110285.2	novel transcript
ENSG00000100027	6.78423	2.76218	4.20963e-07	1.30322e-06	yes	up	0.116667	0.59	0.03	0.05	0.27	0.46	0.72	0.59	YPEL1	yippee like 1 [Source:HGNC Symbol;Acc:HGNC:12845]
ENSG00000225138	6.78311	2.76195	9.23586e-152	2.81025e-150	yes	up	3.70333	31.0967	3.13	3.88	4.1	35.09	28.06	30.14	SLC9A3-AS1	SLC9A3 antisense RNA 1 [Source:HGNC Symbol;Acc:HGNC:40550]
ENSG00000197599	6.77816	2.76089	0.000131331	0.000334936	yes	up	0.0933333	0.77	0.1	0.13	0.05	0.36	0.82	1.13	CCDC154	coiled-coil domain containing 154 [Source:HGNC Symbol;Acc:HGNC:34454]
ENSG00000141526	6.77191	2.75956	8.33222e-171	2.91462e-169	yes	up	5.96333	40.62	5.5	6.87	5.52	41.07	38.52	42.27	SLC16A3	solute carrier family 16 member 3 [Source:HGNC Symbol;Acc:HGNC:10924]
ENSG00000184979	6.76768	2.75866	0	0	yes	up	11.23	82.96	10.74	11.71	11.24	85.97	81.94	80.97	USP18	ubiquitin specific peptidase 18 [Source:HGNC Symbol;Acc:HGNC:12616]
ENSG00000007952	6.76476	2.75804	0.000434501	0.00105209	yes	up	0.07	0.526667	0.02	0.14	0.05	0.39	0.36	0.83	NOX1	NADPH oxidase 1 [Source:HGNC Symbol;Acc:HGNC:7889]
ENSG00000112406	6.76397	2.75787	1.1047e-30	8.10725e-30	yes	up	0.256667	1.9	0.23	0.27	0.27	1.96	1.81	1.93	HECA	hdc homolog, cell cycle regulator [Source:HGNC Symbol;Acc:HGNC:21041]
ENSG00000254122	6.76155	2.75735	0.00225568	0.0050299	yes	up	0.0266667	0.166667	0.02	0.04	0.02	0.17	0.11	0.22	PCDHGB7	protocadherin gamma subfamily B, 7 [Source:HGNC Symbol;Acc:HGNC:8714]
ENSG00000241106	6.76026	2.75708	0.00172086	0.00389955	yes	up	0.123333	0.833333	0	0.22	0.15	1.37	0.61	0.52	HLA-DOB	major histocompatibility complex, class II, DO beta [Source:HGNC Symbol;Acc:HGNC:4937]
ENSG00000182326	6.75793	2.75658	0	0	yes	up	28.3333	237.523	28.36	28.55	28.09	237.89	234	240.68	C1S	complement C1s [Source:HGNC Symbol;Acc:HGNC:1247]
ENSG00000007171	6.75461	2.75587	2.38905e-12	9.80967e-12	yes	up	0.143333	1.03	0.13	0.14	0.16	0.79	1.21	1.09	NOS2	nitric oxide synthase 2 [Source:HGNC Symbol;Acc:HGNC:7873]
ENSG00000114796	6.75389	2.75572	1.37077e-143	3.88703e-142	yes	up	2.16	12.9633	1.6	3.28	1.6	13.38	12.42	13.09	KLHL24	kelch like family member 24 [Source:HGNC Symbol;Acc:HGNC:25947]
ENSG00000132026	6.75082	2.75506	0.00511392	0.010838	yes	up	0.176667	0.963333	0.17	0.06	0.3	0.8	1.35	0.74	RTBDN	retbindin [Source:HGNC Symbol;Acc:HGNC:30310]
ENSG00000138642	6.72581	2.74971	1.10309e-208	4.95571e-207	yes	up	4.46333	29.0333	3.28	4.89	5.22	25.56	28.4	33.14	HERC6	HECT and RLD domain containing E3 ubiquitin protein ligase family member 6 [Source:HGNC Symbol;Acc:HGNC:26072]
ENSG00000262655	6.71952	2.74836	0.0199384	0.0381739	yes	up	0.0133333	0.243333	0	0.02	0.02	0.06	0.43	0.24	SPON1	spondin 1 [Source:HGNC Symbol;Acc:HGNC:11252]
ENSG00000168702	6.71902	2.74825	0.004916	0.0104563	yes	up	0.01	0.08	0.02	0	0.01	0.08	0.11	0.05	LRP1B	LDL receptor related protein 1B [Source:HGNC Symbol;Acc:HGNC:6693]
ENSG00000285188	6.71625	2.74766	0.000279964	0.000691668	yes	up	0.03	0.213333	0.06	0	0.03	0.29	0.2	0.15	AC008397.2	novel protein
ENSG00000275532	6.70713	2.7457	1.13831e-16	5.54797e-16	yes	up	1.13667	4.66333	0.53	1.45	1.43	4.46	4.63	4.9	AC006449.2	novel transcript, antisense to MLLT6
ENSG00000090554	6.69442	2.74296	2.30934e-16	1.11487e-15	yes	up	1.18	8.16333	1.49	0.68	1.37	7.51	8.22	8.76	FLT3LG	fms related tyrosine kinase 3 ligand [Source:HGNC Symbol;Acc:HGNC:3766]
ENSG00000088340	6.68782	2.74154	4.90246e-102	9.65822e-101	yes	up	2.59667	21.9633	2.27	2.72	2.8	24.28	20.41	21.2	FER1L4	fer-1 like family member 4, pseudogene [Source:HGNC Symbol;Acc:HGNC:15801]
ENSG00000273356	6.6791	2.73965	0.002728	0.00602564	yes	up	0.0966667	0.56	0.17	0.09	0.03	0.28	0.87	0.53	LINC02019	long intergenic non-protein coding RNA 2019 [Source:HGNC Symbol;Acc:HGNC:52854]
ENSG00000086570	6.67526	2.73882	0.0208017	0.039681	yes	up	0.0133333	0.09	0	0.01	0.03	0.08	0.16	0.03	FAT2	FAT atypical cadherin 2 [Source:HGNC Symbol;Acc:HGNC:3596]
ENSG00000280214	6.66229	2.73602	0.00338859	0.00739	yes	up	0.0566667	0.39	0.05	0	0.12	0.52	0.36	0.29	AC027682.7	TEC
ENSG00000280042	6.6563	2.73472	0.00104898	0.00243581	yes	up	0.0666667	0.486667	0.06	0.05	0.09	0.36	0.52	0.58	AC022336.3	TEC
ENSG00000128253	6.64869	2.73307	2.00421e-05	5.50869e-05	yes	up	0.133333	0.926667	0.12	0.11	0.17	1.07	0.67	1.04	RFPL2	ret finger protein like 2 [Source:HGNC Symbol;Acc:HGNC:9979]
ENSG00000224846	6.64833	2.73299	0.00310142	0.00679672	yes	up	0.733333	5.05	0.43	1.01	0.76	5.74	6.85	2.56	AL133351.1	novel transcript
ENSG00000272941	6.62759	2.72848	3.1271e-27	2.09989e-26	yes	up	1.52	10.9233	1.05	1.69	1.82	10.78	11.11	10.88	AC083862.2	novel transcript, antisense to C7orf49
ENSG00000267073	6.62675	2.7283	0.0143866	0.0283256	yes	up	1.24333	4.97	0.32	3.41	0	5.89	1.14	7.88	AC005256.1	novel transcript
ENSG00000120675	6.58607	2.71942	1.10306e-87	1.86243e-86	yes	up	0.483333	3.56	0.44	0.54	0.47	3.49	3.52	3.67	DNAJC15	DnaJ heat shock protein family (Hsp40) member C15 [Source:HGNC Symbol;Acc:HGNC:20325]
ENSG00000108679	6.57653	2.71733	0	0	yes	up	77.5767	554.72	79.46	76.63	76.64	550.48	553.34	560.34	LGALS3BP	galectin 3 binding protein [Source:HGNC Symbol;Acc:HGNC:6564]
ENSG00000272990	6.5722	2.71638	0.000610391	0.00145422	yes	up	0.55	3.96667	0.2	0.78	0.67	3.42	3.5	4.98	AC084036.1	novel transcript, antisense to KCNAB1
ENSG00000144406	6.56868	2.7156	0.00163779	0.00372309	yes	up	0.05	0.28	0.06	0	0.09	0.28	0.2	0.36	UNC80	unc-80 homolog, NALCN channel complex subunit [Source:HGNC Symbol;Acc:HGNC:26582]
ENSG00000203706	6.56357	2.71448	0.0237494	0.0446791	yes	up	0.24	1.06667	0	0.35	0.37	0.36	1.45	1.39	SERTAD4-AS1	SERTAD4 antisense RNA 1 [Source:HGNC Symbol;Acc:HGNC:32019]
ENSG00000259660	6.5497	2.71143	5.77728e-26	3.75515e-25	yes	up	0.0866667	0.65	0.1	0.08	0.08	0.58	0.68	0.69	DNM1P47	dynamin 1 pseudogene 47 [Source:HGNC Symbol;Acc:HGNC:35200]
ENSG00000258334	6.54848	2.71116	1.34343e-06	4.02361e-06	yes	up	0.0766667	0.513333	0.04	0.05	0.14	0.41	0.57	0.56	AC125611.4	novel transcript, antisense to PRPH
ENSG00000137070	6.54694	2.71082	5.84305e-147	1.69678e-145	yes	up	4.52333	17.1933	5.02	3.48	5.07	16.84	16.19	18.55	IL11RA	interleukin 11 receptor subunit alpha [Source:HGNC Symbol;Acc:HGNC:5967]
ENSG00000135253	6.52909	2.70688	0.000266133	0.000658919	yes	up	0.0833333	0.536667	0.09	0.09	0.07	0.53	0.47	0.61	KCP	kielin cysteine rich BMP regulator [Source:HGNC Symbol;Acc:HGNC:17585]
ENSG00000146352	6.52488	2.70595	1.21726e-13	5.29823e-13	yes	up	0.07	9.99667	0.05	0.06	0.1	18.39	4.93	6.67	CLVS2	clavesin 2 [Source:HGNC Symbol;Acc:HGNC:23046]
ENSG00000078795	6.50413	2.70136	0.017756	0.0343544	yes	up	0.06	0.443333	0.15	0.03	0	0.71	0.3	0.32	PKD2L2	polycystin 2 like 2, transient receptor potential cation channel [Source:HGNC Symbol;Acc:HGNC:9012]
ENSG00000090339	6.48536	2.69719	3.25217e-211	1.48434e-209	yes	up	4.15	29.9567	4.43	4.08	3.94	29.87	29.92	30.08	ICAM1	intercellular adhesion molecule 1 [Source:HGNC Symbol;Acc:HGNC:5344]
ENSG00000214455	6.48149	2.69632	0.000221928	0.00055389	yes	up	0.26	1.76667	0.17	0.43	0.18	1.61	1.24	2.45	RCN1P2	reticulocalbin 1 pseudogene 2 [Source:HGNC Symbol;Acc:HGNC:39204]
ENSG00000005421	6.46561	2.69279	2.19751e-25	1.40562e-24	yes	up	1.07	8.04667	1.09	1.18	0.94	6.94	7.7	9.5	PON1	paraoxonase 1 [Source:HGNC Symbol;Acc:HGNC:9204]
ENSG00000108839	6.46506	2.69266	0.0152673	0.0299311	yes	up	0.06	0.63	0.09	0.06	0.03	1.02	0.4	0.47	ALOX12	arachidonate 12-lipoxygenase, 12S type [Source:HGNC Symbol;Acc:HGNC:429]
ENSG00000240859	6.46114	2.69179	1.83625e-09	6.56351e-09	yes	up	0.143333	1.73	0.18	0.09	0.16	0.97	2.58	1.64	AC093627.4	novel transcript
ENSG00000228203	6.45937	2.69139	2.07642e-11	8.18281e-11	yes	up	0.633333	2.73667	0.13	1.04	0.73	3.27	2.56	2.38	RNF144A-AS1	RNF144A antisense RNA 1 [Source:HGNC Symbol;Acc:HGNC:30963]
ENSG00000111181	6.45808	2.69111	0.015029	0.029522	yes	up	0.18	0.566667	0.33	0.03	0.18	0.81	0.36	0.53	SLC6A12	solute carrier family 6 member 12 [Source:HGNC Symbol;Acc:HGNC:11045]
ENSG00000259644	6.45271	2.68991	0.0103447	0.0209065	yes	up	0.0733333	0.53	0	0.17	0.05	0.48	0.77	0.34	AC022613.3	novel transcript
ENSG00000006459	6.43918	2.68688	5.7688e-147	1.67735e-145	yes	up	1.05	7.36333	0.92	0.91	1.32	7.08	7.67	7.34	KDM7A	lysine demethylase 7A [Source:HGNC Symbol;Acc:HGNC:22224]
ENSG00000168079	6.43524	2.68599	1.9645e-81	3.05779e-80	yes	up	1.31333	9.49	1.06	1.54	1.34	9.69	9.37	9.41	SCARA5	scavenger receptor class A member 5 [Source:HGNC Symbol;Acc:HGNC:28701]
ENSG00000262061	6.42203	2.68303	1.33243e-06	3.99277e-06	yes	up	0.136667	0.973333	0.12	0.21	0.08	1.01	1.11	0.8	AC129507.1	uncharacterized LOC100506388 [Source:NCBI gene;Acc:100506388]
ENSG00000148346	6.41533	2.68152	0	0	yes	up	46.7167	329.16	50.07	45.6	44.48	326.32	321.07	340.09	LCN2	lipocalin 2 [Source:HGNC Symbol;Acc:HGNC:6526]
ENSG00000214691	6.40157	2.67843	0.0173167	0.0335698	yes	up	0.0433333	0.35	0.06	0	0.07	0.24	0.29	0.52	LINC01913	long intergenic non-protein coding RNA 1913 [Source:HGNC Symbol;Acc:HGNC:52732]
ENSG00000088881	6.39276	2.67644	1.47632e-48	1.53333e-47	yes	up	0.973333	7.96667	1.04	0.9	0.98	7.93	9.24	6.73	EBF4	EBF family member 4 [Source:HGNC Symbol;Acc:HGNC:29278]
ENSG00000008226	6.38511	2.67471	0.00086034	0.00201679	yes	up	0.0566667	0.276667	0.06	0.08	0.03	0.21	0.31	0.31	DLEC1	DLEC1, cilia and flagella associated protein [Source:HGNC Symbol;Acc:HGNC:2899]
ENSG00000042980	6.3749	2.6724	5.60034e-20	3.06168e-19	yes	up	0.616667	2.91667	0.74	0.46	0.65	2.46	3.24	3.05	ADAM28	ADAM metallopeptidase domain 28 [Source:HGNC Symbol;Acc:HGNC:206]
ENSG00000185291	6.37377	2.67215	2.46635e-80	3.77482e-79	yes	up	1.84333	12.6767	1.6	1.88	2.05	12.07	13.07	12.89	IL3RA	interleukin 3 receptor subunit alpha [Source:HGNC Symbol;Acc:HGNC:6012]
ENSG00000278330	6.36209	2.6695	1.06948e-07	3.43916e-07	yes	up	0.143333	0.973333	0.17	0.03	0.23	1.28	0.76	0.88	AC018529.2	novel transcript, antisense to MBP
ENSG00000204538	6.35661	2.66826	0.00236085	0.00525316	yes	up	0.183333	1.31	0.24	0.31	0	1.12	1.66	1.15	PSORS1C2	psoriasis susceptibility 1 candidate 2 [Source:HGNC Symbol;Acc:HGNC:17199]
ENSG00000263155	6.35564	2.66804	4.42346e-23	2.64071e-22	yes	up	0.573333	3.89667	0.59	0.62	0.51	4.13	3.97	3.59	MYZAP	myocardial zonula adherens protein [Source:HGNC Symbol;Acc:HGNC:43444]
ENSG00000172638	6.34604	2.66586	3.28016e-26	2.14423e-25	yes	up	1.11	7.33667	0.58	0.53	2.22	8.23	6.54	7.24	EFEMP2	EGF containing fibulin extracellular matrix protein 2 [Source:HGNC Symbol;Acc:HGNC:3219]
ENSG00000100156	6.34341	2.66526	2.83755e-05	7.70672e-05	yes	up	0.233333	2.23	0.29	0.23	0.18	2.06	3.06	1.57	SLC16A8	solute carrier family 16 member 8 [Source:HGNC Symbol;Acc:HGNC:16270]
ENSG00000074966	6.34187	2.66491	0.00902536	0.0184189	yes	up	0.0333333	0.47	0.06	0	0.04	0.25	0.8	0.36	TXK	TXK tyrosine kinase [Source:HGNC Symbol;Acc:HGNC:12434]
ENSG00000172250	6.3402	2.66453	0.00196476	0.0044134	yes	up	0.106667	0.693333	0.07	0.05	0.2	0.67	1.04	0.37	SERHL	serine hydrolase-like (pseudogene) [Source:HGNC Symbol;Acc:HGNC:14408]
ENSG00000271605	6.33856	2.66416	1.35618e-18	7.0829e-18	yes	up	1.87	9.42333	1.48	1.57	2.56	8.4	9.04	10.83	MILR1	mast cell immunoglobulin like receptor 1 [Source:HGNC Symbol;Acc:HGNC:27570]
ENSG00000185499	6.32748	2.66163	1.28194e-84	2.08164e-83	yes	up	3.17667	23.2533	2.56	3.55	3.42	22.08	24.75	22.93	MUC1	mucin 1, cell surface associated [Source:HGNC Symbol;Acc:HGNC:7508]
ENSG00000198732	6.31876	2.65964	0	0	yes	up	9.8	66.45	10.46	9.49	9.45	69.47	66.79	63.09	SMOC1	SPARC related modular calcium binding 1 [Source:HGNC Symbol;Acc:HGNC:20318]
ENSG00000235314	6.31856	2.6596	6.76403e-16	3.20665e-15	yes	up	0.366667	2.6	0.45	0.28	0.37	2.56	2.72	2.52	LINC00957	long intergenic non-protein coding RNA 957 [Source:HGNC Symbol;Acc:HGNC:22332]
ENSG00000106785	6.31175	2.65804	0	0	yes	up	7.76	54.0333	9.03	7.13	7.12	55.16	55	51.94	TRIM14	tripartite motif containing 14 [Source:HGNC Symbol;Acc:HGNC:16283]
ENSG00000165164	6.29617	2.65447	1.98975e-08	6.71316e-08	yes	up	0.1	0.796667	0.09	0.11	0.1	0.79	0.41	1.19	CFAP47	cilia and flagella associated protein 47 [Source:HGNC Symbol;Acc:HGNC:26708]
ENSG00000271787	6.2939	2.65395	0.00288863	0.00636388	yes	up	0.62	4.39667	0	0.77	1.09	6.47	3.5	3.22	AC104794.4	novel transcript, antisense to KLF11
ENSG00000178809	6.28892	2.65281	1.38028e-40	1.25e-39	yes	up	1.84	11.9	1.3	1.49	2.73	12.79	12.44	10.47	TRIM73	tripartite motif containing 73 [Source:HGNC Symbol;Acc:HGNC:18162]
ENSG00000003436	6.28543	2.65201	0	0	yes	up	56.4	363.797	50.1	57.68	61.42	350.07	361.8	379.52	TFPI	tissue factor pathway inhibitor [Source:HGNC Symbol;Acc:HGNC:11760]
ENSG00000187550	6.27797	2.6503	2.0339e-09	7.25304e-09	yes	up	0.53	3.59	0.61	0.59	0.39	3.96	3.24	3.57	SBK2	SH3 domain binding kinase family member 2 [Source:HGNC Symbol;Acc:HGNC:34416]
ENSG00000148735	6.27578	2.64979	0.0214524	0.0408068	yes	up	0.0533333	0.163333	0.13	0.03	0	0.25	0.14	0.1	PLEKHS1	pleckstrin homology domain containing S1 [Source:HGNC Symbol;Acc:HGNC:26285]
ENSG00000112773	6.26761	2.64792	1.11045e-296	7.5722e-295	yes	up	3.60333	26	3.67	3.16	3.98	25.5	25.75	26.75	TENT5A	terminal nucleotidyltransferase 5A [Source:HGNC Symbol;Acc:HGNC:18345]
ENSG00000152256	6.22952	2.63912	8.29803e-119	1.89367e-117	yes	up	1.52333	12.0733	1.21	1.95	1.41	13.72	11.09	11.41	PDK1	pyruvate dehydrogenase kinase 1 [Source:HGNC Symbol;Acc:HGNC:8809]
ENSG00000003989	6.22611	2.63833	0	0	yes	up	5.44333	38.3633	5.12	5.35	5.86	37.64	38.46	38.99	SLC7A2	solute carrier family 7 member 2 [Source:HGNC Symbol;Acc:HGNC:11060]
ENSG00000155158	6.22558	2.63821	4.57146e-125	1.1037e-123	yes	up	1.69	9.70667	1.26	2.05	1.76	9.43	9.04	10.65	TTC39B	tetratricopeptide repeat domain 39B [Source:HGNC Symbol;Acc:HGNC:23704]
ENSG00000127329	6.22138	2.63723	5.0961e-28	3.49377e-27	yes	up	0.26	1.67667	0.14	0.23	0.41	2.09	1.56	1.38	PTPRB	protein tyrosine phosphatase, receptor type B [Source:HGNC Symbol;Acc:HGNC:9665]
ENSG00000215018	6.21827	2.63651	0.00552159	0.0116557	yes	up	0.08	0.316667	0.1	0.14	0	0.24	0.36	0.35	COL28A1	collagen type XXVIII alpha 1 chain [Source:HGNC Symbol;Acc:HGNC:22442]
ENSG00000105388	6.21707	2.63623	7.79876e-63	9.99358e-62	yes	up	1.57333	9.83333	1.47	1.9	1.35	8.83	11.11	9.56	CEACAM5	carcinoembryonic antigen related cell adhesion molecule 5 [Source:HGNC Symbol;Acc:HGNC:1817]
ENSG00000125538	6.21329	2.63536	2.48136e-08	8.32765e-08	yes	up	0.353333	2.6	0.32	0.61	0.13	2.91	3.03	1.86	IL1B	interleukin 1 beta [Source:HGNC Symbol;Acc:HGNC:5992]
ENSG00000198221	6.21103	2.63483	0.0121412	0.024219	yes	up	0.0433333	0.283333	0.05	0	0.08	0.44	0.14	0.27	AFDN-DT	AFDN divergent transcript [Source:HGNC Symbol;Acc:HGNC:21236]
ENSG00000261546	6.20907	2.63438	0.0240266	0.0451561	yes	up	0.0366667	0.24	0.08	0	0.03	0.14	0.21	0.37	AC135782.3	novel transcript, antisense to ACSF3
ENSG00000279433	6.20732	2.63397	0.00112667	0.00260698	yes	up	0.0666667	0.443333	0.1	0.05	0.05	0.6	0.44	0.29	AC018529.3	TEC
ENSG00000007908	6.20081	2.63246	5.07069e-05	0.000134764	yes	up	0.06	0.366667	0.05	0.07	0.06	0.43	0.35	0.32	SELE	selectin E [Source:HGNC Symbol;Acc:HGNC:10718]
ENSG00000142611	6.1974	2.63166	0.000469053	0.00113054	yes	up	0.16	0.313333	0.01	0.47	0	0.45	0.35	0.14	PRDM16	PR/SET domain 16 [Source:HGNC Symbol;Acc:HGNC:14000]
ENSG00000261101	6.19465	2.63102	0.00515147	0.0109106	yes	up	0.266667	1.74333	0.25	0	0.55	1.86	1.86	1.51	AC234775.3	novel transcript, overlapping to ARMCX3
ENSG00000111319	6.19318	2.63068	1.26506e-161	4.11719e-160	yes	up	5.64	34.4067	5.27	4.97	6.68	36.01	35.86	31.35	SCNN1A	sodium channel epithelial 1 alpha subunit [Source:HGNC Symbol;Acc:HGNC:10599]
ENSG00000166446	6.17532	2.62651	0.0104657	0.0211363	yes	up	0.01	0.166667	0	0.02	0.01	0.16	0.27	0.07	CDYL2	chromodomain Y like 2 [Source:HGNC Symbol;Acc:HGNC:23030]
ENSG00000270344	6.17352	2.62609	3.42014e-59	4.18155e-58	yes	up	0.476667	3.19	0.51	0.35	0.57	2.96	3.32	3.29	POC1B-AS1	POC1B antisense RNA 1 [Source:HGNC Symbol;Acc:HGNC:52949]
ENSG00000174912	6.17258	2.62587	0.000632202	0.00150447	yes	up	0.196667	1.27	0.2	0.26	0.13	1.83	0.93	1.05	METTL15P1	methyltransferase like 15 pseudogene 1 [Source:HGNC Symbol;Acc:HGNC:31926]
ENSG00000006210	6.16475	2.62404	7.06151e-10	2.57715e-09	yes	up	0.18	1.18333	0.27	0.11	0.16	0.8	1.32	1.43	CX3CL1	C-X3-C motif chemokine ligand 1 [Source:HGNC Symbol;Acc:HGNC:10647]
ENSG00000124466	6.16346	2.62374	1.00494e-11	4.01974e-11	yes	up	0.443333	3.21667	0.29	0.57	0.47	3.52	3.32	2.81	LYPD3	LY6/PLAUR domain containing 3 [Source:HGNC Symbol;Acc:HGNC:24880]
ENSG00000164211	6.14767	2.62004	0	0	yes	up	13.9067	80.1033	13.39	13.94	14.39	78.43	78.18	83.7	STARD4	StAR related lipid transfer domain containing 4 [Source:HGNC Symbol;Acc:HGNC:18058]
ENSG00000125910	6.14256	2.61884	0.005536	0.0116829	yes	up	0.0733333	0.65	0.07	0.11	0.04	0.88	0.3	0.77	S1PR4	sphingosine-1-phosphate receptor 4 [Source:HGNC Symbol;Acc:HGNC:3170]
ENSG00000233585	6.14206	2.61872	0.0190191	0.0365667	yes	up	0.0966667	0.983333	0.07	0.07	0.15	1.03	0.63	1.29	AC231533.2	acetyl-Coenzyme A acyltransferase 2 (mitochondrial 3-oxoacyl-Coenzyme A thiolase) (ACAA2) pseudogene
ENSG00000257279	6.14131	2.61855	4.54251e-06	1.31246e-05	yes	up	0.0666667	0.443333	0.07	0.07	0.06	0.56	0.36	0.41	AC127164.1	novel transcript
ENSG00000125730	6.13972	2.61817	0	0	yes	up	22.7567	163.207	24.03	24.54	19.7	165.18	172.46	151.98	C3	complement C3 [Source:HGNC Symbol;Acc:HGNC:1318]
ENSG00000243107	6.12948	2.61576	0.0134084	0.0265342	yes	up	0.0666667	0.406667	0.16	0	0.04	0.51	0.23	0.48	AC000120.1	novel transcript
ENSG00000128271	6.12786	2.61538	2.35616e-11	9.26294e-11	yes	up	0.436667	2.85667	0.54	0.59	0.18	1.99	3.26	3.32	ADORA2A	adenosine A2a receptor [Source:HGNC Symbol;Acc:HGNC:263]
ENSG00000150347	6.1222	2.61405	6.87292e-116	1.53183e-114	yes	up	1.01	6.20667	1.06	1.03	0.94	6.25	6.21	6.16	ARID5B	AT-rich interaction domain 5B [Source:HGNC Symbol;Acc:HGNC:17362]
ENSG00000272195	6.11935	2.61338	4.10922e-23	2.45631e-22	yes	up	1.27333	7.18333	0.88	1.29	1.65	7.36	7.09	7.1	AL356512.1	novel transcript, antisense to EFCAB2
ENSG00000268066	6.11906	2.61331	0.00151321	0.00345187	yes	up	0.07	0.45	0.14	0.02	0.05	0.27	0.58	0.5	FMR1-AS1	FMR1 antisense RNA 1 [Source:HGNC Symbol;Acc:HGNC:39081]
ENSG00000160781	6.11789	2.61303	4.24106e-40	3.8002e-39	yes	up	2.05333	13.4633	1.75	2.98	1.43	13.19	15.02	12.18	PAQR6	progestin and adipoQ receptor family member 6 [Source:HGNC Symbol;Acc:HGNC:30132]
ENSG00000249244	6.11093	2.61139	0.0108554	0.0218597	yes	up	0.0233333	0.166667	0.04	0	0.03	0.19	0.15	0.16	AC110373.1	glycerol kinase 2 pseudogene
ENSG00000138764	6.10403	2.60976	1.88036e-186	7.31458e-185	yes	up	4.53667	29.0267	4.61	4.75	4.25	28.2	28.27	30.61	CCNG2	cyclin G2 [Source:HGNC Symbol;Acc:HGNC:1593]
ENSG00000142920	6.09162	2.60682	4.40836e-25	2.79784e-24	yes	up	1.32	8.35667	0.64	1.31	2.01	7.81	8.56	8.7	AZIN2	antizyme inhibitor 2 [Source:HGNC Symbol;Acc:HGNC:29957]
ENSG00000176945	6.08675	2.60567	3.47098e-14	1.54632e-13	yes	up	0.506667	3.67667	0.43	0.56	0.53	2.8	4.64	3.59	MUC20	mucin 20, cell surface associated [Source:HGNC Symbol;Acc:HGNC:23282]
ENSG00000285427	6.08625	2.60555	0.00104838	0.00243467	yes	up	0.0866667	0.61	0.1	0.05	0.11	0.54	0.73	0.56	SOD2-OT1	SOD2 overlapping transcript 1 [Source:HGNC Symbol;Acc:HGNC:53445]
ENSG00000284773	6.08434	2.6051	5.38118e-10	1.97554e-09	yes	up	0.163333	1.08	0.15	0.16	0.18	1.2	1.02	1.02	AC114490.3	novel protein
ENSG00000279168	6.08259	2.60468	7.03289e-05	0.000184473	yes	up	0.243333	1.51667	0.22	0.15	0.36	1.39	1.45	1.71	AC105052.4	novel transcript, sense overlapping POLR2J2, UPK3BL and RASA4
ENSG00000188760	6.08018	2.60411	1.99423e-18	1.03469e-17	yes	up	0.646667	4.05667	0.96	0.43	0.55	4.7	4.3	3.17	TMEM198	transmembrane protein 198 [Source:HGNC Symbol;Acc:HGNC:33704]
ENSG00000111291	6.06326	2.60009	4.81226e-05	0.000128088	yes	up	0.5	3.24667	0.3	0.85	0.35	3.97	2.56	3.21	GPRC5D	G protein-coupled receptor class C group 5 member D [Source:HGNC Symbol;Acc:HGNC:13310]
ENSG00000254706	6.06049	2.59943	0.000162049	0.000409899	yes	up	0.633333	4.34667	0.86	0.65	0.39	5.05	3.46	4.53	AL512785.2	novel protein
ENSG00000140835	6.04655	2.59611	0.0251607	0.0470675	yes	up	0.03	0.206667	0.02	0.07	0	0.2	0.2	0.22	CHST4	carbohydrate sulfotransferase 4 [Source:HGNC Symbol;Acc:HGNC:1972]
ENSG00000230438	6.04198	2.59502	0.012662	0.0251724	yes	up	0.0866667	0.616667	0.07	0	0.19	0.5	0.61	0.74	SERPINB9P1	serpin family B member 9 pseudogene 1 [Source:HGNC Symbol;Acc:HGNC:28590]
ENSG00000130653	6.03826	2.59413	1.6542e-38	1.4422e-37	yes	up	0.673333	3.75667	0.78	0.5	0.74	3.77	3.63	3.87	PNPLA7	patatin like phospholipase domain containing 7 [Source:HGNC Symbol;Acc:HGNC:24768]
ENSG00000105509	6.03699	2.59383	1.1548e-05	3.2314e-05	yes	up	0.163333	1.04333	0.16	0.1	0.23	0.8	1	1.33	HAS1	hyaluronan synthase 1 [Source:HGNC Symbol;Acc:HGNC:4818]
ENSG00000240038	6.02908	2.59194	4.78709e-17	2.36843e-16	yes	up	0.44	3.24	0.49	0.22	0.61	2.99	3.48	3.25	AMY2B	amylase, alpha 2B (pancreatic) [Source:HGNC Symbol;Acc:HGNC:478]
ENSG00000009950	6.02033	2.58984	4.84348e-78	7.23427e-77	yes	up	3.02333	19.46	3.98	1.81	3.28	19.42	23.05	15.91	MLXIPL	MLX interacting protein like [Source:HGNC Symbol;Acc:HGNC:12744]
ENSG00000276417	6.01709	2.58907	0.00267858	0.00592105	yes	up	0.11	0.66	0.08	0.06	0.19	0.76	0.53	0.69	AC092111.2	novel transcript
ENSG00000125347	6.01706	2.58906	0	0	yes	up	18.4567	125.373	17.7	20.29	17.38	119	127.5	129.62	IRF1	interferon regulatory factor 1 [Source:HGNC Symbol;Acc:HGNC:6116]
ENSG00000254338	6.01428	2.58839	0.0257013	0.0479886	yes	up	0.413333	2.82333	0.62	0.62	0	2.71	1.87	3.89	MAFA-AS1	MAFA antisense RNA 1 [Source:HGNC Symbol;Acc:HGNC:51203]
ENSG00000116701	5.9913	2.58287	4.0792e-05	0.000109058	yes	up	0.183333	0.74	0.23	0.15	0.17	0.69	0.77	0.76	NCF2	neutrophil cytosolic factor 2 [Source:HGNC Symbol;Acc:HGNC:7661]
ENSG00000249661	5.99129	2.58287	0.00187439	0.00422655	yes	up	0.0366667	0.253333	0.04	0.05	0.02	0.37	0.23	0.16	TNRC18P1	trinucleotide repeat containing 18 pseudogene 1 [Source:HGNC Symbol;Acc:HGNC:43881]
ENSG00000118004	5.98622	2.58164	2.57736e-05	7.02086e-05	yes	up	0.263333	1.44	0.45	0.06	0.28	1.37	1.16	1.79	COLEC11	collectin subfamily member 11 [Source:HGNC Symbol;Acc:HGNC:17213]
ENSG00000215388	5.98198	2.58062	0.000458246	0.00110601	yes	up	0.2	1.27333	0.11	0.11	0.38	1.58	1.3	0.94	ACTG1P3	actin gamma 1 pseudogene 3 [Source:HGNC Symbol;Acc:HGNC:148]
ENSG00000137507	5.98148	2.5805	0.000712157	0.00168442	yes	up	0.08	0.29	0.19	0.02	0.03	0.25	0.35	0.27	LRRC32	leucine rich repeat containing 32 [Source:HGNC Symbol;Acc:HGNC:4161]
ENSG00000102531	5.98055	2.58028	0	0	yes	up	14.1767	85.6067	13.74	13.25	15.54	82.51	85.31	89	FNDC3A	fibronectin type III domain containing 3A [Source:HGNC Symbol;Acc:HGNC:20296]
ENSG00000280191	5.9723	2.57829	3.93928e-08	1.30297e-07	yes	up	0.673333	3.24	1.11	0.3	0.61	3.5	3.9	2.32	LINC01669	long intergenic non-protein coding RNA 1669 [Source:HGNC Symbol;Acc:HGNC:52457]
ENSG00000196932	5.95972	2.57525	0.00132265	0.00303836	yes	up	0.0966667	0.183333	0.06	0.21	0.02	0.19	0.13	0.23	TMEM26	transmembrane protein 26 [Source:HGNC Symbol;Acc:HGNC:28550]
ENSG00000173546	5.95917	2.57511	7.39082e-18	3.76391e-17	yes	up	0.123333	0.803333	0.09	0.15	0.13	0.83	0.72	0.86	CSPG4	chondroitin sulfate proteoglycan 4 [Source:HGNC Symbol;Acc:HGNC:2466]
ENSG00000267365	5.95826	2.57489	2.74093e-17	1.3679e-16	yes	up	0.44	2.84	0.4	0.36	0.56	3.06	2.96	2.5	KCNJ2-AS1	KCNJ2 antisense RNA 1 [Source:HGNC Symbol;Acc:HGNC:43720]
ENSG00000180279	5.94675	2.5721	0.00603867	0.0126713	yes	up	0.19	0.996667	0.29	0.08	0.2	0.79	0.81	1.39	LINC01869	long intergenic non-protein coding RNA 1869 [Source:HGNC Symbol;Acc:HGNC:25050]
ENSG00000260988	5.94553	2.5718	0.00292573	0.00643817	yes	up	0.07	0.446667	0.12	0.03	0.06	0.5	0.4	0.44	AC090260.1	novel transcript
ENSG00000269296	5.94379	2.57138	0.0231073	0.0436107	yes	up	0.0166667	0.123333	0.03	0.01	0.01	0.17	0.1	0.1	AC005614.1	novel transcript, antisense to ZNF780A
ENSG00000189431	5.93955	2.57035	1.01902e-48	1.06126e-47	yes	up	1.22667	7.98667	1.16	1.3	1.22	7.58	8.18	8.2	RASSF10	Ras association domain family member 10 [Source:HGNC Symbol;Acc:HGNC:33984]
ENSG00000261456	5.93844	2.57008	0.0234133	0.0441157	yes	up	0.0533333	0.216667	0.09	0.02	0.05	0.25	0.13	0.27	TUBB8	tubulin beta 8 class VIII [Source:HGNC Symbol;Acc:HGNC:20773]
ENSG00000128262	5.93318	2.56881	3.57297e-12	1.45536e-11	yes	up	0.166667	0.866667	0.18	0.09	0.23	0.8	0.85	0.95	POM121L9P	POM121 transmembrane nucleoporin like 9, pseudogene [Source:HGNC Symbol;Acc:HGNC:30080]
ENSG00000274414	5.92299	2.56633	2.52048e-62	3.20651e-61	yes	up	0.77	5	0.88	0.72	0.71	5.31	4.76	4.93	AL121772.1	novel transcript
ENSG00000231738	5.90146	2.56107	3.17093e-06	9.25743e-06	yes	up	0.39	1.32	0.65	0.13	0.39	1.49	0.88	1.59	TSPAN19	tetraspanin 19 [Source:HGNC Symbol;Acc:HGNC:31886]
ENSG00000172232	5.89901	2.56047	0.0258453	0.04823	yes	up	0.0733333	0.38	0.15	0	0.07	0.47	0.31	0.36	AZU1	azurocidin 1 [Source:HGNC Symbol;Acc:HGNC:913]
ENSG00000228363	5.8983	2.5603	1.41018e-12	5.85116e-12	yes	up	0.48	3.14667	0.78	0.39	0.27	2.48	3.85	3.11	AC015971.1	novel transcript
ENSG00000170667	5.89717	2.56002	9.75922e-23	5.76594e-22	yes	up	0.74	5.12667	0.76	0.83	0.63	4.69	5.53	5.16	RASA4B	RAS p21 protein activator 4B [Source:HGNC Symbol;Acc:HGNC:35202]
ENSG00000267733	5.89443	2.55935	0.0033654	0.00734152	yes	up	0.22	1.35	0.09	0.17	0.4	1.03	1.16	1.86	AP005264.5	solute carrier family 5 (low affinity glucose cotransporter), member 4 (SLC5A4) pseudogene
ENSG00000171786	5.8941	2.55927	0.00913446	0.0186117	yes	up	0.04	0.27	0.02	0.1	0	0.27	0.26	0.28	NHLH1	nescient helix-loop-helix 1 [Source:HGNC Symbol;Acc:HGNC:7817]
ENSG00000070540	5.89242	2.55886	7.1176e-139	1.94837e-137	yes	up	6.60333	44.1767	6.63	6.7	6.48	44.25	44.64	43.64	WIPI1	WD repeat domain, phosphoinositide interacting 1 [Source:HGNC Symbol;Acc:HGNC:25471]
ENSG00000126217	5.88627	2.55735	2.01692e-56	2.36256e-55	yes	up	1.44333	8.34	1.42	1.4	1.51	7.43	8.8	8.79	MCF2L	MCF.2 cell line derived transforming sequence like [Source:HGNC Symbol;Acc:HGNC:14576]
ENSG00000165591	5.8747	2.55452	2.50187e-16	1.20654e-15	yes	up	20.52	44.7	27.78	19.93	13.85	33.95	37.32	62.83	FAAH2	fatty acid amide hydrolase 2 [Source:HGNC Symbol;Acc:HGNC:26440]
ENSG00000213492	5.86143	2.55125	1.84436e-07	5.83592e-07	yes	up	0.263333	1.65333	0.31	0.17	0.31	1.49	1.74	1.73	NT5C3AP1	5'-nucleotidase, cytosolic IIIA pseudogene 1 [Source:HGNC Symbol;Acc:HGNC:18530]
ENSG00000188404	5.85381	2.54938	0.000194266	0.000487997	yes	up	0.19	0.783333	0.18	0.24	0.15	0.77	0.87	0.71	SELL	selectin L [Source:HGNC Symbol;Acc:HGNC:10720]
ENSG00000113916	5.85211	2.54896	1.54397e-200	6.51481e-199	yes	up	4.11333	27.33	4.13	3.87	4.34	27.07	26.91	28.01	BCL6	BCL6, transcription repressor [Source:HGNC Symbol;Acc:HGNC:1001]
ENSG00000167011	5.85117	2.54872	0.0167295	0.0325166	yes	up	0.03	0.226667	0.02	0.07	0	0.2	0.24	0.24	NAT16	N-acetyltransferase 16 (putative) [Source:HGNC Symbol;Acc:HGNC:22030]
ENSG00000165879	5.84945	2.5483	3.90565e-21	2.20899e-20	yes	up	0.66	4.13333	0.83	0.43	0.72	4.88	3.87	3.65	FRAT1	FRAT1, WNT signaling pathway regulator [Source:HGNC Symbol;Acc:HGNC:3944]
ENSG00000142583	5.821	2.54127	0.0157732	0.0308463	yes	up	0.02	0.376667	0.01	0	0.05	0.43	0.31	0.39	SLC2A5	solute carrier family 2 member 5 [Source:HGNC Symbol;Acc:HGNC:11010]
ENSG00000273183	5.82074	2.5412	0.001846	0.00416695	yes	up	0.32	2.02667	0.23	0.34	0.39	2.63	2.16	1.29	AC093726.2	novel transcript, antisense to PAXIP1
ENSG00000285476	5.81103	2.53879	7.88335e-07	2.40031e-06	yes	up	0.0866667	0.58	0.15	0.09	0.02	0.59	0.68	0.47	AC139491.7	novel transcript
ENSG00000140675	5.80202	2.53656	0.000117602	0.000301431	yes	up	0.11	0.87	0.09	0.19	0.05	0.82	1.09	0.7	SLC5A2	solute carrier family 5 member 2 [Source:HGNC Symbol;Acc:HGNC:11037]
ENSG00000236833	5.79622	2.53511	0.000339208	0.0008314	yes	up	0.15	0.946667	0.08	0.19	0.18	0.98	1.24	0.62	AC024560.1	novel transcript
ENSG00000253882	5.78902	2.53332	1.19604e-11	4.76753e-11	yes	up	0.286667	2.12667	0.36	0.16	0.34	2.05	1.8	2.53	AC099548.2	family with sequence similarity 115, member C (FAM115C) pseudogene
ENSG00000172794	5.78822	2.53312	9.26792e-18	4.70418e-17	yes	up	0.85	3.27333	0.81	0.6	1.14	2.66	3.51	3.65	RAB37	RAB37, member RAS oncogene family [Source:HGNC Symbol;Acc:HGNC:30268]
ENSG00000002549	5.7687	2.52825	0	0	yes	up	38.6367	251.96	36.02	38.78	41.11	245.17	255.03	255.68	LAP3	leucine aminopeptidase 3 [Source:HGNC Symbol;Acc:HGNC:18449]
ENSG00000224093	5.76769	2.52799	0.00286398	0.00631077	yes	up	0.31	2.26667	0.62	0.31	0	2.55	1.82	2.43	AL109613.1	novel transcript
ENSG00000137198	5.76709	2.52784	4.54018e-06	1.31195e-05	yes	up	0.416667	1.88	0.16	0.53	0.56	1.53	2.4	1.71	GMPR	guanosine monophosphate reductase [Source:HGNC Symbol;Acc:HGNC:4376]
ENSG00000188396	5.75617	2.52511	0.0129256	0.0256586	yes	up	0.166667	1.04333	0.19	0.09	0.22	0.83	1.23	1.07	TCTEX1D4	Tctex1 domain containing 4 [Source:HGNC Symbol;Acc:HGNC:32315]
ENSG00000203392	5.75501	2.52482	8.01624e-12	3.22338e-11	yes	up	0.35	2.22	0.44	0.31	0.3	2.05	2.78	1.83	AC105020.1	novel transcript, antisense to CSPG4
ENSG00000204525	5.75483	2.52477	0	0	yes	up	96.49	601.91	91.93	93.85	103.69	602.89	598.49	604.35	HLA-C	major histocompatibility complex, class I, C [Source:HGNC Symbol;Acc:HGNC:4933]
ENSG00000263400	5.75162	2.52397	0.0263262	0.0490674	yes	up	0.19	1.03	0.16	0.23	0.18	0.87	1.28	0.94	TMEM220-AS1	TMEM220 antisense RNA 1 [Source:HGNC Symbol;Acc:HGNC:44357]
ENSG00000272342	5.75139	2.52391	0.00751887	0.015541	yes	up	0.32	1.99667	0.31	0.3	0.35	2.5	1.08	2.41	AC116609.3	novel transcript
ENSG00000226891	5.75006	2.52358	0.0180345	0.0348228	yes	up	0.07	0.533333	0	0.06	0.15	0.92	0.47	0.21	LINC01359	long intergenic non-protein coding RNA 1359 [Source:HGNC Symbol;Acc:HGNC:50591]
ENSG00000170786	5.74374	2.52199	2.64345e-10	9.86427e-10	yes	up	0.353333	2.08333	0.26	0.4	0.4	2.74	1.91	1.6	SDR16C5	short chain dehydrogenase/reductase family 16C member 5 [Source:HGNC Symbol;Acc:HGNC:30311]
ENSG00000160255	5.73507	2.51981	6.2593e-30	4.51695e-29	yes	up	0.983333	5.28667	1.34	1.07	0.54	5.02	4.67	6.17	ITGB2	integrin subunit beta 2 [Source:HGNC Symbol;Acc:HGNC:6155]
ENSG00000196338	5.72501	2.51728	2.85425e-28	1.97334e-27	yes	up	0.57	3.52667	0.61	0.52	0.58	3.19	3.63	3.76	NLGN3	neuroligin 3 [Source:HGNC Symbol;Acc:HGNC:14289]
ENSG00000144802	5.70621	2.51253	0	0	yes	up	6.72333	40.67	7.52	6.2	6.45	41.45	41.88	38.68	NFKBIZ	NFKB inhibitor zeta [Source:HGNC Symbol;Acc:HGNC:29805]
ENSG00000101198	5.70544	2.51234	8.37474e-18	4.25459e-17	yes	up	1.08667	6.07667	1.08	0.86	1.32	5.62	7.16	5.45	NKAIN4	sodium/potassium transporting ATPase interacting 4 [Source:HGNC Symbol;Acc:HGNC:16191]
ENSG00000161328	5.70502	2.51223	6.87917e-11	2.64411e-10	yes	up	0.233333	1.46333	0.29	0.22	0.19	1.36	1.56	1.47	LRRC56	leucine rich repeat containing 56 [Source:HGNC Symbol;Acc:HGNC:25430]
ENSG00000123609	5.69461	2.5096	8.28534e-169	2.84182e-167	yes	up	9.65	58.6267	9.33	9.31	10.31	54.2	58.24	63.44	NMI	N-myc and STAT interactor [Source:HGNC Symbol;Acc:HGNC:7854]
ENSG00000239763	5.69294	2.50917	0.00662698	0.0138197	yes	up	0.543333	3.42667	0.23	1.14	0.26	5.49	2.19	2.6	AC009120.1	ribosomal protein L21 (RPL21) pseudogene
ENSG00000099840	5.6843	2.50698	2.41922e-09	8.57903e-09	yes	up	0.6	3.15667	0.86	0.44	0.5	3.06	3.28	3.13	IZUMO4	IZUMO family member 4 [Source:HGNC Symbol;Acc:HGNC:26950]
ENSG00000254872	5.68265	2.50656	2.92537e-05	7.93209e-05	yes	up	0.24	1.01	0.06	0.44	0.22	0.9	0.82	1.31	AC139749.1	uncharacterized LOC101927503 [Source:NCBI gene;Acc:101927503]
ENSG00000170412	5.67511	2.50465	3.17608e-182	1.2068e-180	yes	up	7.91667	56.8533	8.47	7.19	8.09	54.28	60.71	55.57	GPRC5C	G protein-coupled receptor class C group 5 member C [Source:HGNC Symbol;Acc:HGNC:13309]
ENSG00000111879	5.67127	2.50367	0.00428807	0.00920013	yes	up	0.0733333	0.26	0.03	0.13	0.06	0.18	0.19	0.41	FAM184A	family with sequence similarity 184 member A [Source:HGNC Symbol;Acc:HGNC:20991]
ENSG00000167311	5.66486	2.50204	0.0107477	0.0216657	yes	up	0.12	0.746667	0.05	0	0.31	0.48	0.84	0.92	ART5	ADP-ribosyltransferase 5 [Source:HGNC Symbol;Acc:HGNC:24049]
ENSG00000237330	5.63446	2.49428	0.00620214	0.0129858	yes	up	0.0666667	0.423333	0.09	0.11	0	0.44	0.54	0.29	RNF223	ring finger protein 223 [Source:HGNC Symbol;Acc:HGNC:40020]
ENSG00000250644	5.63035	2.49322	3.93451e-248	2.18275e-246	yes	up	10.2233	70.1633	10.73	10.89	9.05	66.84	76.03	67.62	AC068580.4	novel protein
ENSG00000259706	5.62587	2.49208	9.00796e-06	2.54395e-05	yes	up	0.13	0.803333	0.18	0.11	0.1	0.83	0.83	0.75	HSP90B2P	heat shock protein 90 beta family member 2, pseudogene [Source:HGNC Symbol;Acc:HGNC:12099]
ENSG00000105523	5.62266	2.49125	1.06891e-06	3.22758e-06	yes	up	0.373333	2.77333	0.35	0.45	0.32	2.93	3.84	1.55	FAM83E	family with sequence similarity 83 member E [Source:HGNC Symbol;Acc:HGNC:25972]
ENSG00000163736	5.60873	2.48767	0.00124465	0.00287006	yes	up	0.14	0.866667	0.14	0.13	0.15	0.84	0.64	1.12	PPBP	pro-platelet basic protein [Source:HGNC Symbol;Acc:HGNC:9240]
ENSG00000111331	5.60389	2.48643	0	0	yes	up	46.8	259.237	45.12	45.73	49.55	259.31	257.43	260.97	OAS3	2'-5'-oligoadenylate synthetase 3 [Source:HGNC Symbol;Acc:HGNC:8088]
ENSG00000228451	5.60264	2.48611	3.24496e-20	1.7868e-19	yes	up	0.473333	2.80667	0.44	0.53	0.45	2.75	2.81	2.86	SDAD1P1	SDA1 domain containing 1 pseudogene 1 [Source:HGNC Symbol;Acc:HGNC:31403]
ENSG00000285505	5.58988	2.48282	1.962e-05	5.39593e-05	yes	up	0.286667	1.76333	0.44	0.25	0.17	2.54	1.71	1.04	AC010616.2	novel protein, ATP1A3-RABAC1 readthrough
ENSG00000108947	5.57886	2.47997	5.3656e-18	2.74841e-17	yes	up	0.37	2.25	0.47	0.31	0.33	2.32	2.14	2.29	EFNB3	ephrin B3 [Source:HGNC Symbol;Acc:HGNC:3228]
ENSG00000263847	5.57165	2.4781	0.00258517	0.0057245	yes	up	0.476667	2.89667	0.34	0.51	0.58	3.72	3.04	1.93	AP005899.1	novel transcript, antisense to NDUFV2
ENSG00000084734	5.56703	2.47691	0.0175523	0.0339862	yes	up	0.23	0.986667	0.22	0.11	0.36	0.99	1.27	0.7	GCKR	glucokinase regulator [Source:HGNC Symbol;Acc:HGNC:4196]
ENSG00000111801	5.56391	2.4761	1.22066e-38	1.06666e-37	yes	up	1.61667	6.98	1.72	1.6	1.53	7.5	7.53	5.91	BTN3A3	butyrophilin subfamily 3 member A3 [Source:HGNC Symbol;Acc:HGNC:1140]
ENSG00000272078	5.55262	2.47317	0.0229132	0.0432908	yes	up	0.01	0.0633333	0	0.02	0.01	0.09	0.07	0.03	AL139423.1	novel transcript, antisense to CASZ1
ENSG00000237939	5.55253	2.47314	0.000247158	0.000613398	yes	up	0.536667	3.32333	0.5	0.97	0.14	3.62	2.61	3.74	AC097523.2	isopentenyl-diphosphate delta isomerase 1 (IDI1) pseudogene
ENSG00000204264	5.54885	2.47219	0	0	yes	up	25.3067	154.123	26.48	24.03	25.41	156.44	154.09	151.84	PSMB8	proteasome subunit beta 8 [Source:HGNC Symbol;Acc:HGNC:9545]
ENSG00000184481	5.54273	2.4706	3.75949e-57	4.44465e-56	yes	up	1.43333	8.66333	1.28	1.9	1.12	8.43	8.33	9.23	FOXO4	forkhead box O4 [Source:HGNC Symbol;Acc:HGNC:7139]
ENSG00000227619	5.54011	2.46991	8.05798e-13	3.38122e-12	yes	up	0.363333	2.20667	0.56	0.29	0.24	2.07	2.28	2.27	AL391056.1	novel transcript
ENSG00000110852	5.53616	2.46889	2.49505e-67	3.33723e-66	yes	up	5.75	33.9867	4.52	6.24	6.49	36.62	34.84	30.5	CLEC2B	C-type lectin domain family 2 member B [Source:HGNC Symbol;Acc:HGNC:2053]
ENSG00000073282	5.53085	2.4675	3.75567e-26	2.45296e-25	yes	up	0.463333	2.60667	0.45	0.35	0.59	2.4	2.61	2.81	TP63	tumor protein p63 [Source:HGNC Symbol;Acc:HGNC:15979]
ENSG00000230615	5.52871	2.46694	1.30584e-08	4.45064e-08	yes	up	1.37333	7.83333	2	1.71	0.41	7.76	7.51	8.23	AL139220.2	novel transcript
ENSG00000272849	5.52612	2.46627	0.00521555	0.0110422	yes	up	0.386667	2.27667	0.63	0.15	0.38	2.05	2.05	2.73	AC084018.1	novel transcript
ENSG00000150175	5.52359	2.46561	0.00479846	0.0102186	yes	up	0.106667	0.633333	0.08	0.14	0.1	0.71	0.46	0.73	FRMPD2B	FERM and PDZ domain containing 2B, pseudogene [Source:HGNC Symbol;Acc:HGNC:16843]
ENSG00000232104	5.52193	2.46517	0.00320695	0.00701458	yes	up	0.16	1.30667	0.12	0.23	0.13	1.2	1.41	1.31	RFX3-AS1	RFX3 antisense RNA 1 [Source:HGNC Symbol;Acc:HGNC:51197]
ENSG00000152766	5.52057	2.46482	5.59442e-08	1.83218e-07	yes	up	0.123333	0.74	0.12	0.1	0.15	0.73	0.9	0.59	ANKRD22	ankyrin repeat domain 22 [Source:HGNC Symbol;Acc:HGNC:28321]
ENSG00000197191	5.51283	2.46279	5.77904e-75	8.39096e-74	yes	up	1.21667	4.82	1.44	1.48	0.73	5.09	5.29	4.08	CYSRT1	cysteine rich tail 1 [Source:HGNC Symbol;Acc:HGNC:30529]
ENSG00000128394	5.50752	2.4614	1.71483e-72	2.40897e-71	yes	up	2.24667	10.1533	2.69	2.25	1.8	9.68	10.12	10.66	APOBEC3F	apolipoprotein B mRNA editing enzyme catalytic subunit 3F [Source:HGNC Symbol;Acc:HGNC:17356]
ENSG00000118849	5.50291	2.4602	2.2608e-118	5.10842e-117	yes	up	7.67333	47.6467	8.41	7.38	7.23	54.34	48.93	39.67	RARRES1	retinoic acid receptor responder 1 [Source:HGNC Symbol;Acc:HGNC:9867]
ENSG00000251441	5.50238	2.46006	0.0054779	0.0115677	yes	up	0.0333333	0.203333	0.04	0.03	0.03	0.29	0.13	0.19	RTEL1P1	regulator of telomere elongation helicase 1 pseudogene 1 [Source:HGNC Symbol;Acc:HGNC:44213]
ENSG00000042062	5.50115	2.45973	0.021616	0.0410838	yes	up	0.06	0.46	0.05	0	0.13	0.42	0.6	0.36	RIPOR3	RIPOR family member 3 [Source:HGNC Symbol;Acc:HGNC:16168]
ENSG00000204624	5.49919	2.45922	0.000173707	0.000438082	yes	up	0.233333	0.436667	0.32	0.08	0.3	0.24	0.32	0.75	DISP3	dispatched RND transporter family member 3 [Source:HGNC Symbol;Acc:HGNC:29251]
ENSG00000140057	5.49084	2.45703	2.40966e-59	2.95083e-58	yes	up	2.64333	11.18	2.11	2.32	3.5	9.49	10.91	13.14	AK7	adenylate kinase 7 [Source:HGNC Symbol;Acc:HGNC:20091]
ENSG00000047936	5.48446	2.45535	2.39084e-30	1.74261e-29	yes	up	0.346667	1.85333	0.35	0.4	0.29	1.77	1.91	1.88	ROS1	ROS proto-oncogene 1, receptor tyrosine kinase [Source:HGNC Symbol;Acc:HGNC:10261]
ENSG00000166819	5.47491	2.45284	9.53454e-06	2.68835e-05	yes	up	0.15	1.04	0.02	0.17	0.26	1.09	0.66	1.37	PLIN1	perilipin 1 [Source:HGNC Symbol;Acc:HGNC:9076]
ENSG00000087303	5.47368	2.45251	1.20894e-138	3.29754e-137	yes	up	3.63	24.21	3.6	3.63	3.66	25.28	21.94	25.41	NID2	nidogen 2 [Source:HGNC Symbol;Acc:HGNC:13389]
ENSG00000266970	5.44944	2.44611	0.000934821	0.00218446	yes	up	0.366667	1.58333	0.32	0.25	0.53	1.53	1.16	2.06	AC061992.1	novel transcript
ENSG00000136274	5.44804	2.44574	0.00625746	0.013094	yes	up	0.0266667	0.426667	0.02	0.04	0.02	0.08	1.11	0.09	NACAD	NAC alpha domain containing [Source:HGNC Symbol;Acc:HGNC:22196]
ENSG00000079257	5.44476	2.44487	2.59711e-248	1.44781e-246	yes	up	23.8	142.117	24.45	24.74	22.21	139.77	138.89	147.69	LXN	latexin [Source:HGNC Symbol;Acc:HGNC:13347]
ENSG00000065361	5.43819	2.44313	3.92646e-186	1.52222e-184	yes	up	3.89	20.3867	4.68	4.01	2.98	21.28	18.19	21.69	ERBB3	erb-b2 receptor tyrosine kinase 3 [Source:HGNC Symbol;Acc:HGNC:3431]
ENSG00000198624	5.43622	2.4426	3.40529e-46	3.40708e-45	yes	up	1.1	5.96	1.44	0.97	0.89	6.08	6.1	5.7	CCDC69	coiled-coil domain containing 69 [Source:HGNC Symbol;Acc:HGNC:24487]
ENSG00000073756	5.4343	2.44209	0	0	yes	up	86.25	509.34	81.43	86.01	91.31	498.08	508.45	521.49	PTGS2	prostaglandin-endoperoxide synthase 2 [Source:HGNC Symbol;Acc:HGNC:9605]
ENSG00000133106	5.43215	2.44152	0.000267434	0.000661927	yes	up	0.173333	0.646667	0.05	0.38	0.09	0.96	0.53	0.45	EPSTI1	epithelial stromal interaction 1 [Source:HGNC Symbol;Acc:HGNC:16465]
ENSG00000272734	5.43095	2.4412	6.29216e-39	5.52572e-38	yes	up	1.20667	7.89333	0.84	1.31	1.47	7.46	8.8	7.42	ADIRF-AS1	ADIRF antisense RNA 1 [Source:HGNC Symbol;Acc:HGNC:45127]
ENSG00000144891	5.42203	2.43883	2.26585e-08	7.61889e-08	yes	up	0.24	1.44	0.15	0.31	0.26	1.59	1.3	1.43	AGTR1	angiotensin II receptor type 1 [Source:HGNC Symbol;Acc:HGNC:336]
ENSG00000026751	5.42066	2.43847	1.14915e-05	3.21678e-05	yes	up	0.176667	0.846667	0.2	0.11	0.22	0.68	1.06	0.8	SLAMF7	SLAM family member 7 [Source:HGNC Symbol;Acc:HGNC:21394]
ENSG00000223704	5.42051	2.43843	0.00367662	0.00797941	yes	up	0.0266667	0.133333	0.02	0.02	0.04	0.09	0.11	0.2	LINC01422	long intergenic non-protein coding RNA 1422 [Source:HGNC Symbol;Acc:HGNC:50728]
ENSG00000140488	5.41435	2.43679	3.08192e-05	8.33289e-05	yes	up	0.11	0.646667	0.21	0.01	0.11	0.55	0.61	0.78	CELF6	CUGBP Elav-like family member 6 [Source:HGNC Symbol;Acc:HGNC:14059]
ENSG00000167608	5.41397	2.43669	1.93546e-16	9.36346e-16	yes	up	1.01667	6.06667	0.97	1.02	1.06	6.72	7.32	4.16	TMC4	transmembrane channel like 4 [Source:HGNC Symbol;Acc:HGNC:22998]
ENSG00000166750	5.41291	2.4364	6.96068e-182	2.63608e-180	yes	up	1.86	10.84	1.8	2.1	1.68	10.88	10.23	11.41	SLFN5	schlafen family member 5 [Source:HGNC Symbol;Acc:HGNC:28286]
ENSG00000124201	5.41165	2.43607	0	0	yes	up	12.1733	70.37	11.96	12.01	12.55	69.35	70.79	70.97	ZNFX1	zinc finger NFX1-type containing 1 [Source:HGNC Symbol;Acc:HGNC:29271]
ENSG00000225032	5.40999	2.43563	9.61509e-07	2.91403e-06	yes	up	0.246667	1.58667	0.24	0.15	0.35	1.15	1.65	1.96	AL162586.1	novel transcript
ENSG00000113555	5.39797	2.43242	6.2e-12	2.50184e-11	yes	up	0.12	0.8	0.12	0.12	0.12	0.56	0.68	1.16	PCDH12	protocadherin 12 [Source:HGNC Symbol;Acc:HGNC:8657]
ENSG00000162804	5.39678	2.4321	2.71585e-14	1.21511e-13	yes	up	0.18	1.02667	0.22	0.21	0.11	1.35	1.07	0.66	SNED1	sushi, nidogen and EGF like domains 1 [Source:HGNC Symbol;Acc:HGNC:24696]
ENSG00000232859	5.39646	2.43201	3.42146e-18	1.76203e-17	yes	up	1.95333	9.85667	1.27	1.81	2.78	8.02	9.88	11.67	LYRM9	LYR motif containing 9 [Source:HGNC Symbol;Acc:HGNC:27314]
ENSG00000223878	5.39385	2.43132	0.00217166	0.00484963	yes	up	0.66	3.91667	1.07	0.42	0.49	5.1	2.79	3.86	PPIAP53	peptidylprolyl isomerase A pseudogene 53 [Source:HGNC Symbol;Acc:HGNC:53677]
ENSG00000285713	5.38924	2.43008	0.0161313	0.0314688	yes	up	0.0566667	0.34	0.04	0.13	0	0.31	0.3	0.41	AC098588.1	novel transcript
ENSG00000118503	5.38335	2.4285	7.88578e-131	2.00532e-129	yes	up	3.03333	15.2233	2.56	2.25	4.29	15.23	15.97	14.47	TNFAIP3	TNF alpha induced protein 3 [Source:HGNC Symbol;Acc:HGNC:11896]
ENSG00000048052	5.38078	2.42781	6.85975e-30	4.94247e-29	yes	up	0.443333	3.46667	0.53	0.39	0.41	3.84	3.15	3.41	HDAC9	histone deacetylase 9 [Source:HGNC Symbol;Acc:HGNC:14065]
ENSG00000198788	5.37909	2.42736	7.23795e-05	0.000189613	yes	up	0.0266667	0.15	0.03	0.04	0.01	0.19	0.15	0.11	MUC2	mucin 2, oligomeric mucus/gel-forming [Source:HGNC Symbol;Acc:HGNC:7512]
ENSG00000271795	5.37646	2.42666	0.0163507	0.0318478	yes	up	0.0333333	0.19	0.06	0.02	0.02	0.07	0.29	0.21	AC011337.1	novel transcript, antisense to FAT2
ENSG00000134470	5.37536	2.42636	1.22036e-17	6.1724e-17	yes	up	1.11667	6.87667	1.59	0.73	1.03	7.22	7.15	6.26	IL15RA	interleukin 15 receptor subunit alpha [Source:HGNC Symbol;Acc:HGNC:5978]
ENSG00000168939	5.36647	2.42397	5.49497e-14	2.43334e-13	yes	up	0.0966667	0.576667	0.1	0.08	0.11	0.58	0.52	0.63	SPRY3	sprouty RTK signaling antagonist 3 [Source:HGNC Symbol;Acc:HGNC:11271]
ENSG00000086967	5.36572	2.42377	0.0198757	0.0380603	yes	up	0.0266667	0.236667	0.03	0.03	0.02	0.17	0.1	0.44	MYBPC2	myosin binding protein C, fast type [Source:HGNC Symbol;Acc:HGNC:7550]
ENSG00000139083	5.36409	2.42333	0	0	yes	up	3.36	14.6633	3.46	3.39	3.23	14.84	14.5	14.65	ETV6	ETS variant 6 [Source:HGNC Symbol;Acc:HGNC:3495]
ENSG00000132109	5.35873	2.42189	3.31018e-196	1.35676e-194	yes	up	8.61667	50.5733	8.64	8.87	8.34	52.03	50.2	49.49	TRIM21	tripartite motif containing 21 [Source:HGNC Symbol;Acc:HGNC:11312]
ENSG00000227218	5.35641	2.42127	1.08024e-05	3.02982e-05	yes	up	0.486667	2.8	0.25	0.34	0.87	2.67	3.17	2.56	AL157935.1	novel transcript
ENSG00000089127	5.35408	2.42064	0	0	yes	up	93.3867	606.283	95.83	91.53	92.8	609.29	601.02	608.54	OAS1	2'-5'-oligoadenylate synthetase 1 [Source:HGNC Symbol;Acc:HGNC:8086]
ENSG00000137103	5.35198	2.42007	2.74229e-62	3.48676e-61	yes	up	1.43333	6.56	1.58	1.45	1.27	6.96	6.39	6.33	TMEM8B	transmembrane protein 8B [Source:HGNC Symbol;Acc:HGNC:21427]
ENSG00000152778	5.3456	2.41835	2.30313e-263	1.36003e-261	yes	up	7.32333	42.7367	6.35	7.71	7.91	42.26	44.64	41.31	IFIT5	interferon induced protein with tetratricopeptide repeats 5 [Source:HGNC Symbol;Acc:HGNC:13328]
ENSG00000214708	5.34488	2.41816	0.0189681	0.036481	yes	up	0.0633333	0.366667	0.07	0.04	0.08	0.36	0.38	0.36	AC116407.1	novel transcript, antisense to RHOT1
ENSG00000187260	5.33741	2.41614	0.000166467	0.000420471	yes	up	0.206667	1.42667	0.12	0.4	0.1	1.43	1.33	1.52	WDR86	WD repeat domain 86 [Source:HGNC Symbol;Acc:HGNC:28020]
ENSG00000005238	5.32077	2.41164	1.01064e-159	3.23404e-158	yes	up	4.69333	26.9533	5.16	4.56	4.36	26.81	25.57	28.48	FAM214B	family with sequence similarity 214 member B [Source:HGNC Symbol;Acc:HGNC:25666]
ENSG00000101197	5.31463	2.40997	1.34908e-59	1.65649e-58	yes	up	1.52667	8.54667	1.32	1.48	1.78	8.46	9.11	8.07	BIRC7	baculoviral IAP repeat containing 7 [Source:HGNC Symbol;Acc:HGNC:13702]
ENSG00000184163	5.31215	2.4093	0.00191843	0.00431651	yes	up	0.386667	2.33	0.5	0.37	0.29	2.55	2.14	2.3	C1QTNF12	C1q and TNF related 12 [Source:HGNC Symbol;Acc:HGNC:32308]
ENSG00000259158	5.30878	2.40838	0.00211724	0.00473316	yes	up	0.07	0.383333	0.07	0.09	0.05	0.49	0.36	0.3	ADAM20P1	ADAM metallopeptidase domain 20 pseudogene 1 [Source:HGNC Symbol;Acc:HGNC:20102]
ENSG00000185669	5.30298	2.4068	1.15431e-05	3.23044e-05	yes	up	0.203333	1.21	0.16	0.31	0.14	1.4	1.12	1.11	SNAI3	snail family transcriptional repressor 3 [Source:NCBI gene;Acc:333929]
ENSG00000139914	5.30242	2.40665	0.0233311	0.0439823	yes	up	0.16	0.586667	0.18	0	0.3	0.44	0.74	0.58	FITM1	fat storage inducing transmembrane protein 1 [Source:HGNC Symbol;Acc:HGNC:33714]
ENSG00000163995	5.29778	2.40539	6.42348e-09	2.22486e-08	yes	up	0.496667	1.78	0.3	0.95	0.24	2.01	1.55	1.78	ABLIM2	actin binding LIM protein family member 2 [Source:HGNC Symbol;Acc:HGNC:19195]
ENSG00000110002	5.29547	2.40476	4.79528e-13	2.03161e-12	yes	up	0.49	2.42667	0.64	0.6	0.23	2.41	2	2.87	VWA5A	von Willebrand factor A domain containing 5A [Source:HGNC Symbol;Acc:HGNC:6658]
ENSG00000105327	5.28875	2.40293	3.90129e-113	8.57011e-112	yes	up	6.71667	40.2033	6.54	6.19	7.42	41.34	39.96	39.31	BBC3	BCL2 binding component 3 [Source:HGNC Symbol;Acc:HGNC:17868]
ENSG00000245648	5.28127	2.40089	0.000140492	0.000357185	yes	up	0.0933333	0.516667	0.06	0.07	0.15	0.48	0.49	0.58	AC022075.1	novel transcript, antisense to KLRK1
ENSG00000176532	5.27587	2.39941	8.01842e-116	1.7854e-114	yes	up	5.78333	33.1233	6.2	5.5	5.65	33.14	34.73	31.5	PRR15	proline rich 15 [Source:HGNC Symbol;Acc:HGNC:22310]
ENSG00000181585	5.27289	2.39859	0.00466795	0.00995923	yes	up	0.103333	0.543333	0.07	0.17	0.07	0.6	0.6	0.43	TMIE	transmembrane inner ear [Source:HGNC Symbol;Acc:HGNC:30800]
ENSG00000260711	5.26819	2.39731	5.33776e-07	1.64248e-06	yes	up	0.0633333	0.353333	0.04	0.06	0.09	0.36	0.39	0.31	AL121839.2	novel transcript, intronic to CATSPERB
ENSG00000249852	5.26806	2.39727	0.00441561	0.00945253	yes	up	0.0766667	0.436667	0.03	0.05	0.15	0.5	0.44	0.37	AC145676.1	TEC
ENSG00000163874	5.26285	2.39584	1.15652e-300	7.95739e-299	yes	up	12.7767	74.0667	12.73	11.46	14.14	77.54	71.81	72.85	ZC3H12A	zinc finger CCCH-type containing 12A [Source:HGNC Symbol;Acc:HGNC:26259]
ENSG00000285802	5.25931	2.39487	0.00763182	0.0157474	yes	up	0.11	0.623333	0.05	0.13	0.15	0.39	0.78	0.7	AL450043.1	novel transcript
ENSG00000141338	5.25481	2.39364	1.07059e-12	4.46637e-12	yes	up	0.363333	1.50667	0.36	0.59	0.14	1.66	1.57	1.29	ABCA8	ATP binding cassette subfamily A member 8 [Source:HGNC Symbol;Acc:HGNC:38]
ENSG00000174611	5.24957	2.3922	0.00680779	0.0141646	yes	up	0.0633333	0.376667	0.02	0.12	0.05	0.26	0.56	0.31	KY	kyphoscoliosis peptidase [Source:HGNC Symbol;Acc:HGNC:26576]
ENSG00000104327	5.24598	2.39121	4.62862e-07	1.42964e-06	yes	up	0.36	1.86333	0.29	0.17	0.62	1.05	2.15	2.39	CALB1	calbindin 1 [Source:HGNC Symbol;Acc:HGNC:1434]
ENSG00000224769	5.2412	2.3899	2.61926e-09	9.26406e-09	yes	up	1.13333	5.69	1.31	1.59	0.5	3.9	7.15	6.02	MUC20P1	mucin 20, cell surface associated pseudogene 1 [Source:HGNC Symbol;Acc:HGNC:51921]
ENSG00000270115	5.23797	2.38901	0.0119912	0.0239385	yes	up	0.613333	3.34667	0	0.23	1.61	3.56	2.51	3.97	AL513327.3	novel transcript
ENSG00000246859	5.23615	2.38851	3.66583e-33	2.8491e-32	yes	up	0.64	3.49333	0.38	0.96	0.58	4.17	3.57	2.74	STARD4-AS1	STARD4 antisense RNA 1 [Source:HGNC Symbol;Acc:HGNC:44117]
ENSG00000105639	5.23237	2.38747	5.78662e-26	3.76016e-25	yes	up	0.386667	2.13	0.31	0.41	0.44	2.03	2.03	2.33	JAK3	Janus kinase 3 [Source:HGNC Symbol;Acc:HGNC:6193]
ENSG00000168394	5.2236	2.38504	0	0	yes	up	39.0967	220.04	39.07	40.03	38.19	224.61	219.74	215.77	TAP1	transporter 1, ATP binding cassette subfamily B member [Source:HGNC Symbol;Acc:HGNC:43]
ENSG00000286128	5.22331	2.38496	8.60249e-10	3.12609e-09	yes	up	0.433333	2.40667	0.31	0.45	0.54	2.53	2.36	2.33	AC022413.2	novel transcript
ENSG00000204257	5.22323	2.38494	5.6412e-59	6.85682e-58	yes	up	5.24	29.47	5.88	4.77	5.07	28.34	27.93	32.14	HLA-DMA	major histocompatibility complex, class II, DM alpha [Source:HGNC Symbol;Acc:HGNC:4934]
ENSG00000265690	5.22064	2.38423	3.70212e-08	1.22754e-07	yes	up	0.563333	3.18333	0.45	0.27	0.97	2.13	3.69	3.73	AC074143.2	novel transcript
ENSG00000235750	5.21729	2.3833	3.25117e-27	2.18128e-26	yes	up	0.69	3.13667	0.45	0.44	1.18	3.51	2.43	3.47	KIAA0040	KIAA0040 [Source:HGNC Symbol;Acc:HGNC:28950]
ENSG00000178803	5.21356	2.38227	0.00380488	0.00823905	yes	up	0.0566667	0.336667	0.04	0.06	0.07	0.32	0.36	0.33	ADORA2A-AS1	ADORA2A antisense RNA 1 [Source:HGNC Symbol;Acc:HGNC:37122]
ENSG00000122432	5.20942	2.38112	0.0267398	0.0497694	yes	up	0.71	2.14333	2.13	0	0	2.61	2.15	1.67	SPATA1	spermatogenesis associated 1 [Source:HGNC Symbol;Acc:HGNC:14682]
ENSG00000004468	5.18578	2.37456	0	0	yes	up	12.64	52.85	11.46	11.96	14.5	54.55	48.9	55.1	CD38	CD38 molecule [Source:HGNC Symbol;Acc:HGNC:1667]
ENSG00000186326	5.1857	2.37454	1.1029e-07	3.54066e-07	yes	up	0.213333	1.20333	0.11	0.19	0.34	0.88	1.06	1.67	RGS9BP	regulator of G protein signaling 9 binding protein [Source:HGNC Symbol;Acc:HGNC:30304]
ENSG00000133661	5.18542	2.37446	0.00330065	0.00720921	yes	up	0.17	0.966667	0.19	0.21	0.11	0.71	0.53	1.66	SFTPD	surfactant protein D [Source:HGNC Symbol;Acc:HGNC:10803]
ENSG00000090539	5.18248	2.37364	0.000319075	0.000783984	yes	up	0.126667	0.686667	0.16	0.07	0.15	1.07	0.6	0.39	CHRD	chordin [Source:HGNC Symbol;Acc:HGNC:1949]
ENSG00000283189	5.18029	2.37303	3.65356e-17	1.81505e-16	yes	up	0.296667	1.88333	0.43	0.21	0.25	1.97	1.83	1.85	AC104452.1	novel protein
ENSG00000204248	5.17912	2.37271	1.92154e-12	7.93126e-12	yes	up	0.29	1.17667	0.27	0.12	0.48	1.31	1.05	1.17	COL11A2	collagen type XI alpha 2 chain [Source:HGNC Symbol;Acc:HGNC:2187]
ENSG00000273243	5.17418	2.37133	0.000375798	0.000917159	yes	up	1.10667	6.31	2.07	0.46	0.79	6.24	4.64	8.05	Z82243.1	novel transcript
ENSG00000061656	5.1633	2.36829	1.65836e-57	1.97178e-56	yes	up	4.86	25.1667	7	2.99	4.59	23.85	25.28	26.37	SPAG4	sperm associated antigen 4 [Source:HGNC Symbol;Acc:HGNC:11214]
ENSG00000130827	5.16312	2.36824	3.90556e-70	5.34873e-69	yes	up	1.68333	7.84667	0.63	2.35	2.07	8.04	7.56	7.94	PLXNA3	plexin A3 [Source:HGNC Symbol;Acc:HGNC:9101]
ENSG00000070759	5.15965	2.36727	5.70372e-09	1.98186e-08	yes	up	0.22	1.16	0.14	0.26	0.26	1.1	1.17	1.21	TESK2	testis associated actin remodelling kinase 2 [Source:HGNC Symbol;Acc:HGNC:11732]
ENSG00000185101	5.11657	2.35518	9.17476e-11	3.50295e-10	yes	up	0.236667	1.58667	0.18	0.33	0.2	1.45	1.56	1.75	ANO9	anoctamin 9 [Source:HGNC Symbol;Acc:HGNC:20679]
ENSG00000174567	5.10156	2.35094	1.4767e-15	6.93322e-15	yes	up	2.27333	12.0833	2.54	2.49	1.79	12.69	12.24	11.32	GOLT1A	golgi transport 1A [Source:HGNC Symbol;Acc:HGNC:24766]
ENSG00000239552	5.0981	2.34996	0.0181208	0.0349717	yes	up	0.173333	0.946667	0.25	0.08	0.19	1.52	0.86	0.46	HOXB-AS2	HOXB cluster antisense RNA 2 [Source:HGNC Symbol;Acc:HGNC:40284]
ENSG00000186715	5.09671	2.34957	9.94274e-06	2.79931e-05	yes	up	0.213333	1.45333	0.4	0.21	0.03	1.22	1.14	2	MST1L	macrophage stimulating 1 like [Source:HGNC Symbol;Acc:HGNC:7390]
ENSG00000247324	5.09011	2.3477	0.00312721	0.00684997	yes	up	0.0566667	0.326667	0.09	0.04	0.04	0.29	0.31	0.38	AC010547.1	novel transcript, antisense to ZNF23
ENSG00000120738	5.08997	2.34766	1.49548e-18	7.79446e-18	yes	up	0.506667	2.82	0.3	0.59	0.63	2.77	2.76	2.93	EGR1	early growth response 1 [Source:HGNC Symbol;Acc:HGNC:3238]
ENSG00000285103	5.08772	2.34702	3.31093e-05	8.92681e-05	yes	up	0.0466667	0.26	0.05	0.03	0.06	0.23	0.29	0.26	AL451123.1	novel transcript
ENSG00000243444	5.08728	2.3469	4.38123e-06	1.26698e-05	yes	up	0.146667	0.423333	0.12	0.11	0.21	0.55	0.46	0.26	PALM2	paralemmin 2 [Source:HGNC Symbol;Acc:HGNC:15845]
ENSG00000106733	5.08645	2.34666	2.03941e-27	1.37513e-26	yes	up	1.73	9.89333	1.51	1.79	1.89	8.43	11.03	10.22	NMRK1	nicotinamide riboside kinase 1 [Source:HGNC Symbol;Acc:HGNC:26057]
ENSG00000025039	5.08381	2.34591	5.92364e-47	6.01607e-46	yes	up	1.19	5.52	1.65	1.09	0.83	6.07	6.09	4.4	RRAGD	Ras related GTP binding D [Source:HGNC Symbol;Acc:HGNC:19903]
ENSG00000260992	5.08328	2.34576	0.0011031	0.00255475	yes	up	0.333333	1.85667	0.44	0.26	0.3	1.34	2.26	1.97	DOCK9-DT	DOCK9 divergent transcript [Source:HGNC Symbol;Acc:HGNC:43696]
ENSG00000163121	5.07956	2.3447	1.34068e-07	4.27525e-07	yes	up	0.376667	2.21	0.33	0.46	0.34	2.58	2.26	1.79	NEURL3	neuralized E3 ubiquitin protein ligase 3 [Source:HGNC Symbol;Acc:HGNC:25162]
ENSG00000244055	5.07873	2.34447	0.0097457	0.0197727	yes	up	0.723333	3.85667	0.63	0.14	1.4	3.17	5.86	2.54	AC007566.1	novel transcript, antisense to ERVW-1 and PEX1
ENSG00000228812	5.07276	2.34277	8.29675e-06	2.34772e-05	yes	up	1.4	7.84667	2.07	1.17	0.96	7.01	6.69	9.84	LAMA5-AS1	LAMA5 antisense RNA 1 [Source:HGNC Symbol;Acc:HGNC:40334]
ENSG00000057149	5.0717	2.34247	6.1675e-08	2.01468e-07	yes	up	0.383333	2.07333	0.43	0.28	0.44	1.75	1.64	2.83	SERPINB3	serpin family B member 3 [Source:HGNC Symbol;Acc:HGNC:10569]
ENSG00000167614	5.06755	2.34129	0.000132979	0.000338912	yes	up	0.203333	0.953333	0.14	0.29	0.18	0.72	0.74	1.4	TTYH1	tweety family member 1 [Source:HGNC Symbol;Acc:HGNC:13476]
ENSG00000142961	5.05494	2.33769	4.45803e-62	5.65259e-61	yes	up	2.00667	7.98	2.43	1.95	1.64	8.01	7.95	7.98	MOB3C	MOB kinase activator 3C [Source:HGNC Symbol;Acc:HGNC:29800]
ENSG00000188897	5.0496	2.33617	6.50725e-11	2.50368e-10	yes	up	0.183333	0.773333	0.18	0.18	0.19	0.82	0.64	0.86	AC099489.1	vitellogenin [Source:NCBI gene;Acc:400499]
ENSG00000169429	5.03746	2.3327	7.75071e-112	1.68326e-110	yes	up	47.6567	261.893	41.66	47.09	54.22	252.48	267.25	265.95	CXCL8	C-X-C motif chemokine ligand 8 [Source:HGNC Symbol;Acc:HGNC:6025]
ENSG00000204540	5.03566	2.33218	2.03281e-15	9.49942e-15	yes	up	3.11	9.25333	1.33	1.4	6.6	6.62	11.94	9.2	PSORS1C1	psoriasis susceptibility 1 candidate 1 [Source:HGNC Symbol;Acc:HGNC:17202]
ENSG00000206073	5.03332	2.33151	0.000421984	0.0010241	yes	up	0.17	1.00667	0.27	0.13	0.11	1.01	0.83	1.18	SERPINB4	serpin family B member 4 [Source:HGNC Symbol;Acc:HGNC:10570]
ENSG00000185404	5.03048	2.3307	2.01366e-73	2.871e-72	yes	up	3.15667	17.0433	3.77	2.72	2.98	16.57	17.45	17.11	SP140L	SP140 nuclear body protein like [Source:HGNC Symbol;Acc:HGNC:25105]
ENSG00000267355	5.02229	2.32834	2.14752e-12	8.84647e-12	yes	up	0.853333	4.98667	1.02	0.66	0.88	4.69	5.82	4.45	RPL9P29	ribosomal protein L9 pseudogene 29 [Source:HGNC Symbol;Acc:HGNC:35533]
ENSG00000113889	5.02135	2.32807	0.0191735	0.0368265	yes	up	0.0666667	0.23	0.1	0.01	0.09	0.12	0.36	0.21	KNG1	kininogen 1 [Source:HGNC Symbol;Acc:HGNC:6383]
ENSG00000251364	5.01039	2.32492	4.09962e-07	1.27002e-06	yes	up	0.17	1.77	0.21	0.11	0.19	1.19	2.12	2	AC107884.1	novel transcript, antisense to OLFML1
ENSG00000270001	5.00399	2.32308	0.0227313	0.0429755	yes	up	0.423333	2.37333	0.85	0.42	0	3.45	1.76	1.91	AL121894.2	novel transcript
ENSG00000198077	5.00138	2.32233	0.00595502	0.0125095	yes	up	0.0666667	0.376667	0.05	0.09	0.06	0.39	0.47	0.27	CYP2A7	cytochrome P450 family 2 subfamily A member 7 [Source:HGNC Symbol;Acc:HGNC:2611]
ENSG00000277128	5.00072	2.32214	4.5778e-72	6.39552e-71	yes	up	1.42	7.80333	1.44	1.47	1.35	7.79	7.55	8.07	AL589743.5	novel transcript
ENSG00000274180	4.99776	2.32128	3.06402e-48	3.17086e-47	yes	up	0.843333	4.60667	1	0.78	0.75	4.85	4.53	4.44	NATD1	N-acetyltransferase domain containing 1 [Source:HGNC Symbol;Acc:HGNC:30770]
ENSG00000272760	4.99219	2.31967	0.00020624	0.000516717	yes	up	0.416667	2.28333	0.33	0.75	0.17	2.91	1.2	2.74	AC093726.1	novel transcript, antisense to PAXIP1
ENSG00000278971	4.99154	2.31949	0.0168566	0.0327553	yes	up	0.0766667	0.406667	0.04	0.11	0.08	0.32	0.5	0.4	AC091305.1	TEC
ENSG00000231105	4.98687	2.31813	1.8776e-05	5.16876e-05	yes	up	0.153333	0.836667	0.13	0.23	0.1	0.84	0.62	1.05	AL031728.1	novel transcript
ENSG00000163131	4.98213	2.31676	1.07639e-152	3.2971e-151	yes	up	9.22	53.3933	9.29	7.81	10.56	52.41	52.94	54.83	CTSS	cathepsin S [Source:HGNC Symbol;Acc:HGNC:2545]
ENSG00000257594	4.97513	2.31473	0	0	yes	up	12.7267	69.0767	11.54	12.6	14.04	67.03	70.54	69.66	GALNT4	polypeptide N-acetylgalactosaminyltransferase 4 [Source:HGNC Symbol;Acc:HGNC:4126]
ENSG00000204876	4.95635	2.30928	0.00871151	0.0178213	yes	up	0.0566667	0.31	0	0.1	0.07	0.36	0.27	0.3	AC021218.1	uncharacterized LOC389602 [Source:NCBI gene;Acc:389602]
ENSG00000108176	4.95431	2.30868	1.6652e-113	3.66152e-112	yes	up	10.1667	57.3133	10.42	10.46	9.62	58.48	55.48	57.98	DNAJC12	DnaJ heat shock protein family (Hsp40) member C12 [Source:HGNC Symbol;Acc:HGNC:28908]
ENSG00000196415	4.95163	2.3079	0.00563197	0.0118712	yes	up	0.18	0.963333	0.13	0.19	0.22	1.07	0.92	0.9	PRTN3	proteinase 3 [Source:HGNC Symbol;Acc:HGNC:9495]
ENSG00000115461	4.95012	2.30746	1.28056e-49	1.35084e-48	yes	up	0.68	3.72667	0.68	0.58	0.78	3.86	3.72	3.6	IGFBP5	insulin like growth factor binding protein 5 [Source:HGNC Symbol;Acc:HGNC:5474]
ENSG00000266074	4.94739	2.30667	2.98713e-54	3.3665e-53	yes	up	0.693333	4.09333	0.54	0.83	0.71	3.62	3.71	4.95	BAHCC1	BAH domain and coiled-coil containing 1 [Source:HGNC Symbol;Acc:HGNC:29279]
ENSG00000179397	4.94173	2.30502	0.000107424	0.00027711	yes	up	0.113333	0.606667	0.11	0.11	0.12	0.92	0.34	0.56	CATSPERE	catsper channel auxiliary subunit epsilon [Source:HGNC Symbol;Acc:HGNC:28491]
ENSG00000165269	4.93934	2.30432	1.93877e-31	1.45214e-30	yes	up	1.71667	11.1667	2.01	1.56	1.58	10.42	10.01	13.07	AQP7	aquaporin 7 [Source:HGNC Symbol;Acc:HGNC:640]
ENSG00000132821	4.9269	2.30068	1.12919e-64	1.47251e-63	yes	up	4.55333	24.8733	5.28	4.49	3.89	26.78	26.82	21.02	VSTM2L	V-set and transmembrane domain containing 2 like [Source:HGNC Symbol;Acc:HGNC:16096]
ENSG00000099953	4.92252	2.2994	0.00886525	0.0181131	yes	up	0.04	0.826667	0.07	0.05	0	1.23	0.81	0.44	MMP11	matrix metallopeptidase 11 [Source:HGNC Symbol;Acc:HGNC:7157]
ENSG00000114841	4.92184	2.2992	1.86869e-49	1.96491e-48	yes	up	0.693333	3.57333	0.86	0.47	0.75	3.32	3.61	3.79	DNAH1	dynein axonemal heavy chain 1 [Source:HGNC Symbol;Acc:HGNC:2940]
ENSG00000122643	4.92181	2.29919	0	0	yes	up	34.44	239.223	32.53	34.97	35.82	231.03	232.85	253.79	NT5C3A	5'-nucleotidase, cytosolic IIIA [Source:HGNC Symbol;Acc:HGNC:17820]
ENSG00000107551	4.91771	2.29799	8.17499e-25	5.14151e-24	yes	up	0.573333	3.56333	0.49	0.6	0.63	3.03	3.93	3.73	RASSF4	Ras association domain family member 4 [Source:HGNC Symbol;Acc:HGNC:20793]
ENSG00000111837	4.9122	2.29637	6.59567e-06	1.88126e-05	yes	up	0.11	0.566667	0.05	0.13	0.15	0.55	0.65	0.5	MAK	male germ cell associated kinase [Source:HGNC Symbol;Acc:HGNC:6816]
ENSG00000267750	4.90906	2.29545	6.88506e-14	3.03366e-13	yes	up	0.246667	1.39	0.27	0.22	0.25	1.52	1.16	1.49	RUNDC3A-AS1	RUNDC3A antisense RNA 1 [Source:HGNC Symbol;Acc:HGNC:51344]
ENSG00000223776	4.9072	2.2949	6.03051e-05	0.00015911	yes	up	0.26	1.39333	0.29	0.4	0.09	1.39	1.22	1.57	LGALS8-AS1	LGALS8 antisense RNA 1 [Source:HGNC Symbol;Acc:HGNC:40340]
ENSG00000258302	4.90202	2.29337	6.28775e-06	1.79677e-05	yes	up	0.256667	1.38667	0.17	0.38	0.22	1.36	1.41	1.39	AC025034.1	novel transcript, antisense to ATP2B1
ENSG00000166816	4.89861	2.29237	2.04973e-35	1.67308e-34	yes	up	1.69333	8.92	1.73	1.6	1.75	8.73	8.84	9.19	LDHD	lactate dehydrogenase D [Source:HGNC Symbol;Acc:HGNC:19708]
ENSG00000273521	4.88976	2.28976	0.000356309	0.000871359	yes	up	0.33	1.71333	0.29	0.06	0.64	1.43	1.73	1.98	AL162274.1	novel transcript, antisense to BNIP3
ENSG00000286230	4.88905	2.28956	0.000145401	0.000369174	yes	up	0.163333	0.856667	0.12	0.22	0.15	0.53	1.11	0.93	AC010327.6	novel transcript
ENSG00000278952	4.88241	2.28759	0.00758481	0.0156646	yes	up	0.29	1.5	0.27	0	0.6	1.74	1.87	0.89	AP003068.4	TEC
ENSG00000185201	4.88099	2.28717	1.11398e-247	6.15026e-246	yes	up	49.6933	316.213	53.27	50.43	45.38	318.63	323.8	306.21	IFITM2	interferon induced transmembrane protein 2 [Source:HGNC Symbol;Acc:HGNC:5413]
ENSG00000215375	4.87914	2.28663	4.56028e-63	5.85351e-62	yes	up	4.15667	21.9867	5.01	3.43	4.03	22.82	20.7	22.44	MYL5	myosin light chain 5 [Source:HGNC Symbol;Acc:HGNC:7586]
ENSG00000236526	4.8761	2.28573	0.000606207	0.00144471	yes	up	0.143333	0.723333	0.1	0.12	0.21	0.66	0.88	0.63	AL035448.1	novel transcript
ENSG00000253741	4.87554	2.28556	6.89016e-17	3.37829e-16	yes	up	0.25	1.34	0.31	0.25	0.19	1.29	1.55	1.18	LNCOC1	lncRNA associated with ovarian cancer 1 [Source:HGNC Symbol;Acc:HGNC:53947]
ENSG00000240541	4.87204	2.28453	0.000190719	0.00047935	yes	up	0.563333	3.20667	0.49	0.76	0.44	2.52	2.51	4.59	TM4SF1-AS1	TM4SF1 antisense RNA 1 [Source:HGNC Symbol;Acc:HGNC:40587]
ENSG00000279863	4.86462	2.28233	0.00672818	0.0140193	yes	up	0.11	0.59	0.11	0.1	0.12	0.78	0.79	0.2	AC069547.1	TEC
ENSG00000229419	4.86414	2.28218	5.05608e-05	0.000134391	yes	up	0.0533333	0.276667	0.04	0.07	0.05	0.28	0.2	0.35	RALGAPA1P1	Ral GTPase activating protein catalytic alpha subunit 1 pseudogene 1 [Source:HGNC Symbol;Acc:HGNC:23203]
ENSG00000175040	4.86391	2.28212	1.35436e-31	1.01909e-30	yes	up	0.69	3.65667	0.77	0.68	0.62	3.86	3.17	3.94	CHST2	carbohydrate sulfotransferase 2 [Source:HGNC Symbol;Acc:HGNC:1970]
ENSG00000059728	4.85877	2.28059	9.61005e-40	8.56087e-39	yes	up	1.63	3.93667	1.37	2.59	0.93	4.5	3.79	3.52	MXD1	MAX dimerization protein 1 [Source:HGNC Symbol;Acc:HGNC:6761]
ENSG00000166710	4.85498	2.27947	0	0	yes	up	561.397	2906.36	556.15	567.28	560.76	2861.51	2843.96	3013.62	B2M	beta-2-microglobulin [Source:HGNC Symbol;Acc:HGNC:914]
ENSG00000175294	4.84946	2.27782	3.83187e-05	0.000102745	yes	up	0.536667	1.86333	0.98	0.26	0.37	1.84	2.11	1.64	CATSPER1	cation channel sperm associated 1 [Source:HGNC Symbol;Acc:HGNC:17116]
ENSG00000150907	4.84798	2.27738	2.66919e-68	3.59533e-67	yes	up	1.08333	5.79333	0.96	1.23	1.06	5.7	5.82	5.86	FOXO1	forkhead box O1 [Source:HGNC Symbol;Acc:HGNC:3819]
ENSG00000156959	4.84487	2.27646	0.00817734	0.016796	yes	up	0.0266667	0.146667	0.04	0.02	0.02	0.2	0.15	0.09	LHFPL4	LHFPL tetraspan subfamily member 4 [Source:HGNC Symbol;Acc:HGNC:29568]
ENSG00000215837	4.82764	2.27132	1.2684e-12	5.27818e-12	yes	up	0.803333	4.48333	0.71	0.69	1.01	4.43	3.83	5.19	SDHAP2	succinate dehydrogenase complex flavoprotein subunit A pseudogene 2 [Source:HGNC Symbol;Acc:HGNC:27408]
ENSG00000112343	4.81805	2.26845	5.83566e-175	2.10562e-173	yes	up	1.92333	10.1467	1.79	2.11	1.87	10.54	9.79	10.11	TRIM38	tripartite motif containing 38 [Source:HGNC Symbol;Acc:HGNC:10059]
ENSG00000266644	4.81712	2.26817	0.0228173	0.0431203	yes	up	0.31	1.78667	0.16	0.4	0.37	2.16	2.29	0.91	AC103810.5	novel transcript, antisense to LRRC37A3
ENSG00000162894	4.81429	2.26732	0.000294661	0.000726802	yes	up	0.39	1.84667	0.08	0.73	0.36	1.23	2.69	1.62	FCMR	Fc fragment of IgM receptor [Source:HGNC Symbol;Acc:HGNC:14315]
ENSG00000120549	4.80721	2.2652	6.06912e-171	2.12949e-169	yes	up	2.46	14.5967	2.32	2.73	2.33	14.15	15.04	14.6	KIAA1217	KIAA1217 [Source:HGNC Symbol;Acc:HGNC:25428]
ENSG00000197635	4.8038	2.26418	2.92927e-07	9.14878e-07	yes	up	0.22	0.84	0.24	0.26	0.16	0.64	0.89	0.99	DPP4	dipeptidyl peptidase 4 [Source:HGNC Symbol;Acc:HGNC:3009]
ENSG00000149599	4.8009	2.26331	1.27811e-05	3.5621e-05	yes	up	0.446667	1.74667	0.52	0.55	0.27	1.69	1.65	1.9	DUSP15	dual specificity phosphatase 15 [Source:HGNC Symbol;Acc:HGNC:16236]
ENSG00000171747	4.80025	2.26311	1.69653e-05	4.6838e-05	yes	up	0.596667	3.26333	0.34	0.32	1.13	4.04	3.03	2.72	LGALS4	galectin 4 [Source:HGNC Symbol;Acc:HGNC:6565]
ENSG00000253671	4.79522	2.2616	5.1193e-132	1.31347e-130	yes	up	4.93333	30.26	4.96	4.04	5.8	28.73	31.36	30.69	AC027117.1	novel transcript
ENSG00000142408	4.79201	2.26063	9.17834e-212	4.20588e-210	yes	up	2.90333	14.2533	3.01	2.87	2.83	14.54	14.01	14.21	CACNG8	calcium voltage-gated channel auxiliary subunit gamma 8 [Source:HGNC Symbol;Acc:HGNC:13628]
ENSG00000286214	4.79043	2.26016	2.85586e-08	9.54258e-08	yes	up	0.08	0.403333	0.06	0.08	0.1	0.44	0.43	0.34	AUXG01000058.1	COPG2 imprinted transcript 1
ENSG00000186198	4.78704	2.25913	1.78608e-35	1.461e-34	yes	up	4.57667	23.8367	5.02	4.77	3.94	23.31	24.68	23.52	SLC51B	solute carrier family 51 beta subunit [Source:HGNC Symbol;Acc:HGNC:29956]
ENSG00000004799	4.78593	2.2588	0	0	yes	up	44.04	237.317	41.64	43.2	47.28	227.09	243.8	241.06	PDK4	pyruvate dehydrogenase kinase 4 [Source:HGNC Symbol;Acc:HGNC:8812]
ENSG00000068366	4.78484	2.25847	0	0	yes	up	14.0933	71.9	13.58	15.19	13.51	67.32	74.5	73.88	ACSL4	acyl-CoA synthetase long chain family member 4 [Source:HGNC Symbol;Acc:HGNC:3571]
ENSG00000178607	4.78431	2.25831	0	0	yes	up	5.85333	31.3433	5.58	6.27	5.71	31.3	32.53	30.2	ERN1	endoplasmic reticulum to nucleus signaling 1 [Source:HGNC Symbol;Acc:HGNC:3449]
ENSG00000047457	4.78278	2.25785	0	0	yes	up	40.4167	211.653	34.96	41.95	44.34	205.5	211.1	218.36	CP	ceruloplasmin [Source:HGNC Symbol;Acc:HGNC:2295]
ENSG00000110492	4.77886	2.25667	9.22607e-10	3.35057e-09	yes	up	1.57667	5.71	1.45	2.42	0.86	5.97	6.3	4.86	MDK	midkine [Source:HGNC Symbol;Acc:HGNC:6972]
ENSG00000102174	4.77802	2.25641	1.40726e-06	4.20873e-06	yes	up	0.11	0.393333	0.06	0.21	0.06	0.43	0.43	0.32	PHEX	phosphate regulating endopeptidase homolog X-linked [Source:HGNC Symbol;Acc:HGNC:8918]
ENSG00000125531	4.77223	2.25466	0.00574038	0.0120886	yes	up	0.0633333	0.523333	0.09	0.1	0	0.48	0.8	0.29	FNDC11	fibronectin type III domain containing 11 [Source:HGNC Symbol;Acc:HGNC:28764]
ENSG00000092200	4.77058	2.25417	0.000208844	0.00052284	yes	up	0.316667	1.04	0.13	0.05	0.77	1.31	0.55	1.26	RPGRIP1	RPGR interacting protein 1 [Source:HGNC Symbol;Acc:HGNC:13436]
ENSG00000260118	4.76516	2.25253	0.00366484	0.00795612	yes	up	0.14	0.726667	0.08	0.2	0.14	0.66	0.52	1	AL157700.1	novel transcript
ENSG00000203288	4.76466	2.25237	2.89285e-06	8.46824e-06	yes	up	0.856667	3.9	1.16	0.45	0.96	3.61	3.73	4.36	TDRKH-AS1	TDRKH antisense RNA 1 [Source:HGNC Symbol;Acc:HGNC:40578]
ENSG00000117595	4.76003	2.25097	0.0131319	0.0260432	yes	up	0.0333333	0.16	0	0.07	0.03	0.17	0.18	0.13	IRF6	interferon regulatory factor 6 [Source:HGNC Symbol;Acc:HGNC:6121]
ENSG00000049192	4.7588	2.2506	0.00215832	0.00482078	yes	up	0.16	0.303333	0.05	0.03	0.4	0.18	0.2	0.53	ADAMTS6	ADAM metallopeptidase with thrombospondin type 1 motif 6 [Source:HGNC Symbol;Acc:HGNC:222]
ENSG00000139192	4.75528	2.24953	8.0068e-38	6.88633e-37	yes	up	2.56333	12.53	2.16	2.49	3.04	12.05	12.32	13.22	TAPBPL	TAP binding protein like [Source:HGNC Symbol;Acc:HGNC:30683]
ENSG00000268628	4.75484	2.2494	0.00498392	0.0105851	yes	up	0.123333	0.613333	0.22	0.07	0.08	0.67	0.31	0.86	AL121761.1	novel transcript
ENSG00000137726	4.74873	2.24754	2.3174e-15	1.08073e-14	yes	up	0.99	5.27667	0.76	1.01	1.2	4.92	5.8	5.11	FXYD6	FXYD domain containing ion transport regulator 6 [Source:HGNC Symbol;Acc:HGNC:4030]
ENSG00000185634	4.74858	2.2475	0.00836939	0.0171643	yes	up	0.0733333	0.29	0.04	0.17	0.01	0.45	0.07	0.35	SHC4	SHC adaptor protein 4 [Source:HGNC Symbol;Acc:HGNC:16743]
ENSG00000197210	4.74359	2.24598	0.00991829	0.0200962	yes	up	0.0366667	0.166667	0.08	0	0.03	0.2	0.17	0.13	AP000550.1	novel transcript
ENSG00000012124	4.73487	2.24333	8.44273e-13	3.54026e-12	yes	up	1.16333	3.1	1.18	0.83	1.48	4.33	2.19	2.78	CD22	CD22 molecule [Source:HGNC Symbol;Acc:HGNC:1643]
ENSG00000247011	4.73192	2.24243	0.0179478	0.0346747	yes	up	0.07	0.373333	0.11	0.1	0	0.14	0.65	0.33	AC005920.1	novel transcript
ENSG00000105808	4.73061	2.24203	7.14834e-46	7.11789e-45	yes	up	1.49667	9.01333	2.07	0.89	1.53	10.36	9.07	7.61	RASA4	RAS p21 protein activator 4 [Source:HGNC Symbol;Acc:HGNC:23181]
ENSG00000273149	4.72616	2.24067	0.0090563	0.0184738	yes	up	0.486667	2.62333	0	1.02	0.44	1.18	3.44	3.25	AL138963.3	novel transcript, antisense to TPT1
ENSG00000259363	4.72535	2.24042	0.00404095	0.00871482	yes	up	0.513333	2.69667	0.63	0.6	0.31	1.68	3.83	2.58	AC090825.1	novel transcript
ENSG00000140795	4.72468	2.24022	3.27693e-05	8.83825e-05	yes	up	0.0733333	0.336667	0.07	0.05	0.1	0.41	0.23	0.37	MYLK3	myosin light chain kinase 3 [Source:HGNC Symbol;Acc:HGNC:29826]
ENSG00000102287	4.71	2.23573	0	0	yes	up	17.0167	70.0567	20.13	16.68	14.24	66.36	68.28	75.53	GABRE	gamma-aminobutyric acid type A receptor epsilon subunit [Source:HGNC Symbol;Acc:HGNC:4085]
ENSG00000273129	4.70791	2.23509	1.48223e-18	7.72714e-18	yes	up	2.78333	14.33	2.48	2.99	2.88	15.25	12.22	15.52	PACERR	PTGS2 antisense NFKB1 complex-mediated expression regulator RNA [Source:HGNC Symbol;Acc:HGNC:50552]
ENSG00000269906	4.69868	2.23226	1.39647e-06	4.17756e-06	yes	up	1.20667	6.13333	1.43	0.58	1.61	5.66	5.83	6.91	AL606834.1	novel transcript, sense intronic to SAV1
ENSG00000272072	4.69579	2.23137	0.000400084	0.000973526	yes	up	0.516667	2.65333	0.3	0.69	0.56	3.15	2.46	2.35	AC004492.1	novel transcript, antisense to HBP1
ENSG00000139832	4.69522	2.23119	3.87511e-30	2.80853e-29	yes	up	2.07667	10.66	2.24	2.05	1.94	9.69	11.11	11.18	RAB20	RAB20, member RAS oncogene family [Source:HGNC Symbol;Acc:HGNC:18260]
ENSG00000260179	4.69095	2.22988	0.0265345	0.0494236	yes	up	0.0733333	0.386667	0.04	0.14	0.04	0.4	0.47	0.29	AL162741.1	novel transcript
ENSG00000214922	4.6881	2.229	9.55771e-10	3.46881e-09	yes	up	1.40667	5.53	1.29	2	0.93	6.09	4.64	5.86	HLA-F-AS1	HLA-F antisense RNA 1 [Source:HGNC Symbol;Acc:HGNC:26645]
ENSG00000250848	4.68747	2.22881	0.00144892	0.00331512	yes	up	0.216667	1.08	0.26	0.1	0.29	1.1	1.01	1.13	AC021087.2	protein phosphatase 4, regulatory subunit 2 (PPP4R2) pseudogene
ENSG00000139899	4.68453	2.22791	2.80081e-19	1.49725e-18	yes	up	1.15	9.93667	1.12	1.15	1.18	10.04	11.78	7.99	CBLN3	cerebellin 3 precursor [Source:HGNC Symbol;Acc:HGNC:20146]
ENSG00000279196	4.68165	2.22702	2.33664e-23	1.40776e-22	yes	up	0.61	3.09	0.51	0.59	0.73	3.45	2.96	2.86	AC135048.4	novel transcript
ENSG00000163739	4.6639	2.22154	0	0	yes	up	164.693	853.033	163.37	161.28	169.43	838.89	874.61	845.6	CXCL1	C-X-C motif chemokine ligand 1 [Source:HGNC Symbol;Acc:HGNC:4602]
ENSG00000242574	4.65632	2.21919	0	0	yes	up	33.6467	165.183	34.33	35.29	31.32	160.9	167.79	166.86	HLA-DMB	major histocompatibility complex, class II, DM beta [Source:HGNC Symbol;Acc:HGNC:4935]
ENSG00000261173	4.65562	2.21897	0.000198639	0.000498328	yes	up	0.92	5.69	1.27	0.79	0.7	4.03	6.27	6.77	AC018845.3	novel transcript, antisense to DNAJA2
ENSG00000280180	4.65359	2.21835	6.96946e-05	0.000182914	yes	up	0.06	0.303333	0.08	0.03	0.07	0.27	0.29	0.35	AC023824.6	novel transcript
ENSG00000119138	4.65099	2.21754	2.49364e-44	2.42095e-43	yes	up	0.79	4	0.71	0.79	0.87	3.98	4.09	3.93	KLF9	Kruppel like factor 9 [Source:HGNC Symbol;Acc:HGNC:1123]
ENSG00000099194	4.65075	2.21746	0	0	yes	up	298.477	1519.95	296.18	293.56	305.69	1496.3	1522.61	1540.94	SCD	stearoyl-CoA desaturase [Source:HGNC Symbol;Acc:HGNC:10571]
ENSG00000123358	4.64632	2.21609	0	0	yes	up	40.54	202.957	40.77	39.46	41.39	197.39	203.47	208.01	NR4A1	nuclear receptor subfamily 4 group A member 1 [Source:HGNC Symbol;Acc:HGNC:7980]
ENSG00000285958	4.64322	2.21513	0.000204391	0.000512253	yes	up	0.04	0.216667	0.03	0.06	0.03	0.22	0.23	0.2	AC073174.1	novel transcript
ENSG00000214188	4.64172	2.21466	0.0160053	0.0312602	yes	up	0.296667	0.886667	0.07	0.14	0.68	0.87	0.99	0.8	ST7-OT4	ST7 overlapping transcript 4 [Source:HGNC Symbol;Acc:HGNC:18835]
ENSG00000179532	4.63649	2.21303	2.7283e-168	9.31607e-167	yes	up	3.61667	20.44	3.86	3.32	3.67	19.92	19.97	21.43	DNHD1	dynein heavy chain domain 1 [Source:HGNC Symbol;Acc:HGNC:26532]
ENSG00000139946	4.63148	2.21147	1.5806e-57	1.8803e-56	yes	up	1.01667	5.03333	0.96	0.98	1.11	4.95	4.82	5.33	PELI2	pellino E3 ubiquitin protein ligase family member 2 [Source:HGNC Symbol;Acc:HGNC:8828]
ENSG00000188488	4.62318	2.20889	0.00135249	0.00310258	yes	up	0.136667	0.796667	0.02	0.14	0.25	1.24	0.4	0.75	SERPINA5	serpin family A member 5 [Source:HGNC Symbol;Acc:HGNC:8723]
ENSG00000197093	4.62094	2.20819	0.000109	0.000280765	yes	up	0.123333	0.706667	0.1	0.14	0.13	0.74	0.81	0.57	GAL3ST4	galactose-3-O-sulfotransferase 4 [Source:HGNC Symbol;Acc:HGNC:24145]
ENSG00000182902	4.61819	2.20733	0.000204758	0.000513115	yes	up	0.173333	0.826667	0.3	0.05	0.17	0.57	0.83	1.08	SLC25A18	solute carrier family 25 member 18 [Source:HGNC Symbol;Acc:HGNC:10988]
ENSG00000271895	4.60961	2.20464	0.0223765	0.0423746	yes	up	0.223333	1.30667	0	0.21	0.46	1.5	0.85	1.57	AL109811.2	novel transcript, antisense to MASP2
ENSG00000261693	4.60745	2.20397	0.001018	0.00236844	yes	up	0.0733333	0.366667	0.08	0.09	0.05	0.53	0.25	0.32	AC134682.1	novel transcript, antisense to TSNARE1
ENSG00000076716	4.60389	2.20285	0.0203801	0.0389417	yes	up	0.0266667	0.123333	0.02	0.01	0.05	0.1	0.07	0.2	GPC4	glypican 4 [Source:HGNC Symbol;Acc:HGNC:4452]
ENSG00000233452	4.60178	2.20219	0.00169147	0.00383714	yes	up	0.153333	0.56	0.36	0.03	0.07	0.57	0.74	0.37	STXBP5-AS1	STXBP5 antisense RNA 1 [Source:HGNC Symbol;Acc:HGNC:44183]
ENSG00000172780	4.59698	2.20069	4.86218e-84	7.8232e-83	yes	up	3.17667	11.2	2.09	2.17	5.27	11.87	10.94	10.79	RAB43	RAB43, member RAS oncogene family [Source:HGNC Symbol;Acc:HGNC:19983]
ENSG00000240065	4.59633	2.20048	2.05037e-147	5.96925e-146	yes	up	19.41	98.87	19.13	19.08	20.02	104.5	94.31	97.8	PSMB9	proteasome subunit beta 9 [Source:HGNC Symbol;Acc:HGNC:9546]
ENSG00000186998	4.58671	2.19746	0.00104792	0.00243386	yes	up	0.143333	0.73	0.18	0.16	0.09	0.36	0.86	0.97	EMID1	EMI domain containing 1 [Source:HGNC Symbol;Acc:HGNC:18036]
ENSG00000258818	4.58163	2.19586	7.1008e-207	3.16524e-205	yes	up	12.6367	68.4233	12.23	12.72	12.96	67.43	66.81	71.03	RNASE4	ribonuclease A family member 4 [Source:HGNC Symbol;Acc:HGNC:10047]
ENSG00000198129	4.58131	2.19576	2.70148e-52	2.95026e-51	yes	up	3.51333	16.8033	4.12	2.92	3.5	16.56	16.68	17.17	DEFB107B	defensin beta 107B [Source:HGNC Symbol;Acc:HGNC:31918]
ENSG00000126583	4.57768	2.19462	2.07572e-40	1.87461e-39	yes	up	1.45333	7.12333	1.67	0.94	1.75	6.74	6.72	7.91	PRKCG	protein kinase C gamma [Source:HGNC Symbol;Acc:HGNC:9402]
ENSG00000272636	4.57152	2.19267	2.98804e-08	9.97117e-08	yes	up	0.32	0.63	0.71	0.07	0.18	0.68	0.71	0.5	DOC2B	double C2 domain beta [Source:HGNC Symbol;Acc:HGNC:2986]
ENSG00000135821	4.56953	2.19205	3.22267e-92	5.71943e-91	yes	up	4.77	25.61	4.39	5.31	4.61	25.9	25.95	24.98	GLUL	glutamate-ammonia ligase [Source:HGNC Symbol;Acc:HGNC:4341]
ENSG00000251623	4.56325	2.19006	0.0178095	0.0344492	yes	up	0.0833333	0.743333	0.04	0.16	0.05	1.11	0.68	0.44	AC139491.5	centrosomal protein 192 (CEP192), pseudogene
ENSG00000146555	4.55864	2.1886	1.08921e-06	3.2867e-06	yes	up	0.0966667	0.313333	0.17	0.07	0.05	0.27	0.21	0.46	SDK1	sidekick cell adhesion molecule 1 [Source:HGNC Symbol;Acc:HGNC:19307]
ENSG00000105270	4.5569	2.18805	5.69793e-24	3.49067e-23	yes	up	1.46	4.07	0.63	1.27	2.48	3.9	3.87	4.44	CLIP3	CAP-Gly domain containing linker protein 3 [Source:HGNC Symbol;Acc:HGNC:24314]
ENSG00000234362	4.55493	2.18743	0.00427452	0.00917581	yes	up	0.38	1.80667	0.13	0.37	0.64	1.44	1.44	2.54	LINC01914	long intergenic non-protein coding RNA 1914 [Source:HGNC Symbol;Acc:HGNC:52733]
ENSG00000165029	4.54986	2.18582	3.52242e-114	7.7826e-113	yes	up	1.13667	5.57	1.09	1.19	1.13	5.32	5.71	5.68	ABCA1	ATP binding cassette subfamily A member 1 [Source:HGNC Symbol;Acc:HGNC:29]
ENSG00000266405	4.54862	2.18543	2.63419e-05	7.17311e-05	yes	up	0.52	3.13667	0.12	0.48	0.96	2.72	2.45	4.24	AP005061.1	Chromobox protein homolog 3 (CBX3) pseudogene
ENSG00000182796	4.53469	2.18101	1.49131e-121	3.5045e-120	yes	up	4.32	18.9133	4.43	3.61	4.92	17.45	19.48	19.81	TMEM198B	transmembrane protein 198B (pseudogene) [Source:HGNC Symbol;Acc:HGNC:43629]
ENSG00000275549	4.53121	2.1799	0.00322562	0.00705272	yes	up	0.123333	0.616667	0.1	0.16	0.11	0.72	0.69	0.44	STPG3-AS1	STPG3 antisense RNA 1 [Source:HGNC Symbol;Acc:HGNC:51176]
ENSG00000261189	4.53078	2.17976	6.9158e-08	2.25142e-07	yes	up	1	4.97333	0.74	1.52	0.74	4.42	5.55	4.95	AL031058.1	novel transcript, antisense to DSP
ENSG00000172936	4.53023	2.17959	0	0	yes	up	21.7	111.083	21.88	21.69	21.53	108.68	109.49	115.08	MYD88	MYD88, innate immune signal transduction adaptor [Source:HGNC Symbol;Acc:HGNC:7562]
ENSG00000146278	4.52927	2.17928	1.33179e-211	6.09064e-210	yes	up	13.2033	66.7433	12.76	12.99	13.86	65.86	68.28	66.09	PNRC1	proline rich nuclear receptor coactivator 1 [Source:HGNC Symbol;Acc:HGNC:17278]
ENSG00000246130	4.52922	2.17926	0.0185819	0.0357831	yes	up	0.0466667	0.24	0.08	0.02	0.04	0.26	0.21	0.25	AC107959.2	novel transcript
ENSG00000138615	4.52552	2.17808	0.0172822	0.0335056	yes	up	0.0233333	0.103333	0.02	0.02	0.03	0.11	0.12	0.08	CILP	cartilage intermediate layer protein [Source:HGNC Symbol;Acc:HGNC:1980]
ENSG00000079308	4.52543	2.17805	2.67839e-68	3.60348e-67	yes	up	0.756667	5.32667	0.79	0.7	0.78	4.9	5.73	5.35	TNS1	tensin 1 [Source:HGNC Symbol;Acc:HGNC:11973]
ENSG00000261634	4.51551	2.17489	0.000180158	0.000453552	yes	up	0.18	0.793333	0.14	0.25	0.15	0.83	0.93	0.62	AC026992.2	novel transcript, antisense to PAQR5
ENSG00000254815	4.51477	2.17465	8.19538e-22	4.71553e-21	yes	up	1.11333	6.81333	0.92	1.31	1.11	6.86	7.36	6.22	AP006284.1	novel transcript
ENSG00000164951	4.51289	2.17405	3.7026e-171	1.30113e-169	yes	up	5.36333	24.92	5.75	4.86	5.48	25.14	24.15	25.47	PDP1	pyruvate dehyrogenase phosphatase catalytic subunit 1 [Source:HGNC Symbol;Acc:HGNC:9279]
ENSG00000170703	4.51148	2.1736	9.88173e-25	6.20302e-24	yes	up	0.613333	3.96333	0.62	0.57	0.65	4.07	3.92	3.9	TTLL6	tubulin tyrosine ligase like 6 [Source:HGNC Symbol;Acc:HGNC:26664]
ENSG00000270504	4.50999	2.17313	4.54175e-10	1.67434e-09	yes	up	0.36	1.76333	0.46	0.34	0.28	1.64	2.2	1.45	AL391422.4	novel transcript, antisense to PXDC1
ENSG00000160323	4.50699	2.17216	4.56103e-15	2.10351e-14	yes	up	0.476667	3.08667	0.65	0.26	0.52	2.92	3.28	3.06	ADAMTS13	ADAM metallopeptidase with thrombospondin type 1 motif 13 [Source:HGNC Symbol;Acc:HGNC:1366]
ENSG00000185267	4.50678	2.1721	1.81642e-13	7.83911e-13	yes	up	1.51333	6.24	1.34	1.03	2.17	7.32	5.08	6.32	CDNF	cerebral dopamine neurotrophic factor [Source:HGNC Symbol;Acc:HGNC:24913]
ENSG00000052802	4.50651	2.17201	0	0	yes	up	27.3367	137.647	26.65	25.37	29.99	136.94	138.28	137.72	MSMO1	methylsterol monooxygenase 1 [Source:HGNC Symbol;Acc:HGNC:10545]
ENSG00000103534	4.50565	2.17174	2.54391e-119	5.85201e-118	yes	up	3.52333	19.4733	4.03	3.34	3.2	19	17.7	21.72	TMC5	transmembrane channel like 5 [Source:HGNC Symbol;Acc:HGNC:22999]
ENSG00000204616	4.50391	2.17118	1.94475e-45	1.91895e-44	yes	up	2.86	16.8033	3.16	2.66	2.76	16.24	17.44	16.73	TRIM31	tripartite motif containing 31 [Source:HGNC Symbol;Acc:HGNC:16289]
ENSG00000213513	4.50168	2.17046	0.0204058	0.0389875	yes	up	0.0933333	0.443333	0.04	0.11	0.13	0.65	0.35	0.33	IMPDH1P5	inosine monophosphate dehydrogenase 1 pseudogene 5 [Source:HGNC Symbol;Acc:HGNC:33960]
ENSG00000237864	4.49659	2.16883	8.0052e-33	6.18184e-32	yes	up	0.75	3.83333	0.66	0.79	0.8	3.73	3.68	4.09	LINC00322	long intergenic non-protein coding RNA 322 [Source:HGNC Symbol;Acc:HGNC:33698]
ENSG00000170075	4.49226	2.16744	1.05812e-06	3.19625e-06	yes	up	0.0833333	0.4	0.07	0.06	0.12	0.39	0.41	0.4	GPR37L1	G protein-coupled receptor 37 like 1 [Source:HGNC Symbol;Acc:HGNC:14923]
ENSG00000164056	4.48435	2.1649	2.1115e-23	1.27547e-22	yes	up	1.10667	5.59	1.04	1.06	1.22	5.72	6.05	5	SPRY1	sprouty RTK signaling antagonist 1 [Source:HGNC Symbol;Acc:HGNC:11269]
ENSG00000198719	4.48367	2.16468	0.00360081	0.00782526	yes	up	0.0533333	0.25	0.07	0.03	0.06	0.28	0.19	0.28	DLL1	delta like canonical Notch ligand 1 [Source:HGNC Symbol;Acc:HGNC:2908]
ENSG00000270019	4.48342	2.1646	0.00820762	0.0168552	yes	up	0.116667	0.563333	0.07	0.11	0.17	0.6	0.39	0.7	AC110769.2	novel transcript
ENSG00000175938	4.47583	2.16215	1.88429e-118	4.27454e-117	yes	up	8.83333	38.13	9.06	8.62	8.82	38.78	41.07	34.54	ORAI3	ORAI calcium release-activated calcium modulator 3 [Source:HGNC Symbol;Acc:HGNC:28185]
ENSG00000188001	4.47566	2.1621	5.35851e-05	0.000142067	yes	up	0.176667	1.06667	0.18	0.18	0.17	1.14	0.95	1.11	TPRG1	tumor protein p63 regulated 1 [Source:HGNC Symbol;Acc:HGNC:24759]
ENSG00000224165	4.47284	2.16119	0.00492818	0.0104793	yes	up	2.06	0.45	0.31	1.89	3.98	0.16	0.71	0.48	DNAJC27-AS1	DNAJC27 antisense RNA 1 [Source:HGNC Symbol;Acc:HGNC:42943]
ENSG00000241388	4.46969	2.16017	1.43875e-73	2.05515e-72	yes	up	2.40333	9.98	2.31	2.09	2.81	10.48	9.99	9.47	HNF1A-AS1	HNF1A antisense RNA 1 [Source:HGNC Symbol;Acc:HGNC:26785]
ENSG00000120341	4.45576	2.15567	2.60456e-27	1.75156e-26	yes	up	0.956667	5.72333	1.17	0.96	0.74	6.17	5.65	5.35	SEC16B	SEC16 homolog B, endoplasmic reticulum export factor [Source:HGNC Symbol;Acc:HGNC:30301]
ENSG00000010438	4.4509	2.1541	5.78251e-18	2.95866e-17	yes	up	3.04333	12.0433	4.17	2.01	2.95	11.97	11.74	12.42	PRSS3	serine protease 3 [Source:HGNC Symbol;Acc:HGNC:9486]
ENSG00000068976	4.4391	2.15027	7.22366e-05	0.000189261	yes	up	0.163333	1.2	0.28	0.14	0.07	1.77	1.16	0.67	PYGM	glycogen phosphorylase, muscle associated [Source:HGNC Symbol;Acc:HGNC:9726]
ENSG00000162078	4.43091	2.1476	1.17791e-06	3.54457e-06	yes	up	0.68	3.52333	1.04	0.4	0.6	3.96	3.42	3.19	ZG16B	zymogen granule protein 16B [Source:HGNC Symbol;Acc:HGNC:30456]
ENSG00000234465	4.43055	2.14749	0.000114718	0.000294566	yes	up	0.366667	1.40333	0.37	0.23	0.5	1.31	1.13	1.77	PINLYP	phospholipase A2 inhibitor and LY6/PLAUR domain containing [Source:HGNC Symbol;Acc:HGNC:44206]
ENSG00000246877	4.43	2.14731	0.00675221	0.0140668	yes	up	0.0566667	0.273333	0.08	0.02	0.07	0.28	0.21	0.33	DNM1P35	dynamin 1 pseudogene 35 [Source:HGNC Symbol;Acc:HGNC:35182]
ENSG00000115008	4.42348	2.14518	1.11562e-07	3.57899e-07	yes	up	0.353333	1.7	0.44	0.22	0.4	1.55	2.1	1.45	IL1A	interleukin 1 alpha [Source:HGNC Symbol;Acc:HGNC:5991]
ENSG00000260807	4.41963	2.14393	4.50769e-05	0.00012023	yes	up	0.18	1.10333	0.25	0.07	0.22	1.15	0.85	1.31	AC009041.2	novel transcript
ENSG00000162687	4.41673	2.14298	1.76629e-13	7.63137e-13	yes	up	0.27	1.21667	0.32	0.18	0.31	1.2	1	1.45	KCNT2	potassium sodium-activated channel subfamily T member 2 [Source:HGNC Symbol;Acc:HGNC:18866]
ENSG00000253505	4.4158	2.14267	0.00206744	0.00462906	yes	up	0.153333	0.733333	0.24	0.07	0.15	0.89	0.66	0.65	AC103957.1	novel transcript
ENSG00000130558	4.41536	2.14253	4.69345e-06	1.35419e-05	yes	up	0.23	1.21	0.16	0.32	0.21	1.04	1.29	1.3	OLFM1	olfactomedin 1 [Source:HGNC Symbol;Acc:HGNC:17187]
ENSG00000286190	4.41078	2.14103	8.91407e-09	3.06942e-08	yes	up	0.576667	2.77667	0.74	0.44	0.55	2.24	2.59	3.5	AC055839.2	uncharacterized LOC728392 [Source:NCBI gene;Acc:728392]
ENSG00000251562	4.40922	2.14052	0	0	yes	up	100.517	487.75	93.2	89.37	118.98	473.05	476.7	513.5	MALAT1	metastasis associated lung adenocarcinoma transcript 1 [Source:HGNC Symbol;Acc:HGNC:29665]
ENSG00000114698	4.40792	2.1401	1.02838e-63	1.3267e-62	yes	up	3.65333	15.4333	3.5	4.48	2.98	15.42	13.5	17.38	PLSCR4	phospholipid scramblase 4 [Source:HGNC Symbol;Acc:HGNC:16497]
ENSG00000125775	4.4073	2.13989	0.000258831	0.000641743	yes	up	0.286667	1.35667	0.31	0.44	0.11	1.49	0.98	1.6	SDCBP2	syndecan binding protein 2 [Source:HGNC Symbol;Acc:HGNC:15756]
ENSG00000187642	4.40393	2.13879	0.00019856	0.000498237	yes	up	0.303333	1.33667	0.51	0.16	0.24	1.29	1.42	1.3	PERM1	PPARGC1 and ESRR induced regulator, muscle 1 [Source:HGNC Symbol;Acc:HGNC:28208]
ENSG00000141527	4.39105	2.13456	5.44942e-07	1.67526e-06	yes	up	0.216667	1.14	0.22	0.3	0.13	1.2	1.28	0.94	CARD14	caspase recruitment domain family member 14 [Source:HGNC Symbol;Acc:HGNC:16446]
ENSG00000169242	4.38556	2.13276	0	0	yes	up	33.7433	166.087	36.26	32.77	32.2	168.36	166.52	163.38	EFNA1	ephrin A1 [Source:HGNC Symbol;Acc:HGNC:3221]
ENSG00000149557	4.38324	2.132	2.75809e-07	8.62944e-07	yes	up	0.726667	3.19	0.99	1.05	0.14	2.69	2.97	3.91	FEZ1	fasciculation and elongation protein zeta 1 [Source:HGNC Symbol;Acc:HGNC:3659]
ENSG00000271646	4.38097	2.13125	1.81442e-07	5.74438e-07	yes	up	0.313333	1.48	0.15	0.27	0.52	1.48	1.52	1.44	AC099343.3	novel transcript
ENSG00000247400	4.37527	2.12937	4.35498e-13	1.84986e-12	yes	up	0.46	2.21	0.47	0.47	0.44	2.54	2.31	1.78	DNAJC3-DT	DNAJC3 divergent transcript [Source:HGNC Symbol;Acc:HGNC:39808]
ENSG00000282951	4.3729	2.12859	0.0246992	0.0462759	yes	up	0.126667	0.636667	0.07	0.15	0.16	0.47	0.44	1	AC008537.4	novel transcript, antisense to RAB4B
ENSG00000114268	4.37157	2.12815	4.04585e-86	6.69787e-85	yes	up	4.35	16.9767	4.2	3.87	4.98	15.93	18.07	16.93	PFKFB4	6-phosphofructo-2-kinase/fructose-2,6-biphosphatase 4 [Source:HGNC Symbol;Acc:HGNC:8875]
ENSG00000139890	4.36871	2.12721	6.1791e-09	2.14281e-08	yes	up	0.52	2.38333	0.51	0.53	0.52	1.93	2.56	2.66	REM2	RRAD and GEM like GTPase 2 [Source:HGNC Symbol;Acc:HGNC:20248]
ENSG00000165028	4.36793	2.12695	6.14279e-10	2.2483e-09	yes	up	0.6	1.38	0.49	0.64	0.67	1.09	1.1	1.95	NIPSNAP3B	nipsnap homolog 3B [Source:HGNC Symbol;Acc:HGNC:23641]
ENSG00000279833	4.36337	2.12544	1.85802e-06	5.50796e-06	yes	up	0.15	0.7	0.17	0.14	0.14	0.6	0.67	0.83	AL031846.2	novel transcript, antisense to CBX7
ENSG00000134873	4.36202	2.125	0.00235188	0.00523371	yes	up	0.0966667	0.566667	0.13	0.08	0.08	0.37	0.35	0.98	CLDN10	claudin 10 [Source:HGNC Symbol;Acc:HGNC:2033]
ENSG00000104967	4.36159	2.12486	6.23654e-28	4.26161e-27	yes	up	0.426667	1.99333	0.27	0.57	0.44	1.76	2.02	2.2	NOVA2	NOVA alternative splicing regulator 2 [Source:HGNC Symbol;Acc:HGNC:7887]
ENSG00000170373	4.35981	2.12427	7.46976e-29	5.25798e-28	yes	up	6.01333	28.77	6.99	5.72	5.33	26.44	31.66	28.21	CST1	cystatin SN [Source:HGNC Symbol;Acc:HGNC:2473]
ENSG00000250575	4.35829	2.12376	0.00020719	0.000518984	yes	up	0.443333	2.04667	0.46	0.07	0.8	1.93	1.61	2.6	AL732372.3	novel pseudogene
ENSG00000005844	4.35207	2.1217	0.00193957	0.00436063	yes	up	0.146667	0.893333	0.07	0.04	0.33	0.93	0.39	1.36	ITGAL	integrin subunit alpha L [Source:HGNC Symbol;Acc:HGNC:6148]
ENSG00000158825	4.35207	2.1217	4.63445e-32	3.51721e-31	yes	up	6.12333	30.1467	6.99	6.02	5.36	31.37	30.3	28.77	CDA	cytidine deaminase [Source:HGNC Symbol;Acc:HGNC:1712]
ENSG00000187045	4.34884	2.12063	6.46994e-07	1.97863e-06	yes	up	0.3	1.98	0.27	0.18	0.45	1.78	1.79	2.37	TMPRSS6	transmembrane serine protease 6 [Source:HGNC Symbol;Acc:HGNC:16517]
ENSG00000167508	4.34827	2.12044	0	0	yes	up	33.59	183.51	35.63	32.72	32.42	177.8	177.28	195.45	MVD	mevalonate diphosphate decarboxylase [Source:HGNC Symbol;Acc:HGNC:7529]
ENSG00000100344	4.34733	2.12013	5.71326e-15	2.62277e-14	yes	up	1.01333	4.89333	0.95	1.44	0.65	4.1	4.63	5.95	PNPLA3	patatin like phospholipase domain containing 3 [Source:HGNC Symbol;Acc:HGNC:18590]
ENSG00000117472	4.34705	2.12004	1.78658e-06	5.30234e-06	yes	up	0.82	2.65	0.85	0.91	0.7	3.04	2.03	2.88	TSPAN1	tetraspanin 1 [Source:HGNC Symbol;Acc:HGNC:20657]
ENSG00000272620	4.34676	2.11994	0.00430394	0.00923073	yes	up	0.03	0.143333	0.01	0.04	0.04	0.22	0.11	0.1	AFAP1-AS1	AFAP1 antisense RNA 1 [Source:HGNC Symbol;Acc:HGNC:28141]
ENSG00000203804	4.34295	2.11867	0.000892188	0.00208974	yes	up	0.243333	1.25	0.32	0.18	0.23	1.63	1.52	0.6	ADAMTSL4-AS1	ADAMTSL4 antisense RNA 1 [Source:HGNC Symbol;Acc:HGNC:32041]
ENSG00000279619	4.34054	2.11787	0.00658558	0.0137372	yes	up	0.103333	0.466667	0.09	0.06	0.16	0.43	0.53	0.44	AC020907.5	novel transcript
ENSG00000231064	4.33905	2.11738	2.29158e-06	6.74693e-06	yes	up	1.32667	5.63667	1.08	1.64	1.26	6.51	5.4	5	AC234582.1	novel transcript, antisense to THBS3
ENSG00000173535	4.3382	2.1171	3.00894e-05	8.14616e-05	yes	up	0.276667	1.28667	0.27	0.24	0.32	1.15	1.11	1.6	TNFRSF10C	TNF receptor superfamily member 10c [Source:HGNC Symbol;Acc:HGNC:11906]
ENSG00000233025	4.33694	2.11668	0.00104638	0.00243076	yes	up	0.376667	1.81333	0.28	0.54	0.31	2.58	1.14	1.72	CRYZP1	crystallin zeta pseudogene 1 [Source:HGNC Symbol;Acc:HGNC:2421]
ENSG00000280388	4.33359	2.11556	0.000331798	0.000813499	yes	up	0.173333	0.81	0.11	0.19	0.22	0.9	0.61	0.92	AC006330.1	TEC
ENSG00000163701	4.32909	2.11406	0.000263637	0.000653093	yes	up	0.15	1.40333	0.18	0.2	0.07	0.7	1.42	2.09	IL17RE	interleukin 17 receptor E [Source:HGNC Symbol;Acc:HGNC:18439]
ENSG00000109846	4.3218	2.11163	0.00537464	0.0113591	yes	up	0.42	1.26	0.52	0.36	0.38	1.5	0.62	1.66	CRYAB	crystallin alpha B [Source:HGNC Symbol;Acc:HGNC:2389]
ENSG00000219891	4.31864	2.11058	0.0106864	0.0215572	yes	up	0.116667	0.55	0.24	0.07	0.04	0.37	0.59	0.69	ZSCAN12P1	zinc finger and SCAN domain containing 12 pseudogene 1 [Source:HGNC Symbol;Acc:HGNC:13850]
ENSG00000285851	4.31408	2.10905	0.00561934	0.0118478	yes	up	0.0866667	0.343333	0.13	0.03	0.1	0.33	0.33	0.37	AL359762.3	novel transcript
ENSG00000204311	4.31386	2.10898	6.08394e-19	3.21632e-18	yes	up	1.68667	7.39333	1.8	1.83	1.43	7.21	7.35	7.62	PJVK	pejvakin [Source:HGNC Symbol;Acc:HGNC:29502]
ENSG00000164877	4.31288	2.10865	6.49695e-264	3.84646e-262	yes	up	11.0767	41.67	10.97	11.82	10.44	41.94	39	44.07	MICALL2	MICAL like 2 [Source:HGNC Symbol;Acc:HGNC:29672]
ENSG00000105499	4.31056	2.10788	2.39297e-18	1.23848e-17	yes	up	2.86	8.89333	2.78	1.89	3.91	9.05	5.34	12.29	PLA2G4C	phospholipase A2 group IVC [Source:HGNC Symbol;Acc:HGNC:9037]
ENSG00000184898	4.30458	2.10587	2.47386e-92	4.40071e-91	yes	up	2.64333	12.05	2.4	2.67	2.86	11.65	12.29	12.21	RBM43	RNA binding motif protein 43 [Source:HGNC Symbol;Acc:HGNC:24790]
ENSG00000104043	4.30372	2.10559	4.39108e-24	2.70235e-23	yes	up	1.16667	4.39667	0.86	1.08	1.56	4.56	4.03	4.6	ATP8B4	ATPase phospholipid transporting 8B4 (putative) [Source:HGNC Symbol;Acc:HGNC:13536]
ENSG00000205744	4.30259	2.1052	7.49934e-27	4.98043e-26	yes	up	1.88333	8.9	2.39	1.61	1.65	9.61	9.35	7.74	DENND1C	DENN domain containing 1C [Source:HGNC Symbol;Acc:HGNC:26225]
ENSG00000275763	4.30235	2.10513	0.0134592	0.0266279	yes	up	0.08	0.376667	0.13	0.05	0.06	0.31	0.24	0.58	C18orf65	chromosome 18 open reading frame 65 [Source:HGNC Symbol;Acc:HGNC:51248]
ENSG00000246982	4.30227	2.1051	1.25351e-07	4.00899e-07	yes	up	0.68	3.19	0.5	0.82	0.72	2.73	3.21	3.63	Z84485.1	novel transcript, antisense to BRPF3
ENSG00000272669	4.30142	2.10481	5.98604e-05	0.000158009	yes	up	2.05667	9.65667	3.4	0.84	1.93	13.8	7.53	7.64	AL021707.6	novel transcript, antisense to SUN2
ENSG00000050165	4.30019	2.1044	1.73214e-202	7.41808e-201	yes	up	14.4667	55.0133	15.08	13.69	14.63	52.34	55.58	57.12	DKK3	dickkopf WNT signaling pathway inhibitor 3 [Source:HGNC Symbol;Acc:HGNC:2893]
ENSG00000176928	4.2994	2.10414	3.87473e-19	2.06124e-18	yes	up	0.413333	1.91333	0.29	0.52	0.43	1.77	2.11	1.86	GCNT4	glucosaminyl (N-acetyl) transferase 4 [Source:HGNC Symbol;Acc:HGNC:17973]
ENSG00000198417	4.29789	2.10363	3.88101e-06	1.12616e-05	yes	up	1.87667	7.32667	0.78	1.96	2.89	6.64	6.78	8.56	MT1F	metallothionein 1F [Source:HGNC Symbol;Acc:HGNC:7398]
ENSG00000184305	4.29782	2.1036	0.0118001	0.02359	yes	up	0.06	0.476667	0.1	0.04	0.04	0.59	0.2	0.64	CCSER1	coiled-coil serine rich protein 1 [Source:HGNC Symbol;Acc:HGNC:29349]
ENSG00000057657	4.29133	2.10143	5.25646e-09	1.83061e-08	yes	up	0.206667	0.956667	0.22	0.2	0.2	1.13	0.7	1.04	PRDM1	PR/SET domain 1 [Source:HGNC Symbol;Acc:HGNC:9346]
ENSG00000259381	4.28536	2.09942	0.00129534	0.0029798	yes	up	0.26	1.20333	0.1	0.34	0.34	1.35	1.04	1.22	AC090695.1	WD repeat domain 12 (WDR12) pseudogene
ENSG00000141750	4.28318	2.09868	0.00314724	0.00689054	yes	up	0.0666667	0.333333	0.03	0.1	0.07	0.41	0.37	0.22	STAC2	SH3 and cysteine rich domain 2 [Source:HGNC Symbol;Acc:HGNC:23990]
ENSG00000196954	4.27732	2.09671	3.05617e-70	4.18798e-69	yes	up	7.52333	32.5667	7.55	7.9	7.12	31.05	32.52	34.13	CASP4	caspase 4 [Source:HGNC Symbol;Acc:HGNC:1505]
ENSG00000173531	4.27658	2.09646	4.02683e-42	3.74747e-41	yes	up	4.18667	25.2667	5.31	3.59	3.66	27.27	25.4	23.13	MST1	macrophage stimulating 1 [Source:HGNC Symbol;Acc:HGNC:7380]
ENSG00000134594	4.27528	2.09602	0.0256424	0.047892	yes	up	0.166667	0.786667	0.14	0.2	0.16	0.91	0.98	0.47	RAB33A	RAB33A, member RAS oncogene family [Source:HGNC Symbol;Acc:HGNC:9773]
ENSG00000167895	4.27523	2.096	1.75733e-08	5.94478e-08	yes	up	0.24	1.17333	0.22	0.31	0.19	1.54	1.06	0.92	TMC8	transmembrane channel like 8 [Source:HGNC Symbol;Acc:HGNC:20474]
ENSG00000106069	4.27055	2.09442	1.08094e-05	3.03141e-05	yes	up	0.706667	1.57	0.14	1.47	0.51	1.16	1.55	2	CHN2	chimerin 2 [Source:HGNC Symbol;Acc:HGNC:1944]
ENSG00000280138	4.26875	2.09381	6.80299e-18	3.47149e-17	yes	up	0.0933333	0.45	0.08	0.08	0.12	0.46	0.46	0.43	AC027290.2	novel transcript
ENSG00000172059	4.25893	2.09049	2.01554e-46	2.02544e-45	yes	up	1.58	7.36333	1.75	1.54	1.45	6.34	8.34	7.41	KLF11	Kruppel like factor 11 [Source:HGNC Symbol;Acc:HGNC:11811]
ENSG00000154263	4.25845	2.09033	0.00036355	0.000888497	yes	up	0.116667	0.606667	0.06	0.18	0.11	0.81	0.47	0.54	ABCA10	ATP binding cassette subfamily A member 10 [Source:HGNC Symbol;Acc:HGNC:30]
ENSG00000221949	4.25141	2.08794	5.51183e-16	2.62061e-15	yes	up	1.3	5.54	1.7	1.4	0.8	7.37	4.89	4.36	LINC01465	long intergenic non-protein coding RNA 1465 [Source:HGNC Symbol;Acc:HGNC:26364]
ENSG00000280649	4.24765	2.08666	9.13782e-10	3.31958e-09	yes	up	1.15333	5.29333	1.15	0.83	1.48	4.81	5.52	5.55	AC245100.8	TEC
ENSG00000162777	4.24701	2.08645	3.08561e-10	1.14713e-09	yes	up	0.73	2.38	0.75	0.65	0.79	2	2.54	2.6	DENND2D	DENN domain containing 2D [Source:HGNC Symbol;Acc:HGNC:26192]
ENSG00000008735	4.24071	2.08431	1.02851e-53	1.14784e-52	yes	up	1.12333	5.21333	1.25	1.1	1.02	5.61	5.14	4.89	MAPK8IP2	mitogen-activated protein kinase 8 interacting protein 2 [Source:HGNC Symbol;Acc:HGNC:6883]
ENSG00000167037	4.23981	2.084	4.86092e-27	3.24704e-26	yes	up	0.45	2.37	0.41	0.49	0.45	2.01	2.35	2.75	SGSM1	small G protein signaling modulator 1 [Source:HGNC Symbol;Acc:HGNC:29410]
ENSG00000246640	4.23292	2.08165	3.12258e-09	1.10035e-08	yes	up	2.21	10.3933	2.41	2.26	1.96	9.98	10.85	10.35	PICART1	p53 inducible cancer associated RNA transcript 1 [Source:HGNC Symbol;Acc:HGNC:27576]
ENSG00000183914	4.23218	2.0814	0.00369996	0.00802627	yes	up	0.0433333	0.09	0.1	0.02	0.01	0.06	0.06	0.15	DNAH2	dynein axonemal heavy chain 2 [Source:HGNC Symbol;Acc:HGNC:2948]
ENSG00000108825	4.23206	2.08136	1.26922e-05	3.53863e-05	yes	up	0.406667	1.59	0.61	0.28	0.33	1.31	2.57	0.89	PTGES3L-AARSD1	PTGES3L-AARSD1 readthrough [Source:HGNC Symbol;Acc:HGNC:43946]
ENSG00000161955	4.23198	2.08133	2.94183e-18	1.51912e-17	yes	up	1.83333	9.54333	1.71	1.29	2.5	10.39	12.9	5.34	TNFSF13	TNF superfamily member 13 [Source:HGNC Symbol;Acc:HGNC:11928]
ENSG00000245532	4.22767	2.07986	0	0	yes	up	201.993	881.673	189.99	200.48	215.51	876.61	886.8	881.61	NEAT1	nuclear paraspeckle assembly transcript 1 [Source:HGNC Symbol;Acc:HGNC:30815]
ENSG00000231466	4.22751	2.07981	0.0171277	0.0332399	yes	up	0.253333	1.17667	0.28	0.27	0.21	1.11	0.97	1.45	AL022324.2	PHD finger protein 10 (PHF10) pseudogene
ENSG00000253944	4.2259	2.07926	6.7361e-91	1.17725e-89	yes	up	4.44	14.79	5.45	4.51	3.36	16.85	14.76	12.76	AC027117.2	novel transcript
ENSG00000146197	4.22581	2.07923	2.49959e-05	6.81631e-05	yes	up	0.0533333	0.256667	0.05	0.07	0.04	0.27	0.28	0.22	SCUBE3	signal peptide, CUB domain and EGF like domain containing 3 [Source:HGNC Symbol;Acc:HGNC:13655]
ENSG00000260641	4.22322	2.07834	0.00666746	0.0138978	yes	up	0.0333333	0.153333	0.05	0.01	0.04	0.16	0.15	0.15	AC114811.2	novel transcript, antisense TSPAN5
ENSG00000172382	4.22276	2.07819	4.19015e-16	2.00385e-15	yes	up	1.4	6.93	1.64	1.03	1.53	6.2	8.61	5.98	PRSS27	serine protease 27 [Source:HGNC Symbol;Acc:HGNC:15475]
ENSG00000272196	4.22164	2.07781	1.69494e-17	8.51821e-17	yes	up	9.01	41.7533	9.08	12.31	5.64	42.02	32.51	50.73	HIST2H2AA4	histone cluster 2 H2A family member a4 [Source:HGNC Symbol;Acc:HGNC:29668]
ENSG00000121075	4.22084	2.07753	0.00742767	0.0153636	yes	up	0.176667	0.303333	0.02	0.14	0.37	0.32	0.39	0.2	TBX4	T-box 4 [Source:HGNC Symbol;Acc:HGNC:11603]
ENSG00000174837	4.21493	2.07551	1.19479e-106	2.45736e-105	yes	up	5.44	24.86	6.03	4.9	5.39	25.57	24.6	24.41	ADGRE1	adhesion G protein-coupled receptor E1 [Source:HGNC Symbol;Acc:HGNC:3336]
ENSG00000258102	4.20663	2.07266	0.000140095	0.000356215	yes	up	0.643333	3.39667	0.8	0.47	0.66	3.61	3.62	2.96	MAP1LC3B2	microtubule associated protein 1 light chain 3 beta 2 [Source:HGNC Symbol;Acc:HGNC:34390]
ENSG00000170909	4.20328	2.07151	4.14577e-07	1.28414e-06	yes	up	0.516667	1.94667	0.48	0.66	0.41	2.3	1.84	1.7	OSCAR	osteoclast associated, immunoglobulin-like receptor [Source:HGNC Symbol;Acc:HGNC:29960]
ENSG00000134324	4.20128	2.07083	1.32149e-265	7.92619e-264	yes	up	8.01333	37.0467	7.87	8.33	7.84	37.04	33.68	40.42	LPIN1	lipin 1 [Source:HGNC Symbol;Acc:HGNC:13345]
ENSG00000237988	4.19479	2.0686	0.0196195	0.0376126	yes	up	0.03	0.123333	0.04	0.01	0.04	0.12	0.09	0.16	OR2I1P	olfactory receptor family 2 subfamily I member 1 pseudogene [Source:HGNC Symbol;Acc:HGNC:8258]
ENSG00000162148	4.19167	2.06752	0.0160236	0.0312876	yes	up	0.226667	0.86	0.18	0.27	0.23	1.08	0.8	0.7	PPP1R32	protein phosphatase 1 regulatory subunit 32 [Source:HGNC Symbol;Acc:HGNC:28869]
ENSG00000125772	4.19157	2.06749	0	0	yes	up	15.0333	70.5133	13.98	15.35	15.77	68.89	71.71	70.94	GPCPD1	glycerophosphocholine phosphodiesterase 1 [Source:HGNC Symbol;Acc:HGNC:26957]
ENSG00000185168	4.19015	2.067	4.15745e-14	1.84783e-13	yes	up	1.36333	4.55	1.06	1.13	1.9	5.35	3.64	4.66	LINC00482	long intergenic non-protein coding RNA 482 [Source:HGNC Symbol;Acc:HGNC:26816]
ENSG00000213928	4.18763	2.06613	2.64275e-201	1.12131e-199	yes	up	24.8467	117.637	26.99	24.58	22.97	123.74	112.19	116.98	IRF9	interferon regulatory factor 9 [Source:HGNC Symbol;Acc:HGNC:6131]
ENSG00000163993	4.18298	2.06453	1.97648e-81	3.07435e-80	yes	up	46.9467	214.997	44.45	50.52	45.87	221.87	220.16	202.96	S100P	S100 calcium binding protein P [Source:HGNC Symbol;Acc:HGNC:10504]
ENSG00000225321	4.18192	2.06417	0.0171972	0.0333605	yes	up	0.0366667	0.186667	0.07	0.04	0	0.24	0.06	0.26	LINC01427	long intergenic non-protein coding RNA 1427 [Source:HGNC Symbol;Acc:HGNC:50737]
ENSG00000222009	4.17743	2.06262	2.2985e-12	9.45142e-12	yes	up	0.823333	4.11667	0.53	0.87	1.07	4.96	3.21	4.18	BTBD19	BTB domain containing 19 [Source:HGNC Symbol;Acc:HGNC:27145]
ENSG00000179111	4.17619	2.06219	9.29054e-44	8.92515e-43	yes	up	2.05667	5.66	2.54	2.02	1.61	6.14	5.75	5.09	HES7	hes family bHLH transcription factor 7 [Source:HGNC Symbol;Acc:HGNC:15977]
ENSG00000244486	4.17374	2.06134	2.70933e-06	7.93913e-06	yes	up	0.236667	1	0.38	0.2	0.13	0.93	1.02	1.05	SCARF2	scavenger receptor class F member 2 [Source:HGNC Symbol;Acc:HGNC:19869]
ENSG00000183508	4.17356	2.06128	0.000583784	0.00139402	yes	up	0.06	0.276667	0.08	0.08	0.02	0.33	0.32	0.18	TENT5C	terminal nucleotidyltransferase 5C [Source:HGNC Symbol;Acc:HGNC:24712]
ENSG00000236383	4.16887	2.05966	7.91827e-63	1.01411e-61	yes	up	14.21	41.75	12.32	20.89	9.42	45.69	43.47	36.09	CCDC200	coiled-coil domain containing 200 [Source:HGNC Symbol;Acc:HGNC:43658]
ENSG00000102878	4.16705	2.05902	1.73339e-98	3.29589e-97	yes	up	12.05	53.08	9.96	13.77	12.42	52.89	50.88	55.47	HSF4	heat shock transcription factor 4 [Source:HGNC Symbol;Acc:HGNC:5227]
ENSG00000168124	4.16309	2.05766	0.0106792	0.0215446	yes	up	0.286667	1.31	0.71	0.07	0.08	1.37	1.07	1.49	OR1F1	olfactory receptor family 1 subfamily F member 1 [Source:HGNC Symbol;Acc:HGNC:8194]
ENSG00000169031	4.16291	2.05759	3.31444e-66	4.39216e-65	yes	up	1.49667	9.33333	1.49	1.65	1.35	10.96	9.47	7.57	COL4A3	collagen type IV alpha 3 chain [Source:HGNC Symbol;Acc:HGNC:2204]
ENSG00000189143	4.16202	2.05728	5.34876e-12	2.16444e-11	yes	up	0.616667	3.06667	0.46	0.57	0.82	3.9	2.27	3.03	CLDN4	claudin 4 [Source:HGNC Symbol;Acc:HGNC:2046]
ENSG00000103269	4.1585	2.05606	1.16675e-10	4.43547e-10	yes	up	0.9	4.10333	1.45	0.52	0.73	3.84	4.66	3.81	RHBDL1	rhomboid like 1 [Source:HGNC Symbol;Acc:HGNC:10007]
ENSG00000178997	4.15832	2.056	0.00865689	0.0177158	yes	up	0.293333	0.696667	0.35	0.22	0.31	0.26	1.43	0.4	EXD1	exonuclease 3'-5' domain containing 1 [Source:HGNC Symbol;Acc:HGNC:28507]
ENSG00000184730	4.1536	2.05436	0.00572128	0.012055	yes	up	0.0566667	0.26	0.05	0.03	0.09	0.34	0.16	0.28	APOBR	apolipoprotein B receptor [Source:HGNC Symbol;Acc:HGNC:24087]
ENSG00000260461	4.15179	2.05374	6.41547e-07	1.9636e-06	yes	up	0.29	1.32667	0.38	0.25	0.24	1.25	1.5	1.23	AL133355.1	novel transcript, overlapping to OBFC1
ENSG00000164308	4.15152	2.05364	2.55204e-30	1.85685e-29	yes	up	0.89	4.45667	0.7	0.96	1.01	5.07	4.22	4.08	ERAP2	endoplasmic reticulum aminopeptidase 2 [Source:HGNC Symbol;Acc:HGNC:29499]
ENSG00000173269	4.15098	2.05345	2.30315e-23	1.38905e-22	yes	up	1	4.53667	1.1	1.14	0.76	4.24	4.25	5.12	MMRN2	multimerin 2 [Source:HGNC Symbol;Acc:HGNC:19888]
ENSG00000221995	4.14685	2.05202	3.14763e-12	1.28599e-11	yes	up	0.243333	1.09	0.23	0.26	0.24	0.96	1.27	1.04	TIAF1	TGFB1-induced anti-apoptotic factor 1 [Source:HGNC Symbol;Acc:HGNC:11803]
ENSG00000067064	4.14606	2.05174	0	0	yes	up	42.66	189.02	40.36	42.95	44.67	190.36	186.8	189.9	IDI1	isopentenyl-diphosphate delta isomerase 1 [Source:HGNC Symbol;Acc:HGNC:5387]
ENSG00000257108	4.14519	2.05144	0.0242316	0.0454909	yes	up	0.0733333	0.323333	0.03	0.13	0.06	0.28	0.46	0.23	NHLRC4	NHL repeat containing 4 [Source:HGNC Symbol;Acc:HGNC:26700]
ENSG00000274213	4.14399	2.05102	4.93166e-11	1.90869e-10	yes	up	13.1667	59.2167	11.57	9.66	18.27	65.02	59.61	53.02	AC015912.3	novel transcript
ENSG00000184489	4.14345	2.05083	1.22455e-54	1.38964e-53	yes	up	3.81333	15.97	3.97	3.33	4.14	17.37	15.81	14.73	PTP4A3	protein tyrosine phosphatase type IVA, member 3 [Source:HGNC Symbol;Acc:HGNC:9636]
ENSG00000270923	4.14274	2.05059	0.0139268	0.0274889	yes	up	0.273333	1.20667	0.17	0.17	0.48	1.2	1.09	1.33	TAS2R6P	taste 2 receptor member 6 pseudogene [Source:HGNC Symbol;Acc:HGNC:20616]
ENSG00000176402	4.14122	2.05006	0.0211099	0.0402019	yes	up	0.15	0.686667	0.23	0.16	0.06	0.61	0.76	0.69	GJC3	gap junction protein gamma 3 [Source:HGNC Symbol;Acc:HGNC:17495]
ENSG00000182257	4.13987	2.04959	0.0145495	0.0286292	yes	up	0.06	0.263333	0.04	0.04	0.1	0.24	0.22	0.33	PRR34	PRR34 long non-coding RNA [Source:HGNC Symbol;Acc:HGNC:25606]
ENSG00000171989	4.13903	2.04929	0.00169489	0.00384449	yes	up	0.173333	0.78	0.17	0.13	0.22	1.05	0.66	0.63	LDHAL6B	lactate dehydrogenase A like 6B [Source:HGNC Symbol;Acc:HGNC:21481]
ENSG00000085117	4.13705	2.0486	1.09198e-18	5.72525e-18	yes	up	1.98667	6.82667	1.97	2.21	1.78	6.86	7.9	5.72	CD82	CD82 molecule [Source:HGNC Symbol;Acc:HGNC:6210]
ENSG00000251161	4.1276	2.0453	0.000249202	0.00061827	yes	up	0.263333	1.18333	0.29	0.14	0.36	1.14	0.96	1.45	AC020661.1	novel transcript
ENSG00000232810	4.12621	2.04482	0.000365016	0.000891891	yes	up	0.22	0.99	0.17	0.23	0.26	1.06	1.09	0.82	TNF	tumor necrosis factor [Source:HGNC Symbol;Acc:HGNC:11892]
ENSG00000260793	4.1258	2.04467	1.10376e-14	5.00879e-14	yes	up	1.04667	4.70333	0.94	1.19	1.01	5.31	3.78	5.02	AC003102.1	novel transcript, antisense to UBTF
ENSG00000075399	4.12562	2.04461	6.30782e-71	8.72208e-70	yes	up	4.34333	18.18	5.03	4.39	3.61	19.46	16.96	18.12	VPS9D1	VPS9 domain containing 1 [Source:HGNC Symbol;Acc:HGNC:13526]
ENSG00000099954	4.11967	2.04253	4.34255e-05	0.000115963	yes	up	0.08	0.263333	0.08	0.07	0.09	0.36	0.23	0.2	CECR2	CECR2, histone acetyl-lysine reader [Source:HGNC Symbol;Acc:HGNC:1840]
ENSG00000255521	4.11793	2.04192	0.0162433	0.0316575	yes	up	0.333333	1.23667	0.42	0.52	0.06	1.59	1.08	1.04	AL356215.1	novel transcript
ENSG00000142102	4.11722	2.04167	8.26785e-112	1.79387e-110	yes	up	4.57	20.4567	4.74	4.53	4.44	21	20.89	19.48	PGGHG	protein-glucosylgalactosylhydroxylysine glucosidase [Source:HGNC Symbol;Acc:HGNC:26210]
ENSG00000129521	4.11528	2.04099	1.5706e-56	1.84258e-55	yes	up	13.05	35.13	14.1	13.07	11.98	18.64	34.4	52.35	EGLN3	egl-9 family hypoxia inducible factor 3 [Source:HGNC Symbol;Acc:HGNC:14661]
ENSG00000173821	4.11243	2.03999	0	0	yes	up	58.8667	305.883	60.76	58.15	57.69	305.33	305.2	307.12	AC124319.1	ring finger protein 213 [Source:NCBI gene;Acc:57674]
ENSG00000273253	4.1066	2.03794	0.0152266	0.0298589	yes	up	0.196667	0.913333	0.33	0.13	0.13	0.78	1.08	0.88	AL022328.4	novel transcript, antisense TRABD
ENSG00000150054	4.10037	2.03575	0.000787228	0.00185242	yes	up	0.136667	0.276667	0.18	0.11	0.12	0.3	0.24	0.29	MPP7	membrane palmitoylated protein 7 [Source:HGNC Symbol;Acc:HGNC:26542]
ENSG00000274292	4.09737	2.0347	1.19795e-18	6.27082e-18	yes	up	1.01	4.52333	0.72	1.25	1.06	4.04	5.28	4.25	AC084018.2	novel transcript
ENSG00000160285	4.09364	2.03339	0	0	yes	up	16.2233	77.8633	16.57	15.57	16.53	82.77	76.14	74.68	LSS	lanosterol synthase [Source:HGNC Symbol;Acc:HGNC:6708]
ENSG00000260855	4.09271	2.03306	5.38393e-06	1.54601e-05	yes	up	0.163333	0.726667	0.18	0.16	0.15	0.87	0.62	0.69	AL591848.4	novel transcript
ENSG00000205795	4.08884	2.03169	1.55072e-12	6.42149e-12	yes	up	0.5	2.24	0.52	0.48	0.5	2.38	2.07	2.27	CYS1	cystin 1 [Source:HGNC Symbol;Acc:HGNC:18525]
ENSG00000217801	4.0866	2.0309	5.11801e-15	2.35234e-14	yes	up	2.13333	12.2633	1.63	2.04	2.73	12.61	12.34	11.84	AL390719.1	protein tyrosine phosphatase family pseudogene
ENSG00000106258	4.08658	2.03089	4.49429e-136	1.1932e-134	yes	up	7.43667	34.0133	7.73	6.87	7.71	37.89	31.63	32.52	CYP3A5	cytochrome P450 family 3 subfamily A member 5 [Source:HGNC Symbol;Acc:HGNC:2638]
ENSG00000160326	4.08522	2.03041	4.34447e-156	1.35062e-154	yes	up	11.4633	46.28	10.28	11.4	12.71	48.39	45.73	44.72	SLC2A6	solute carrier family 2 member 6 [Source:HGNC Symbol;Acc:HGNC:11011]
ENSG00000184988	4.08253	2.02946	2.0232e-06	5.97906e-06	yes	up	0.226667	1.53	0.23	0.23	0.22	1.91	1.81	0.87	TMEM106A	transmembrane protein 106A [Source:HGNC Symbol;Acc:HGNC:28288]
ENSG00000055332	4.08037	2.0287	0	0	yes	up	18.73	83.67	17.72	19.03	19.44	80.4	85.03	85.58	EIF2AK2	eukaryotic translation initiation factor 2 alpha kinase 2 [Source:HGNC Symbol;Acc:HGNC:9437]
ENSG00000285399	4.0774	2.02765	0.000303843	0.000748645	yes	up	0.216667	0.81	0.12	0.28	0.25	0.68	1.01	0.74	AC104162.2	novel transcript
ENSG00000196116	4.07543	2.02695	5.54587e-144	1.57847e-142	yes	up	5.95	27.35	5.82	6.27	5.76	27.8	25.54	28.71	TDRD7	tudor domain containing 7 [Source:HGNC Symbol;Acc:HGNC:30831]
ENSG00000135047	4.07201	2.02574	0	0	yes	up	258.087	1188.71	264.42	246.94	262.9	1166.47	1187.59	1212.08	CTSL	cathepsin L [Source:HGNC Symbol;Acc:HGNC:2537]
ENSG00000178821	4.07089	2.02534	0.0146693	0.0288427	yes	up	0.266667	1.44667	0	0.21	0.59	1.57	1.1	1.67	TMEM52	transmembrane protein 52 [Source:HGNC Symbol;Acc:HGNC:27916]
ENSG00000249746	4.07013	2.02508	0.00104699	0.00243194	yes	up	0.73	3.22667	0.87	0.48	0.84	4.15	3.04	2.49	AC099509.1	novel transcript
ENSG00000143369	4.06898	2.02467	8.26381e-20	4.49953e-19	yes	up	1.26	5.67667	1.36	0.99	1.43	5.42	6.46	5.15	ECM1	extracellular matrix protein 1 [Source:HGNC Symbol;Acc:HGNC:3153]
ENSG00000143382	4.06858	2.02453	1.72073e-21	9.83667e-21	yes	up	0.93	4.69333	1.06	0.78	0.95	5.16	3.77	5.15	ADAMTSL4	ADAMTS like 4 [Source:HGNC Symbol;Acc:HGNC:19706]
ENSG00000127415	4.06787	2.02427	9.26689e-46	9.20342e-45	yes	up	6.27667	22.8133	5.34	5.33	8.16	26.01	20.42	22.01	IDUA	iduronidase, alpha-L- [Source:HGNC Symbol;Acc:HGNC:5391]
ENSG00000279568	4.06777	2.02424	1.02466e-05	2.88166e-05	yes	up	0.363333	1.62	0.16	0.5	0.43	1.46	1.75	1.65	AC093525.9	tec
ENSG00000008056	4.0662	2.02368	0.011814	0.0236135	yes	up	0.0733333	0.416667	0.18	0.02	0.02	0.55	0.4	0.3	SYN1	synapsin I [Source:HGNC Symbol;Acc:HGNC:11494]
ENSG00000196878	4.06494	2.02323	1.22576e-224	6.05273e-223	yes	up	9.28667	40.19	9.44	8.72	9.7	42.78	37.69	40.1	LAMB3	laminin subunit beta 3 [Source:HGNC Symbol;Acc:HGNC:6490]
ENSG00000104419	4.05638	2.02019	0	0	yes	up	61.0933	252.64	61.73	59.37	62.18	247.76	250.91	259.25	NDRG1	N-myc downstream regulated 1 [Source:HGNC Symbol;Acc:HGNC:7679]
ENSG00000101460	4.05441	2.01949	3.0072e-28	2.07658e-27	yes	up	4.95	21.7167	4.58	5.53	4.74	22.34	21.17	21.64	MAP1LC3A	microtubule associated protein 1 light chain 3 alpha [Source:HGNC Symbol;Acc:HGNC:6838]
ENSG00000176020	4.05049	2.0181	0.00532726	0.0112641	yes	up	0.54	2.39	0.93	0.57	0.12	2.91	2.33	1.93	AMIGO3	adhesion molecule with Ig like domain 3 [Source:HGNC Symbol;Acc:HGNC:24075]
ENSG00000223813	4.04559	2.01635	2.42144e-06	7.12012e-06	yes	up	0.826667	3.23667	0.62	0.73	1.13	3.26	3.7	2.75	AC007255.1	novel transcript, antisense to CHN2
ENSG00000284057	4.04401	2.01579	1.11543e-27	7.57686e-27	yes	up	1.18	4.14667	1.27	1.11	1.16	3.82	4.27	4.35	AP001273.2	novel protein, C11orf54-MED17 readthrough
ENSG00000233523	4.04389	2.01574	0.0038127	0.00825521	yes	up	0.41	1.85333	0.29	0.45	0.49	1.51	1.86	2.19	PHBP5	prohibitin pseudogene 5 [Source:HGNC Symbol;Acc:HGNC:39284]
ENSG00000213443	4.04382	2.01572	0.00193778	0.00435748	yes	up	0.466667	2.13	0.63	0.32	0.45	1.12	2.18	3.09	AC007068.1	nucleophosmin (nucleolar phosphoprotein B23, numatrin) (NPM1) pseudogene
ENSG00000156453	4.04184	2.01501	1.00423e-26	6.65188e-26	yes	up	1.01667	3.84	0.98	0.95	1.12	3.63	4.32	3.57	PCDH1	protocadherin 1 [Source:HGNC Symbol;Acc:HGNC:8655]
ENSG00000261728	4.04023	2.01444	7.43892e-06	2.11281e-05	yes	up	0.27	1.17333	0.24	0.19	0.38	1.25	1.17	1.1	AL138690.1	novel transcript
ENSG00000047346	4.03852	2.01383	6.44117e-119	1.4758e-117	yes	up	5.22333	24.5133	5.16	4.9	5.61	24.73	23.88	24.93	FAM214A	family with sequence similarity 214 member A [Source:HGNC Symbol;Acc:HGNC:25609]
ENSG00000119698	4.03824	2.01373	0.00371456	0.00805642	yes	up	0.113333	0.4	0.04	0.23	0.07	0.38	0.44	0.38	PPP4R4	protein phosphatase 4 regulatory subunit 4 [Source:HGNC Symbol;Acc:HGNC:23788]
ENSG00000174808	4.03376	2.01212	1.74061e-28	1.21108e-27	yes	up	1.42667	6.32	1.36	1.54	1.38	6.98	6.33	5.65	BTC	betacellulin [Source:HGNC Symbol;Acc:HGNC:1121]
ENSG00000267060	4.0328	2.01178	1.34169e-06	4.01893e-06	yes	up	0.606667	3.11333	0.31	0.46	1.05	3.41	2.4	3.53	PTGES3L	prostaglandin E synthase 3 like [Source:HGNC Symbol;Acc:HGNC:43943]
ENSG00000064300	4.02649	2.00952	2.99682e-05	8.11526e-05	yes	up	0.156667	0.68	0.16	0.16	0.15	0.89	0.56	0.59	NGFR	nerve growth factor receptor [Source:HGNC Symbol;Acc:HGNC:7809]
ENSG00000273520	4.02133	2.00767	0.0061785	0.0129422	yes	up	0.103333	0.47	0.09	0.04	0.18	0.25	0.57	0.59	SPDYE8P	speedy/RINGO cell cycle regulator family member E8, pseudogene [Source:HGNC Symbol;Acc:HGNC:33771]
ENSG00000166920	4.01798	2.00647	9.265e-107	1.90728e-105	yes	up	26.6533	119.703	25.34	27.13	27.49	113.37	121.45	124.29	C15orf48	chromosome 15 open reading frame 48 [Source:HGNC Symbol;Acc:HGNC:29898]
ENSG00000115226	4.01696	2.00611	1.00213e-05	2.82073e-05	yes	up	0.466667	2.09	0.46	0.65	0.29	2.6	1.28	2.39	FNDC4	fibronectin type III domain containing 4 [Source:HGNC Symbol;Acc:HGNC:20239]
ENSG00000285886	4.01021	2.00368	3.04604e-08	1.01588e-07	yes	up	0.446667	1.96333	0.42	0.51	0.41	1.93	2.27	1.69	AC211476.6	novel transcript
ENSG00000275302	4.00933	2.00336	0.0249282	0.0466516	yes	up	0.326667	1.41	0.24	0.47	0.27	1.11	1.63	1.49	CCL4	C-C motif chemokine ligand 4 [Source:HGNC Symbol;Acc:HGNC:10630]
ENSG00000178814	4.00563	2.00203	3.71843e-53	4.11379e-52	yes	up	1.77333	8.65	1.7	1.65	1.97	9.33	8.47	8.15	OPLAH	5-oxoprolinase, ATP-hydrolysing [Source:HGNC Symbol;Acc:HGNC:8149]
ENSG00000119865	4.0007	2.00025	0.00171231	0.00388172	yes	up	0.19	0.836667	0.03	0.26	0.28	0.89	0.65	0.97	CNRIP1	cannabinoid receptor interacting protein 1 [Source:HGNC Symbol;Acc:HGNC:24546]
ENSG00000169247	3.99915	1.99969	5.59384e-08	1.83218e-07	yes	up	0.223333	0.993333	0.18	0.22	0.27	1.06	0.74	1.18	SH3TC2	SH3 domain and tetratricopeptide repeats 2 [Source:HGNC Symbol;Acc:HGNC:29427]
ENSG00000230454	3.99828	1.99938	1.31239e-10	4.9759e-10	yes	up	1.25	7.01	1.6	1.25	0.9	8.02	5.19	7.82	U73166.1	novel transcript
ENSG00000105519	3.99474	1.9981	2.71769e-25	1.73158e-24	yes	up	1.93667	8.96667	1.74	1.97	2.1	8.34	9.12	9.44	CAPS	calcyphosine [Source:HGNC Symbol;Acc:HGNC:1487]
ENSG00000228288	3.99417	1.99789	4.76922e-07	1.47188e-06	yes	up	1.64	7.55333	2.09	1.38	1.45	8.24	8.08	6.34	PCAT6	prostate cancer associated transcript 6 [Source:HGNC Symbol;Acc:HGNC:43714]
ENSG00000225855	3.99294	1.99745	3.09771e-109	6.55352e-108	yes	up	3.04	12.5833	2.49	3.41	3.22	12.95	12.7	12.1	RUSC1-AS1	RUSC1 antisense RNA 1 [Source:HGNC Symbol;Acc:HGNC:26680]
ENSG00000166257	3.98643	1.9951	2.18631e-05	5.98766e-05	yes	up	0.106667	0.463333	0.06	0.16	0.1	0.45	0.44	0.5	SCN3B	sodium voltage-gated channel beta subunit 3 [Source:HGNC Symbol;Acc:HGNC:20665]
ENSG00000131746	3.98023	1.99285	0	0	yes	up	38	150.827	37.11	37.07	39.82	147.48	155	150	TNS4	tensin 4 [Source:HGNC Symbol;Acc:HGNC:24352]
ENSG00000196358	3.97616	1.99138	5.80676e-16	2.75912e-15	yes	up	0.42	2.4	0.36	0.42	0.48	2.08	3.13	1.99	NTNG2	netrin G2 [Source:HGNC Symbol;Acc:HGNC:14288]
ENSG00000125384	3.97567	1.9912	6.22161e-11	2.39619e-10	yes	up	0.606667	2.48667	0.68	0.36	0.78	2.52	2.56	2.38	PTGER2	prostaglandin E receptor 2 [Source:HGNC Symbol;Acc:HGNC:9594]
ENSG00000228775	3.96983	1.98908	0.0011979	0.0027648	yes	up	0.3	1.61333	0.19	0.28	0.43	1.1	2.04	1.7	WEE2-AS1	WEE2 antisense RNA 1 [Source:HGNC Symbol;Acc:HGNC:48669]
ENSG00000273361	3.96553	1.98751	1.93236e-05	5.31568e-05	yes	up	2.73333	11.2633	2.6	1.64	3.96	14.16	11.33	8.3	AC021016.3	novel transcript, antisense to CTDSP1
ENSG00000271871	3.96351	1.98678	0.0184848	0.0356142	yes	up	0.213333	0.926667	0.28	0.13	0.23	0.75	0.8	1.23	AC005740.4	novel transcript, antisense to PCDH12
ENSG00000230479	3.96308	1.98662	0.000173347	0.000437269	yes	up	1.04	3.74667	1.02	1.04	1.06	4.28	2.84	4.12	AP000695.1	novel transcript
ENSG00000095637	3.96179	1.98615	1.20988e-19	6.54875e-19	yes	up	0.766667	3.12333	0.75	1.07	0.48	3.16	3.51	2.7	SORBS1	sorbin and SH3 domain containing 1 [Source:HGNC Symbol;Acc:HGNC:14565]
ENSG00000160191	3.95672	1.98431	1.16644e-17	5.90488e-17	yes	up	1.39	5.59333	1.22	1.54	1.41	5.45	5.1	6.23	PDE9A	phosphodiesterase 9A [Source:HGNC Symbol;Acc:HGNC:8795]
ENSG00000231177	3.95321	1.98302	0.0204349	0.0390368	yes	up	0.14	0.6	0.05	0.17	0.2	0.73	0.62	0.45	LINC00852	long intergenic non-protein coding RNA 852 [Source:HGNC Symbol;Acc:HGNC:29904]
ENSG00000270021	3.94988	1.98181	0.00174544	0.00395134	yes	up	0.156667	0.683333	0.19	0.13	0.15	0.97	0.44	0.64	AC026691.1	novel transcript, antisense to H2AFY
ENSG00000105855	3.94363	1.97953	2.33457e-42	2.18236e-41	yes	up	0.663333	2.80333	0.64	0.67	0.68	2.66	2.94	2.81	ITGB8	integrin subunit beta 8 [Source:HGNC Symbol;Acc:HGNC:6163]
ENSG00000081181	3.94336	1.97943	4.38783e-17	2.17418e-16	yes	up	1.29	6.06	1.03	1.32	1.52	5.71	5.65	6.82	ARG2	arginase 2 [Source:HGNC Symbol;Acc:HGNC:664]
ENSG00000227521	3.93976	1.97811	0.00228431	0.00508977	yes	up	0.57	2.26	0.83	0.54	0.34	1.71	2.36	2.71	AL390840.1	tubulin, beta 8 class VIII (TUBB8) pseudogene
ENSG00000204677	3.93874	1.97773	2.37875e-07	7.47318e-07	yes	up	0.426667	1.73667	0.38	0.3	0.6	2.14	2.06	1.01	FAM153C	family with sequence similarity 153 member C [Source:HGNC Symbol;Acc:HGNC:33936]
ENSG00000255524	3.93778	1.97738	0.00246572	0.00547215	yes	up	0.72	4.59333	0.07	0.92	1.17	6.4	3.08	4.3	NPIPB8	nuclear pore complex interacting protein family member B8 [Source:HGNC Symbol;Acc:HGNC:37490]
ENSG00000170175	3.93494	1.97634	1.77952e-23	1.07778e-22	yes	up	3.27	14.9	4.13	3.17	2.51	15.64	15.89	13.17	CHRNB1	cholinergic receptor nicotinic beta 1 subunit [Source:HGNC Symbol;Acc:HGNC:1961]
ENSG00000196296	3.9303	1.97464	1.28024e-15	6.02317e-15	yes	up	1.31	6.32667	1.42	0.91	1.6	11.47	3.14	4.37	ATP2A1	ATPase sarcoplasmic/endoplasmic reticulum Ca2+ transporting 1 [Source:HGNC Symbol;Acc:HGNC:811]
ENSG00000128016	3.92731	1.97354	3.22716e-146	9.26574e-145	yes	up	15.6967	69.4	15.7	15.8	15.59	73.52	67.56	67.12	ZFP36	ZFP36 ring finger protein [Source:NCBI gene;Acc:7538]
ENSG00000104901	3.92383	1.97226	1.56803e-06	4.67735e-06	yes	up	0.71	3.94333	0.75	0.54	0.84	5.25	3.35	3.23	DKKL1	dickkopf like acrosomal protein 1 [Source:HGNC Symbol;Acc:HGNC:16528]
ENSG00000259448	3.92116	1.97128	0.0044122	0.00944613	yes	up	0.346667	1.68667	0.04	0.55	0.45	2.36	1.45	1.25	LINC02352	long intergenic non-protein coding RNA 2352 [Source:HGNC Symbol;Acc:HGNC:53274]
ENSG00000072818	3.91836	1.97025	4.48077e-08	1.47738e-07	yes	up	2.44667	4.03333	2.61	2.81	1.92	3.78	6.55	1.77	ACAP1	ArfGAP with coiled-coil, ankyrin repeat and PH domains 1 [Source:HGNC Symbol;Acc:HGNC:16467]
ENSG00000235374	3.91733	1.96987	2.66815e-08	8.93622e-08	yes	up	0.74	2.85	0.55	0.48	1.19	2.95	2.96	2.64	SSR4P1	signal sequence receptor subunit 4 pseudogene 1 [Source:HGNC Symbol;Acc:HGNC:23131]
ENSG00000260051	3.91649	1.96956	0.00232483	0.00517552	yes	up	0.866667	3.71667	0.63	1.08	0.89	2.72	3.32	5.11	AL031600.1	novel transcript, antisense to CLCN7
ENSG00000162888	3.91586	1.96933	0.00168896	0.00383218	yes	up	0.143333	0.61	0.13	0.15	0.15	0.59	0.63	0.61	C1orf147	chromosome 1 open reading frame 147 [Source:HGNC Symbol;Acc:HGNC:32061]
ENSG00000231274	3.9127	1.96816	5.85253e-41	5.34023e-40	yes	up	1.85333	6.91	1.94	2.22	1.4	7.09	6.44	7.2	SBK3	SH3 domain binding kinase family member 3 [Source:HGNC Symbol;Acc:HGNC:44121]
ENSG00000261270	3.91266	1.96815	0.0126685	0.0251832	yes	up	0.566667	2.29	0.47	0.51	0.72	1.2	3.6	2.07	AC012181.2	novel transcript, sense intronic to HERPUD1
ENSG00000115257	3.91104	1.96755	7.89417e-19	4.15701e-18	yes	up	1.69	7.98667	1.89	1.56	1.62	7.97	8.06	7.93	PCSK4	proprotein convertase subtilisin/kexin type 4 [Source:HGNC Symbol;Acc:HGNC:8746]
ENSG00000222019	3.90945	1.96696	3.87143e-08	1.28182e-07	yes	up	0.8	3.87333	0.52	1.05	0.83	3.21	4.43	3.98	URAHP	urate (hydroxyiso-) hydrolase, pseudogene [Source:HGNC Symbol;Acc:HGNC:43695]
ENSG00000108387	3.90731	1.96618	8.60838e-08	2.78502e-07	yes	up	0.806667	3.16	0.68	1.04	0.7	3.25	2.66	3.57	2020-09-04	septin 4 [Source:HGNC Symbol;Acc:HGNC:9165]
ENSG00000280035	3.90664	1.96593	0.000126944	0.000324289	yes	up	0.17	0.726667	0.12	0.21	0.18	0.69	0.85	0.64	AC011676.5	TEC
ENSG00000163817	3.90496	1.96531	0.000324585	0.000796753	yes	up	0.0733333	0.54	0.08	0.09	0.05	1.06	0.35	0.21	SLC6A20	solute carrier family 6 member 20 [Source:HGNC Symbol;Acc:HGNC:30927]
ENSG00000127324	3.90438	1.96509	4.04156e-09	1.41547e-08	yes	up	1.18333	5.05	1.11	0.96	1.48	6.03	4.89	4.23	TSPAN8	tetraspanin 8 [Source:HGNC Symbol;Acc:HGNC:11855]
ENSG00000106991	3.9022	1.96429	0.000436559	0.00105656	yes	up	0.46	1.25	0.59	0.15	0.64	1.21	1.5	1.04	ENG	endoglin [Source:HGNC Symbol;Acc:HGNC:3349]
ENSG00000275491	3.90102	1.96385	0.0147049	0.0289102	yes	up	0.316667	1.31	0.56	0.2	0.19	0.89	1.12	1.92	LINC01730	long intergenic non-protein coding RNA 1730 [Source:HGNC Symbol;Acc:HGNC:52518]
ENSG00000162241	3.90011	1.96351	2.48533e-77	3.69047e-76	yes	up	3.69333	13.86	3.93	4.19	2.96	12.46	14.84	14.28	SLC25A45	solute carrier family 25 member 45 [Source:HGNC Symbol;Acc:HGNC:27442]
ENSG00000169918	3.90006	1.9635	2.60719e-08	8.73587e-08	yes	up	0.253333	1.21	0.09	0.46	0.21	1.51	1.09	1.03	OTUD7A	OTU deubiquitinase 7A [Source:HGNC Symbol;Acc:HGNC:20718]
ENSG00000145335	3.89781	1.96266	2.50476e-41	2.29924e-40	yes	up	5.05	20.3167	4.59	5.59	4.97	19.86	20.18	20.91	SNCA	synuclein alpha [Source:HGNC Symbol;Acc:HGNC:11138]
ENSG00000174938	3.89728	1.96247	2.41865e-138	6.55813e-137	yes	up	10.59	46.8467	12.06	10.93	8.78	45.97	48.46	46.11	SEZ6L2	seizure related 6 homolog like 2 [Source:HGNC Symbol;Acc:HGNC:30844]
ENSG00000145113	3.8958	1.96192	0.00636094	0.0132964	yes	up	0.0633333	0.333333	0.04	0.07	0.08	0.34	0.31	0.35	MUC4	mucin 4, cell surface associated [Source:HGNC Symbol;Acc:HGNC:7514]
ENSG00000105668	3.89523	1.96171	9.18016e-08	2.96415e-07	yes	up	0.793333	3.40333	0.78	0.83	0.77	3.18	3.22	3.81	UPK1A	uroplakin 1A [Source:HGNC Symbol;Acc:HGNC:12577]
ENSG00000189367	3.88348	1.95735	1.66551e-06	4.95908e-06	yes	up	0.5	1.8	0.3	0.35	0.85	1.97	1.07	2.36	KIAA0408	KIAA0408 [Source:HGNC Symbol;Acc:HGNC:21636]
ENSG00000135722	3.88205	1.95682	2.81273e-50	2.99467e-49	yes	up	7.95333	32.24	7.78	6.88	9.2	29.61	32.01	35.1	FBXL8	F-box and leucine rich repeat protein 8 [Source:HGNC Symbol;Acc:HGNC:17875]
ENSG00000283632	3.87929	1.95579	6.27851e-10	2.29614e-09	yes	up	0.683333	2.71667	0.52	0.63	0.9	2.43	2.66	3.06	EXOC3L2	exocyst complex component 3 like 2 [Source:HGNC Symbol;Acc:HGNC:30162]
ENSG00000173432	3.87672	1.95484	2.71421e-17	1.35486e-16	yes	up	8.57333	36.0933	10.49	7.48	7.75	36.64	39.03	32.61	SAA1	serum amyloid A1 [Source:HGNC Symbol;Acc:HGNC:10513]
ENSG00000238082	3.87403	1.95384	0.0138972	0.0274375	yes	up	0.366667	1.56	0.43	0.31	0.36	1.5	1.5	1.68	AC009948.1	nuclear distribution gene C homolog (A. nidulans) (NUDC) pseudogene
ENSG00000267546	3.8731	1.95349	0.0215328	0.0409427	yes	up	0.536667	2.25667	0.86	0.31	0.44	2.07	2.26	2.44	AC015802.4	novel transcript, antisense to PRCD
ENSG00000264215	3.87279	1.95337	0.0048814	0.0103904	yes	up	0.196667	0.83	0.19	0.19	0.21	0.99	0.35	1.15	AC126365.1	novel transcript
ENSG00000235618	3.86918	1.95203	0.0152619	0.0299229	yes	up	0.153333	0.616667	0.19	0.05	0.22	0.53	0.68	0.64	FAM21EP	family with sequence similarity 21 member E, pseudogene [Source:HGNC Symbol;Acc:HGNC:45010]
ENSG00000171431	3.86852	1.95178	0.00135225	0.00310258	yes	up	0.203333	1.16667	0.23	0.31	0.07	1.67	0.97	0.86	KRT20	keratin 20 [Source:HGNC Symbol;Acc:HGNC:20412]
ENSG00000107798	3.86407	1.95012	0	0	yes	up	43.37	182.943	41.12	42.16	46.83	177.46	182.52	188.85	LIPA	lipase A, lysosomal acid type [Source:HGNC Symbol;Acc:HGNC:6617]
ENSG00000259577	3.86309	1.94975	9.73542e-07	2.94894e-06	yes	up	0.46	2.61333	0.44	0.33	0.61	2.73	3	2.11	CERNA1	competing endogenous lncRNA 1 for miR-4707-5p and miR-4767 [Source:HGNC Symbol;Acc:HGNC:52664]
ENSG00000265185	3.86258	1.94956	0.000438938	0.0010622	yes	up	6.01	3.83667	0.27	17.15	0.61	3.01	3.83	4.67	SNORD3B-1	small nucleolar RNA, C/D box 3B-1 [Source:HGNC Symbol;Acc:HGNC:10168]
ENSG00000174502	3.85486	1.94668	1.10314e-07	3.54091e-07	yes	up	0.2	1.14	0.17	0.15	0.28	1.04	1.04	1.34	SLC26A9	solute carrier family 26 member 9 [Source:HGNC Symbol;Acc:HGNC:14469]
ENSG00000155265	3.85285	1.94592	2.13993e-13	9.20408e-13	yes	up	0.253333	1.20667	0.24	0.24	0.28	1.28	1.33	1.01	GOLGA7B	golgin A7 family member B [Source:HGNC Symbol;Acc:HGNC:31668]
ENSG00000280179	3.8509	1.9452	1.86083e-06	5.51556e-06	yes	up	0.236667	1.02667	0.32	0.16	0.23	1.19	0.98	0.91	CU639417.5	uncharacterized CH507-42P11.6 [Source:NCBI gene;Acc:102724398]
ENSG00000237840	3.8507	1.94512	8.37967e-08	2.71333e-07	yes	up	1.39333	6.55	1.11	1.54	1.53	6.43	7.63	5.59	FAM21FP	family with sequence similarity 21 member F, pseudogene [Source:HGNC Symbol;Acc:HGNC:45011]
ENSG00000236830	3.84615	1.94341	0.000197062	0.000494641	yes	up	0.88	2.63	0.46	1.28	0.9	2.81	1.66	3.42	CBR3-AS1	CBR3 antisense RNA 1 [Source:HGNC Symbol;Acc:HGNC:43664]
ENSG00000236438	3.84529	1.94309	3.41284e-15	1.58161e-14	yes	up	1.79	7.61333	2.16	1.33	1.88	9.71	7.5	5.63	FAM157A	family with sequence similarity 157 member A [Source:HGNC Symbol;Acc:HGNC:34079]
ENSG00000230699	3.83802	1.94036	2.2402e-12	9.21665e-12	yes	up	0.503333	2.11667	0.46	0.51	0.54	2.13	2.3	1.92	AL645608.2	novel transcript
ENSG00000183570	3.83258	1.93832	0.000231382	0.000576242	yes	up	0.373333	1.4	0.19	0.49	0.44	1.99	0.88	1.33	PCBP3	poly(rC) binding protein 3 [Source:HGNC Symbol;Acc:HGNC:8651]
ENSG00000226328	3.82646	1.93601	1.67486e-41	1.54238e-40	yes	up	8.51667	32.5967	9.32	8.94	7.29	30.65	30.14	37	NUP50-DT	NUP50 divergent transcript [Source:HGNC Symbol;Acc:HGNC:50502]
ENSG00000141682	3.8235	1.93489	2.11158e-132	5.436e-131	yes	up	11.2867	47.6867	11.04	11.11	11.71	46.54	45.88	50.64	PMAIP1	phorbol-12-myristate-13-acetate-induced protein 1 [Source:HGNC Symbol;Acc:HGNC:9108]
ENSG00000119715	3.82145	1.93412	1.52861e-05	4.23501e-05	yes	up	0.24	0.8	0.18	0.4	0.14	0.66	0.65	1.09	ESRRB	estrogen related receptor beta [Source:HGNC Symbol;Acc:HGNC:3473]
ENSG00000236384	3.81679	1.93236	0.0124525	0.024786	yes	up	0.3	0.783333	0.11	0.42	0.37	0.67	0.56	1.12	LINC00479	long intergenic non-protein coding RNA 479 [Source:HGNC Symbol;Acc:HGNC:19727]
ENSG00000235863	3.81671	1.93233	2.39784e-07	7.53111e-07	yes	up	0.59	2.61	0.44	0.74	0.59	2.25	3.08	2.5	B3GALT4	beta-1,3-galactosyltransferase 4 [Source:HGNC Symbol;Acc:HGNC:919]
ENSG00000053918	3.81347	1.9311	0.00372265	0.00807319	yes	up	0.106667	0.42	0.1	0.09	0.13	0.33	0.28	0.65	KCNQ1	potassium voltage-gated channel subfamily Q member 1 [Source:HGNC Symbol;Acc:HGNC:6294]
ENSG00000030582	3.80691	1.92862	0	0	yes	up	114.333	471.31	116.68	109.53	116.79	464.16	478.83	470.94	GRN	granulin precursor [Source:HGNC Symbol;Acc:HGNC:4601]
ENSG00000103723	3.80644	1.92844	9.52745e-07	2.88862e-06	yes	up	0.596667	2.16667	0.69	0.59	0.51	1.31	0.86	4.33	AP3B2	adaptor related protein complex 3 subunit beta 2 [Source:HGNC Symbol;Acc:HGNC:567]
ENSG00000141542	3.80616	1.92834	6.20479e-38	5.35257e-37	yes	up	2.79333	13.7667	3.13	2.5	2.75	12.35	14.44	14.51	RAB40B	RAB40B, member RAS oncogene family [Source:HGNC Symbol;Acc:HGNC:18284]
ENSG00000121410	3.80436	1.92765	3.07876e-19	1.64315e-18	yes	up	9.51333	39.89	8.13	10.53	9.88	39.21	39.41	41.05	A1BG	alpha-1-B glycoprotein [Source:HGNC Symbol;Acc:HGNC:5]
ENSG00000015285	3.80385	1.92746	0.00574867	0.0121038	yes	up	0.193333	0.746667	0.15	0.26	0.17	0.39	0.96	0.89	WAS	Wiskott-Aldrich syndrome [Source:HGNC Symbol;Acc:HGNC:12731]
ENSG00000178631	3.80383	1.92745	0.00969295	0.0196707	yes	up	0.23	0.95	0.11	0.27	0.31	0.96	1.15	0.74	ACTG1P1	actin gamma 1 pseudogene 1 [Source:HGNC Symbol;Acc:HGNC:146]
ENSG00000258655	3.80375	1.92742	1.36024e-32	1.04689e-31	yes	up	2.59667	10.7933	2.57	2.69	2.53	10.45	10.51	11.42	ARHGAP5-AS1	ARHGAP5 antisense RNA 1 (head to head) [Source:HGNC Symbol;Acc:HGNC:20279]
ENSG00000060140	3.80338	1.92728	0.000277736	0.000686238	yes	up	0.3	1.54667	0.32	0.42	0.16	1.93	1.32	1.39	STYK1	serine/threonine/tyrosine kinase 1 [Source:HGNC Symbol;Acc:HGNC:18889]
ENSG00000120051	3.80269	1.92702	0.00103279	0.00239967	yes	up	0.103333	0.43	0.08	0.11	0.12	0.52	0.4	0.37	CFAP58	cilia and flagella associated protein 58 [Source:HGNC Symbol;Acc:HGNC:26676]
ENSG00000164949	3.79711	1.9249	9.08955e-47	9.18253e-46	yes	up	3.57333	17.66	3.87	3.09	3.76	15.65	20.42	16.91	GEM	GTP binding protein overexpressed in skeletal muscle [Source:HGNC Symbol;Acc:HGNC:4234]
ENSG00000153029	3.79336	1.92348	6.53802e-41	5.9586e-40	yes	up	2.21667	8.17667	1.69	2.33	2.63	8.93	7.91	7.69	MR1	major histocompatibility complex, class I-related [Source:HGNC Symbol;Acc:HGNC:4975]
ENSG00000272086	3.79292	1.92331	6.75812e-07	2.06456e-06	yes	up	1.40667	5.82667	1.7	1.22	1.3	6.46	4.56	6.46	AC025181.2	novel transcript
ENSG00000274021	3.79222	1.92304	2.85725e-05	7.75748e-05	yes	up	0.283333	1.18333	0.43	0.25	0.17	1.14	0.97	1.44	AC024909.1	novel transcript, antisense to DUSP6
ENSG00000231340	3.7918	1.92288	0.0055264	0.0116647	yes	up	0.273333	1.17	0.36	0.33	0.13	1.09	1.1	1.32	ACTG1P10	actin gamma 1 pseudogene 10 [Source:HGNC Symbol;Acc:HGNC:155]
ENSG00000060491	3.78616	1.92074	0	0	yes	up	28.9933	116.113	28	30.22	28.76	114.5	113.82	120.02	OGFR	opioid growth factor receptor [Source:HGNC Symbol;Acc:HGNC:15768]
ENSG00000279699	3.78568	1.92055	1.61533e-07	5.12893e-07	yes	up	0.55	2.28333	0.55	0.66	0.44	2.38	2.06	2.41	AC004264.2	TEC
ENSG00000231419	3.78405	1.91993	0.000387914	0.000945318	yes	up	0.106667	0.576667	0.1	0.17	0.05	0.63	0.43	0.67	LINC00689	long intergenic non-protein coding RNA 689 [Source:HGNC Symbol;Acc:HGNC:27217]
ENSG00000279851	3.78359	1.91976	0.00473424	0.0100903	yes	up	0.173333	0.696667	0.17	0.06	0.29	0.46	1.12	0.51	CR382287.2	novel transcript
ENSG00000101347	3.78339	1.91968	2.58886e-222	1.26473e-220	yes	up	9.04	40.8333	8.19	8.89	10.04	38.66	43.67	40.17	SAMHD1	SAM and HD domain containing deoxynucleoside triphosphate triphosphohydrolase 1 [Source:HGNC Symbol;Acc:HGNC:15925]
ENSG00000272899	3.77995	1.91837	1.25537e-06	3.76875e-06	yes	up	0.23	0.946667	0.28	0.19	0.22	1.38	0.73	0.73	ATP6V1FNB	ATP6V1F neighbor [Source:HGNC Symbol;Acc:HGNC:52392]
ENSG00000183044	3.77901	1.91801	1.07653e-08	3.69023e-08	yes	up	0.293333	1.01667	0.24	0.34	0.3	0.98	1.08	0.99	ABAT	4-aminobutyrate aminotransferase [Source:HGNC Symbol;Acc:HGNC:23]
ENSG00000156500	3.77641	1.91702	1.48966e-25	9.5632e-25	yes	up	2.1	8.92667	1.7	2.7	1.9	8	7.54	11.24	FAM122C	family with sequence similarity 122C [Source:HGNC Symbol;Acc:HGNC:25202]
ENSG00000173210	3.77585	1.9168	7.08092e-14	3.11816e-13	yes	up	0.46	2.02	0.45	0.47	0.46	2.12	2.07	1.87	ABLIM3	actin binding LIM protein family member 3 [Source:HGNC Symbol;Acc:HGNC:29132]
ENSG00000169184	3.77549	1.91666	1.56044e-44	1.51752e-43	yes	up	1.18667	3.28	1.39	1.32	0.85	3.51	3.25	3.08	MN1	MN1 proto-oncogene, transcriptional regulator [Source:HGNC Symbol;Acc:HGNC:7180]
ENSG00000197561	3.77475	1.91638	0.0229987	0.0434308	yes	up	0.243333	1.05	0.41	0.07	0.25	1.2	1.29	0.66	ELANE	elastase, neutrophil expressed [Source:HGNC Symbol;Acc:HGNC:3309]
ENSG00000181322	3.77277	1.91562	0.00183576	0.00414639	yes	up	0.213333	0.956667	0.24	0.14	0.26	0.52	1.49	0.86	NME9	NME/NM23 family member 9 [Source:HGNC Symbol;Acc:HGNC:21343]
ENSG00000081041	3.77181	1.91526	2.68375e-157	8.42331e-156	yes	up	35.09	139.743	31.58	36.74	36.95	143.19	144.93	131.11	CXCL2	C-X-C motif chemokine ligand 2 [Source:HGNC Symbol;Acc:HGNC:4603]
ENSG00000156042	3.77145	1.91512	2.52302e-07	7.91558e-07	yes	up	0.236667	0.836667	0.18	0.3	0.23	0.91	0.82	0.78	CFAP70	cilia and flagella associated protein 70 [Source:HGNC Symbol;Acc:HGNC:30726]
ENSG00000205755	3.76982	1.9145	0.00417644	0.00898503	yes	up	0.206667	0.776667	0.16	0.25	0.21	0.74	0.65	0.94	CRLF2	cytokine receptor like factor 2 [Source:HGNC Symbol;Acc:HGNC:14281]
ENSG00000213402	3.76608	1.91306	0.0134777	0.0266621	yes	up	0.29	1.17	0.18	0.26	0.43	1.36	1.16	0.99	PTPRCAP	protein tyrosine phosphatase, receptor type C associated protein [Source:HGNC Symbol;Acc:HGNC:9667]
ENSG00000104765	3.76368	1.91214	0	0	yes	up	18.84	76.6267	19.69	18.42	18.41	76.26	76.87	76.75	BNIP3L	BCL2 interacting protein 3 like [Source:HGNC Symbol;Acc:HGNC:1085]
ENSG00000125826	3.75902	1.91036	0	0	yes	up	111.463	433.483	120.35	109.47	104.57	435.91	436.59	427.95	RBCK1	RANBP2-type and C3HC4-type zinc finger containing 1 [Source:HGNC Symbol;Acc:HGNC:15864]
ENSG00000138670	3.7587	1.91023	0.000758635	0.00178826	yes	up	0.153333	0.65	0.26	0.1	0.1	0.46	0.76	0.73	RASGEF1B	RasGEF domain family member 1B [Source:HGNC Symbol;Acc:HGNC:24881]
ENSG00000281593	3.74677	1.90565	4.93114e-05	0.000131146	yes	up	0.326667	1.51333	0.39	0.29	0.3	1.4	0.94	2.2	AC006978.2	novel protein, ZNRF2-LINC01176 readthrough
ENSG00000181240	3.74622	1.90544	0.00352614	0.00767319	yes	up	0.21	0.866667	0.21	0.15	0.27	0.98	0.57	1.05	SLC25A41	solute carrier family 25 member 41 [Source:HGNC Symbol;Acc:HGNC:28533]
ENSG00000131979	3.74316	1.90426	3.44211e-77	5.10787e-76	yes	up	4.48333	17.6833	4.74	4.2	4.51	18.56	17.43	17.06	GCH1	GTP cyclohydrolase 1 [Source:HGNC Symbol;Acc:HGNC:4193]
ENSG00000250264	3.73773	1.90216	1.63704e-139	4.49734e-138	yes	up	13.8233	49.32	16.3	12.26	12.91	49.54	44.98	53.44	AL669918.1	novel protein, TAP2-HLA-DOB readthrough
ENSG00000245146	3.73772	1.90216	4.24582e-07	1.31389e-06	yes	up	0.493333	1.75333	0.21	0.49	0.78	1.78	1.27	2.21	MALINC1	mitosis associated long intergenic non-coding RNA 1 [Source:HGNC Symbol;Acc:HGNC:49009]
ENSG00000204531	3.73722	1.90197	2.23151e-23	1.34726e-22	yes	up	4.40667	15.2067	4.45	4.65	4.12	15.07	14.54	16.01	POU5F1	POU class 5 homeobox 1 [Source:HGNC Symbol;Acc:HGNC:9221]
ENSG00000121104	3.73327	1.90044	2.98707e-18	1.54178e-17	yes	up	1.39667	5.06667	1.84	1.04	1.31	4.65	5.53	5.02	FAM117A	family with sequence similarity 117 member A [Source:HGNC Symbol;Acc:HGNC:24179]
ENSG00000189223	3.73301	1.90034	4.01657e-09	1.40694e-08	yes	up	0.61	1.61667	0.88	0.62	0.33	2.5	1.4	0.95	PAX8-AS1	PAX8 antisense RNA 1 [Source:HGNC Symbol;Acc:HGNC:49271]
ENSG00000012822	3.73201	1.89995	9.92203e-158	3.12271e-156	yes	up	11.4967	44.0767	10.27	13.05	11.17	43.71	43.56	44.96	CALCOCO1	calcium binding and coiled-coil domain 1 [Source:HGNC Symbol;Acc:HGNC:29306]
ENSG00000261512	3.7315	1.89975	1.89178e-39	1.68002e-38	yes	up	2.15	9.04667	2.3	1.93	2.22	8.26	9.94	8.94	AC092368.3	novel transcript
ENSG00000151491	3.73059	1.89941	0	0	yes	up	20.3233	78.6433	20.02	20.62	20.33	75.25	79.17	81.51	EPS8	epidermal growth factor receptor pathway substrate 8 [Source:HGNC Symbol;Acc:HGNC:3420]
ENSG00000213033	3.72508	1.89727	0.019002	0.03654	yes	up	0.23	0.943333	0.13	0	0.56	0.97	1.19	0.67	AURKAP1	aurora kinase A pseudogene 1 [Source:HGNC Symbol;Acc:HGNC:18611]
ENSG00000272512	3.72447	1.89704	4.19961e-08	1.38727e-07	yes	up	0.563333	2.27667	0.66	0.3	0.73	2.24	2.12	2.47	AL645608.7	novel transcript
ENSG00000224729	3.72124	1.89578	0.0183854	0.0354436	yes	up	0.08	0.393333	0.06	0.02	0.16	0.59	0.31	0.28	PCOLCE-AS1	PCOLCE antisense RNA 1 [Source:HGNC Symbol;Acc:HGNC:40430]
ENSG00000026950	3.72046	1.89548	1.28005e-69	1.74471e-68	yes	up	4.22667	18.97	4.21	4.39	4.08	19.14	17.1	20.67	BTN3A1	butyrophilin subfamily 3 member A1 [Source:HGNC Symbol;Acc:HGNC:1138]
ENSG00000181085	3.71973	1.8952	0.00309889	0.00679183	yes	up	0.483333	1.77	0.27	0.64	0.54	1.91	2.08	1.32	MAPK15	mitogen-activated protein kinase 15 [Source:HGNC Symbol;Acc:HGNC:24667]
ENSG00000279716	3.71921	1.895	6.26963e-11	2.41428e-10	yes	up	1.01	4.16333	1.36	0.91	0.76	3.72	4.14	4.63	AC006128.1	TEC
ENSG00000159958	3.71854	1.89474	1.69728e-05	4.6853e-05	yes	up	0.15	0.61	0.16	0.15	0.14	0.63	0.67	0.53	TNFRSF13C	TNF receptor superfamily member 13C [Source:HGNC Symbol;Acc:HGNC:17755]
ENSG00000160973	3.71772	1.89442	0.00513113	0.0108725	yes	up	0.116667	0.473333	0.16	0.12	0.07	0.34	0.74	0.34	FOXH1	forkhead box H1 [Source:HGNC Symbol;Acc:HGNC:3814]
ENSG00000101276	3.71533	1.89349	7.79264e-16	3.68666e-15	yes	up	0.88	3.80333	0.73	0.82	1.09	3.73	3.26	4.42	SLC52A3	solute carrier family 52 member 3 [Source:HGNC Symbol;Acc:HGNC:16187]
ENSG00000283667	3.71522	1.89345	0.000376561	0.000918923	yes	up	0.303333	1.18667	0.39	0.18	0.34	1.31	1.19	1.06	AC009802.1	novel transcript, antisense to SERPINB8
ENSG00000102575	3.70952	1.89123	0.00348351	0.00758689	yes	up	0.383333	1.2	0.34	0.29	0.52	1.8	0.98	0.82	ACP5	acid phosphatase 5, tartrate resistant [Source:HGNC Symbol;Acc:HGNC:124]
ENSG00000087074	3.70797	1.89063	4.15761e-277	2.62422e-275	yes	up	20.9967	83.9833	21.62	21.18	20.19	84.97	83.27	83.71	PPP1R15A	protein phosphatase 1 regulatory subunit 15A [Source:HGNC Symbol;Acc:HGNC:14375]
ENSG00000168772	3.70791	1.89061	6.07808e-40	5.42928e-39	yes	up	1.23333	4.26667	1.1	1.44	1.16	4.35	4.12	4.33	CXXC4	CXXC finger protein 4 [Source:HGNC Symbol;Acc:HGNC:24593]
ENSG00000177675	3.70603	1.88988	4.73257e-07	1.46096e-06	yes	up	0.676667	1.29333	1.56	0.21	0.26	1.98	1.15	0.75	CD163L1	CD163 molecule like 1 [Source:HGNC Symbol;Acc:HGNC:30375]
ENSG00000007255	3.7049	1.88944	4.19165e-77	6.20809e-76	yes	up	23.8567	95.89	24.44	23.55	23.58	92.56	98.12	96.99	TRAPPC6A	trafficking protein particle complex 6A [Source:HGNC Symbol;Acc:HGNC:23069]
ENSG00000005471	3.7036	1.88893	0.00406324	0.00875795	yes	up	0.176667	0.396667	0.21	0.23	0.09	0.7	0.23	0.26	ABCB4	ATP binding cassette subfamily B member 4 [Source:HGNC Symbol;Acc:HGNC:45]
ENSG00000183092	3.70069	1.88779	1.18655e-13	5.1675e-13	yes	up	1.04333	3.29	1.2	0.69	1.24	2.76	4.31	2.8	BEGAIN	brain enriched guanylate kinase associated [Source:HGNC Symbol;Acc:HGNC:24163]
ENSG00000227507	3.6962	1.88604	6.13817e-19	3.24349e-18	yes	up	4	16.1867	3.59	4.28	4.13	14.19	17.3	17.07	LTB	lymphotoxin beta [Source:HGNC Symbol;Acc:HGNC:6711]
ENSG00000176399	3.69314	1.88485	6.111e-17	3.00978e-16	yes	up	0.423333	1.68667	0.41	0.35	0.51	1.7	1.74	1.62	DMRTA1	DMRT like family A1 [Source:HGNC Symbol;Acc:HGNC:13826]
ENSG00000279283	3.6915	1.88421	0.013848	0.0273474	yes	up	0.136667	0.543333	0.16	0.03	0.22	0.52	0.64	0.47	AC131009.4	novel transcript
ENSG00000116761	3.69081	1.88394	1.25904e-118	2.86183e-117	yes	up	11.2467	45.9133	10.92	11.04	11.78	45.57	44.76	47.41	CTH	cystathionine gamma-lyase [Source:HGNC Symbol;Acc:HGNC:2501]
ENSG00000185664	3.68747	1.88263	1.19234e-11	4.75361e-11	yes	up	1.34	6.25333	1.2	1.5	1.32	7.12	7.39	4.25	PMEL	premelanosome protein [Source:HGNC Symbol;Acc:HGNC:10880]
ENSG00000139714	3.68239	1.88064	0.000689116	0.00163346	yes	up	0.403333	1	0.4	0.63	0.18	1.23	1.11	0.66	MORN3	MORN repeat containing 3 [Source:HGNC Symbol;Acc:HGNC:29807]
ENSG00000226200	3.68101	1.8801	1.78794e-23	1.08259e-22	yes	up	0.27	1.15	0.32	0.27	0.22	1.05	1.1	1.3	SGMS1-AS1	SGMS1 antisense RNA 1 [Source:HGNC Symbol;Acc:HGNC:49683]
ENSG00000265692	3.67509	1.87778	1.63939e-06	4.88259e-06	yes	up	0.463333	1.86	0.53	0.51	0.35	1.8	1.89	1.89	LINC01970	long intergenic non-protein coding RNA 1970 [Source:HGNC Symbol;Acc:HGNC:52796]
ENSG00000119714	3.674	1.87735	0.00536839	0.011348	yes	up	0.0966667	0.383333	0.06	0.09	0.14	0.48	0.34	0.33	GPR68	G protein-coupled receptor 68 [Source:HGNC Symbol;Acc:HGNC:4519]
ENSG00000206503	3.67026	1.87588	0	0	yes	up	117.993	480.057	125.65	114.57	113.76	478.61	489.32	472.24	HLA-A	major histocompatibility complex, class I, A [Source:HGNC Symbol;Acc:HGNC:4931]
ENSG00000117013	3.66817	1.87506	0.0134543	0.0266205	yes	up	0.0633333	0.286667	0.06	0.1	0.03	0.34	0.33	0.19	KCNQ4	potassium voltage-gated channel subfamily Q member 4 [Source:HGNC Symbol;Acc:HGNC:6298]
ENSG00000262528	3.66046	1.87202	0.000170962	0.000431491	yes	up	0.48	1.91333	0.27	0.83	0.34	1.42	1.88	2.44	AL022341.2	novel transcript, antisense to WDR90
ENSG00000163346	3.65862	1.8713	1.56013e-180	5.86956e-179	yes	up	14.1567	58.0133	15.61	12.84	14.02	59.29	59.14	55.61	PBXIP1	PBX homeobox interacting protein 1 [Source:HGNC Symbol;Acc:HGNC:21199]
ENSG00000229589	3.65783	1.87099	2.77722e-05	7.54914e-05	yes	up	0.263333	1.05	0.23	0.16	0.4	1.21	0.93	1.01	ACVR2B-AS1	ACVR2B antisense RNA 1 [Source:HGNC Symbol;Acc:HGNC:44161]
ENSG00000173702	3.65743	1.87083	3.04243e-146	8.74632e-145	yes	up	8.19333	33.5667	8.4	8.15	8.03	32.97	32.4	35.33	MUC13	mucin 13, cell surface associated [Source:HGNC Symbol;Acc:HGNC:7511]
ENSG00000135407	3.65017	1.86796	6.35454e-05	0.000167235	yes	up	0.47	1.88667	0.24	0.84	0.33	1.95	1.59	2.12	AVIL	advillin [Source:HGNC Symbol;Acc:HGNC:14188]
ENSG00000212864	3.64831	1.86723	7.30233e-05	0.000191191	yes	up	0.623333	2.48	0.71	0.57	0.59	2.38	1.98	3.08	RNF208	ring finger protein 208 [Source:HGNC Symbol;Acc:HGNC:25420]
ENSG00000123243	3.64717	1.86678	1.07088e-15	5.04751e-15	yes	up	0.436667	1.57667	0.35	0.47	0.49	1.6	1.5	1.63	ITIH5	inter-alpha-trypsin inhibitor heavy chain family member 5 [Source:HGNC Symbol;Acc:HGNC:21449]
ENSG00000167861	3.64422	1.86561	1.78339e-80	2.73683e-79	yes	up	5.02	21.35	5.3	4.94	4.82	21.29	22.58	20.18	HID1	HID1 domain containing [Source:HGNC Symbol;Acc:HGNC:15736]
ENSG00000099365	3.64247	1.86492	4.03848e-26	2.63542e-25	yes	up	1.38667	3.92333	1.37	1.93	0.86	3.48	4.26	4.03	STX1B	syntaxin 1B [Source:HGNC Symbol;Acc:HGNC:18539]
ENSG00000260339	3.64187	1.86468	1.38801e-05	3.85621e-05	yes	up	0.326667	1.25667	0.32	0.12	0.54	1.16	1.17	1.44	HEXA-AS1	HEXA antisense RNA 1 [Source:HGNC Symbol;Acc:HGNC:25810]
ENSG00000126561	3.63821	1.86323	8.83902e-13	3.70372e-12	yes	up	0.553333	2.66	0.39	0.8	0.47	2.42	2.76	2.8	STAT5A	signal transducer and activator of transcription 5A [Source:HGNC Symbol;Acc:HGNC:11366]
ENSG00000185522	3.63522	1.86204	1.05002e-23	6.38823e-23	yes	up	2.69667	10.7033	2.96	2.06	3.07	10.78	10.38	10.95	LMNTD2	lamin tail domain containing 2 [Source:HGNC Symbol;Acc:HGNC:28561]
ENSG00000279066	3.63292	1.86113	0.00802478	0.0165108	yes	up	0.15	0.586667	0.22	0.09	0.14	0.43	0.71	0.62	HEXD-IT1	HEXD intronic transcript 1 [Source:HGNC Symbol;Acc:HGNC:43650]
ENSG00000172006	3.6285	1.85937	1.17296e-09	4.23695e-09	yes	up	0.466667	1.73333	0.52	0.37	0.51	1.84	1.79	1.57	ZNF554	zinc finger protein 554 [Source:HGNC Symbol;Acc:HGNC:26629]
ENSG00000270194	3.62186	1.85673	9.87773e-11	3.76633e-10	yes	up	0.703333	2.78667	0.62	0.94	0.55	2.53	3.14	2.69	AC097359.2	novel transcript, antisense to GOLGA4
ENSG00000260285	3.62173	1.85668	3.15913e-20	1.74079e-19	yes	up	0.726667	2.88667	0.79	0.69	0.7	3	3.01	2.65	AL133367.1	novel transcript, antisense to TRMT61A
ENSG00000270154	3.62151	1.85659	2.35291e-10	8.80881e-10	yes	up	0.88	3.59667	0.85	0.86	0.93	3.47	4.83	2.49	AC130352.1	novel transcript
ENSG00000178860	3.61999	1.85599	9.93656e-30	7.14584e-29	yes	up	2.41333	9.54	2.73	2.22	2.29	9.26	9.94	9.42	MSC	musculin [Source:HGNC Symbol;Acc:HGNC:7321]
ENSG00000184925	3.61064	1.85226	0.00132023	0.00303341	yes	up	0.743333	2.33333	0.5	0.18	1.55	1.89	2.18	2.93	LCN12	lipocalin 12 [Source:HGNC Symbol;Acc:HGNC:28733]
ENSG00000115009	3.60902	1.85161	1.3023e-120	3.03234e-119	yes	up	32.2367	127.407	31.64	31.69	33.38	122.26	129.93	130.03	CCL20	C-C motif chemokine ligand 20 [Source:HGNC Symbol;Acc:HGNC:10619]
ENSG00000187957	3.60884	1.85154	3.72082e-38	3.22556e-37	yes	up	2.09667	8.44	2.02	1.66	2.61	8.57	8.25	8.5	DNER	delta/notch like EGF repeat containing [Source:HGNC Symbol;Acc:HGNC:24456]
ENSG00000079931	3.60744	1.85097	2.26e-11	8.89406e-11	yes	up	0.526667	2.08	0.55	0.56	0.47	2.08	2	2.16	MOXD1	monooxygenase DBH like 1 [Source:HGNC Symbol;Acc:HGNC:21063]
ENSG00000129451	3.60498	1.84999	0.00172221	0.00390184	yes	up	0.313333	0.606667	0.14	0.61	0.19	0.64	0.56	0.62	KLK10	kallikrein related peptidase 10 [Source:HGNC Symbol;Acc:HGNC:6358]
ENSG00000101255	3.60363	1.84945	0	0	yes	up	49.02	191.583	51.29	46.46	49.31	193.89	192.47	188.39	TRIB3	tribbles pseudokinase 3 [Source:HGNC Symbol;Acc:HGNC:16228]
ENSG00000070182	3.60315	1.84926	1.16926e-25	7.52744e-25	yes	up	0.736667	2.71333	0.59	0.86	0.76	2.68	2.53	2.93	SPTB	spectrin beta, erythrocytic [Source:HGNC Symbol;Acc:HGNC:11274]
ENSG00000204428	3.60095	1.84838	0.00603637	0.0126676	yes	up	0.763333	2.49333	0.83	0.77	0.69	3.07	2.89	1.52	LY6G5C	lymphocyte antigen 6 family member G5C [Source:HGNC Symbol;Acc:HGNC:13932]
ENSG00000237118	3.59861	1.84744	3.01338e-93	5.4151e-92	yes	up	0.99	3.94667	1.04	0.95	0.98	3.95	3.84	4.05	CYP2F2P	cytochrome P450 family 2 subfamily F member 2, pseudogene [Source:HGNC Symbol;Acc:HGNC:18851]
ENSG00000273284	3.59504	1.84601	0.00421878	0.0090642	yes	up	0.356667	1.4	0.32	0.31	0.44	1.47	1.58	1.15	AP001033.2	novel transcript, sense intronic to ANKRD12
ENSG00000109927	3.59431	1.84572	0.000980658	0.00228435	yes	up	0.08	0.37	0.11	0.04	0.09	0.24	0.61	0.26	TECTA	tectorin alpha [Source:HGNC Symbol;Acc:HGNC:11720]
ENSG00000238273	3.59323	1.84528	0.0206493	0.0394068	yes	up	0.11	0.53	0.03	0.21	0.09	0.54	0.68	0.37	AC108058.1	novel transcript, antisense to FHL2
ENSG00000134668	3.59315	1.84525	1.60229e-11	6.3493e-11	yes	up	0.673333	2.74333	1	0.5	0.52	3.47	2.37	2.39	SPOCD1	SPOC domain containing 1 [Source:HGNC Symbol;Acc:HGNC:26338]
ENSG00000266947	3.59279	1.8451	1.59004e-05	4.39936e-05	yes	up	0.266667	1.04333	0.2	0.27	0.33	1.25	0.8	1.08	AC022916.1	novel transcript, antisense SLFN5
ENSG00000123989	3.59235	1.84493	6.91003e-175	2.48935e-173	yes	up	15.9867	55.9633	16.52	16.54	14.9	57.78	55.42	54.69	CHPF	chondroitin polymerizing factor [Source:HGNC Symbol;Acc:HGNC:24291]
ENSG00000232850	3.59176	1.84469	4.55559e-08	1.50119e-07	yes	up	0.573333	2.26	0.55	0.76	0.41	2.56	2.05	2.17	AL590708.1	PTGES2 antisense RNA 1
ENSG00000178977	3.59173	1.84468	0.0109755	0.0220859	yes	up	0.123333	0.49	0.21	0.1	0.06	0.45	0.67	0.35	LINC00324	long intergenic non-protein coding RNA 324 [Source:HGNC Symbol;Acc:HGNC:26628]
ENSG00000164300	3.58901	1.84359	1.52893e-218	7.26781e-217	yes	up	5.98	23.7467	5.86	5.8	6.28	22.82	24.57	23.85	SERINC5	serine incorporator 5 [Source:HGNC Symbol;Acc:HGNC:18825]
ENSG00000139178	3.58556	1.8422	3.09251e-297	2.11509e-295	yes	up	27.36	98.41	29.01	26.29	26.78	101.98	93.21	100.04	C1RL	complement C1r subcomponent like [Source:HGNC Symbol;Acc:HGNC:21265]
ENSG00000248508	3.57954	1.83977	8.70021e-33	6.71176e-32	yes	up	1.42333	5.09667	0.89	2.07	1.31	5.76	5.1	4.43	SRP14-AS1	SRP14 antisense RNA1 (head to head) [Source:HGNC Symbol;Acc:HGNC:48619]
ENSG00000184678	3.57818	1.83923	4.31577e-23	2.57776e-22	yes	up	1.67667	6.57	1.69	1.82	1.52	6.45	6.65	6.61	HIST2H2BE	histone cluster 2 H2B family member e [Source:HGNC Symbol;Acc:HGNC:4760]
ENSG00000135919	3.57636	1.83849	1.91544e-180	7.18276e-179	yes	up	15.4	59.3033	16.29	14.17	15.74	59.78	60.19	57.94	SERPINE2	serpin family E member 2 [Source:HGNC Symbol;Acc:HGNC:8951]
ENSG00000160179	3.57463	1.83779	1.77459e-50	1.89466e-49	yes	up	3.16	11.8067	3.32	2.59	3.57	11.77	12.04	11.61	ABCG1	ATP binding cassette subfamily G member 1 [Source:HGNC Symbol;Acc:HGNC:73]
ENSG00000279199	3.57368	1.83741	0.0242652	0.0455409	yes	up	0.0833333	0.323333	0.1	0.07	0.08	0.29	0.28	0.4	AC068669.1	novel transcript
ENSG00000132256	3.57168	1.8366	8.18608e-188	3.20614e-186	yes	up	13.4667	51.5033	13.18	13.44	13.78	50.4	52.86	51.25	TRIM5	tripartite motif containing 5 [Source:HGNC Symbol;Acc:HGNC:16276]
ENSG00000240093	3.57111	1.83637	9.55075e-22	5.48851e-21	yes	up	0.633333	2.48	0.77	0.51	0.62	2.8	2.35	2.29	AC093627.3	novel transcript
ENSG00000186517	3.56988	1.83587	8.5081e-06	2.40545e-05	yes	up	0.186667	0.716667	0.24	0.19	0.13	0.59	0.75	0.81	ARHGAP30	Rho GTPase activating protein 30 [Source:HGNC Symbol;Acc:HGNC:27414]
ENSG00000178038	3.56727	1.83482	4.68263e-66	6.18734e-65	yes	up	3.40667	14.16	3.66	3.66	2.9	15.42	13.74	13.32	ALS2CL	ALS2 C-terminal like [Source:HGNC Symbol;Acc:HGNC:20605]
ENSG00000281566	3.5644	1.83366	0.0113855	0.0228327	yes	up	1.77667	6.66333	0.28	4.43	0.62	8.03	6.43	5.53	AL157778.1	novel transcript
ENSG00000235963	3.56413	1.83355	6.18076e-13	2.6075e-12	yes	up	2.99	11.65	2.99	2.85	3.13	11.58	13.42	9.95	MCCD1P1	mitochondrial coiled-coil domain 1 pseudogene 1 [Source:HGNC Symbol;Acc:HGNC:33449]
ENSG00000011021	3.55551	1.83006	2.40885e-118	5.43759e-117	yes	up	4.66	18.2233	4.9	4.63	4.45	18.04	17.87	18.76	CLCN6	chloride voltage-gated channel 6 [Source:HGNC Symbol;Acc:HGNC:2024]
ENSG00000215182	3.55528	1.82996	1.63849e-228	8.21467e-227	yes	up	2.89667	13.3067	2.75	3.19	2.75	11.32	13.36	15.24	MUC5AC	mucin 5AC, oligomeric mucus/gel-forming [Source:HGNC Symbol;Acc:HGNC:7515]
ENSG00000226026	3.55423	1.82954	9.96205e-05	0.000257706	yes	up	0.266667	1.02333	0.31	0.21	0.28	1.5	0.77	0.8	AC092802.1	novel transcript
ENSG00000197608	3.54834	1.82715	1.05908e-05	2.97373e-05	yes	up	0.466667	1.00333	0.8	0.28	0.32	0.99	0.85	1.17	ZNF841	zinc finger protein 841 [Source:HGNC Symbol;Acc:HGNC:27611]
ENSG00000260884	3.54443	1.82555	0.0161745	0.0315423	yes	up	0.806667	3.11	0.97	0.57	0.88	4.19	2.97	2.17	AC009120.3	novel transcript
ENSG00000126391	3.54426	1.82549	2.99951e-276	1.88287e-274	yes	up	22.0533	65.89	21.4	18.18	26.58	65.66	66.05	65.96	FRMD8	FERM domain containing 8 [Source:HGNC Symbol;Acc:HGNC:25462]
ENSG00000265962	3.54009	1.82379	5.22178e-22	3.02507e-21	yes	up	6.19333	24.77	7.41	5.54	5.63	23.3	24.06	26.95	GACAT2	gastric cancer associated transcript 2 [Source:HGNC Symbol;Acc:HGNC:50516]
ENSG00000165312	3.5375	1.82273	2.11768e-27	1.42664e-26	yes	up	1.57	6.06667	1.51	1.62	1.58	6.32	6.47	5.41	OTUD1	OTU deubiquitinase 1 [Source:HGNC Symbol;Acc:HGNC:27346]
ENSG00000251867	3.53698	1.82252	0.000504367	0.00121222	yes	up	0.286667	1.12	0.36	0.21	0.29	1.02	1.23	1.11	AC009812.1	novel transcript, antisense to ZBTB10
ENSG00000105289	3.53521	1.8218	2.81517e-96	5.22276e-95	yes	up	9.62667	33.6467	9.22	9.12	10.54	34.17	32	34.77	TJP3	tight junction protein 3 [Source:HGNC Symbol;Acc:HGNC:11829]
ENSG00000275880	3.53424	1.8214	0.00413525	0.00890226	yes	up	0.103333	0.413333	0.17	0.12	0.02	0.34	0.46	0.44	AL139385.1	novel transcript, antisense to CARKD
ENSG00000101213	3.53218	1.82056	2.93265e-14	1.3098e-13	yes	up	0.903333	3.23333	1.11	0.62	0.98	3.27	3.47	2.96	PTK6	protein tyrosine kinase 6 [Source:HGNC Symbol;Acc:HGNC:9617]
ENSG00000198650	3.53162	1.82033	0.000126519	0.000323347	yes	up	0.14	0.58	0.14	0.09	0.19	0.53	0.55	0.66	TAT	tyrosine aminotransferase [Source:HGNC Symbol;Acc:HGNC:11573]
ENSG00000242028	3.52967	1.81953	2.78257e-22	1.62349e-21	yes	up	4.38	7.15333	3.37	5.19	4.58	6.1	8.89	6.47	HYPK	huntingtin interacting protein K [Source:HGNC Symbol;Acc:HGNC:18418]
ENSG00000204314	3.52827	1.81896	3.22518e-09	1.1358e-08	yes	up	0.946667	3.47	1.27	1.04	0.53	3.64	3.57	3.2	PRRT1	proline rich transmembrane protein 1 [Source:HGNC Symbol;Acc:HGNC:13943]
ENSG00000105287	3.5264	1.8182	5.18746e-238	2.74492e-236	yes	up	23.5167	85.34	25.34	23.15	22.06	81.05	89.71	85.26	PRKD2	protein kinase D2 [Source:HGNC Symbol;Acc:HGNC:17293]
ENSG00000156273	3.52422	1.8173	9.62165e-112	2.08563e-110	yes	up	4.35333	16.9133	4.06	4.98	4.02	16.61	16.75	17.38	BACH1	BTB domain and CNC homolog 1 [Source:HGNC Symbol;Acc:HGNC:935]
ENSG00000150636	3.52383	1.81714	0.0230524	0.0435214	yes	up	0.193333	0.886667	0.17	0.2	0.21	1.57	0.46	0.63	CCDC102B	coiled-coil domain containing 102B [Source:HGNC Symbol;Acc:HGNC:26295]
ENSG00000165810	3.52204	1.81641	3.25059e-42	3.03124e-41	yes	up	1.18333	4.19	1.17	1.16	1.22	4.07	4.27	4.23	BTNL9	butyrophilin like 9 [Source:HGNC Symbol;Acc:HGNC:24176]
ENSG00000132297	3.5206	1.81582	0.00299919	0.00659033	yes	up	0.156667	0.593333	0.12	0.22	0.13	0.45	0.57	0.76	HHLA1	HERV-H LTR-associating 1 [Source:HGNC Symbol;Acc:HGNC:4904]
ENSG00000092758	3.51982	1.8155	0.0183545	0.0353891	yes	up	0.133333	0.93	0.09	0.26	0.05	0.68	1.71	0.4	COL9A3	collagen type IX alpha 3 chain [Source:HGNC Symbol;Acc:HGNC:2219]
ENSG00000229644	3.51063	1.81173	1.93391e-13	8.33359e-13	yes	up	0.843333	3.24333	1	0.84	0.69	3.18	3.3	3.25	NAMPTP1	nicotinamide phosphoribosyltransferase pseudogene 1 [Source:HGNC Symbol;Acc:HGNC:17633]
ENSG00000179163	3.50919	1.81114	2.96326e-74	4.27007e-73	yes	up	6.91333	26.5267	6.7	7.3	6.74	25.37	26.17	28.04	FUCA1	alpha-L-fucosidase 1 [Source:HGNC Symbol;Acc:HGNC:4006]
ENSG00000116514	3.50874	1.81095	7.04026e-170	2.44034e-168	yes	up	13.2167	50.6667	13.66	13.38	12.61	50.59	49.87	51.54	RNF19B	ring finger protein 19B [Source:HGNC Symbol;Acc:HGNC:26886]
ENSG00000206341	3.50869	1.81093	2.23536e-12	9.19839e-12	yes	up	2.23	8.52333	2.25	2.34	2.1	6.94	8.45	10.18	HLA-H	major histocompatibility complex, class I, H (pseudogene) [Source:HGNC Symbol;Acc:HGNC:4965]
ENSG00000227355	3.50563	1.80967	3.66242e-09	1.28682e-08	yes	up	5.93667	22.9233	6.67	6.07	5.07	28.21	19.05	21.51	AL359644.1	novel transcript, antisense STOM
ENSG00000139318	3.50524	1.80951	5.51531e-109	1.15933e-107	yes	up	6.10333	26.9233	5.69	6.42	6.2	28.68	24.58	27.51	DUSP6	dual specificity phosphatase 6 [Source:HGNC Symbol;Acc:HGNC:3072]
ENSG00000260287	3.50464	1.80927	0.0114331	0.0229262	yes	up	0.2	0.736667	0.36	0.11	0.13	0.81	0.44	0.96	TBC1D3G	TBC1 domain family member 3G [Source:HGNC Symbol;Acc:HGNC:29860]
ENSG00000157510	3.50299	1.80859	1.61057e-49	1.69583e-48	yes	up	2.69333	11.3767	2.77	2.95	2.36	11.5	10.53	12.1	AFAP1L1	actin filament associated protein 1 like 1 [Source:HGNC Symbol;Acc:HGNC:26714]
ENSG00000136869	3.50111	1.80781	1.63046e-08	5.53273e-08	yes	up	0.206667	0.97	0.29	0.18	0.15	1.08	1.18	0.65	TLR4	toll like receptor 4 [Source:HGNC Symbol;Acc:HGNC:11850]
ENSG00000272009	3.49988	1.80731	0.00736756	0.0152434	yes	up	0.6	2.23333	0.61	0.58	0.61	2.77	2.14	1.79	AL121944.1	novel transcript, antisense to ZNF165
ENSG00000274226	3.49599	1.8057	0.00241717	0.0053717	yes	up	1.10667	4.29667	0.92	1.61	0.79	4.98	4.04	3.87	TBC1D3H	TBC1 domain family member 3H [Source:HGNC Symbol;Acc:HGNC:30708]
ENSG00000132744	3.49068	1.80351	6.34682e-05	0.000167071	yes	up	0.5	2.07333	0.43	0.59	0.48	1.76	2.42	2.04	ACY3	aminoacylase 3 [Source:HGNC Symbol;Acc:HGNC:24104]
ENSG00000249931	3.48491	1.80112	0.000302801	0.000746237	yes	up	0.386667	1.40333	0.46	0.36	0.34	1.59	1.48	1.14	GOLGA8K	golgin A8 family member K [Source:HGNC Symbol;Acc:HGNC:38652]
ENSG00000212643	3.47785	1.7982	0.00045637	0.00110206	yes	up	0.366667	1.38333	0.5	0.32	0.28	1.19	1.51	1.45	ZRSR2P1	ZRSR2 pseudogene 1 [Source:HGNC Symbol;Acc:HGNC:12456]
ENSG00000140832	3.47479	1.79693	7.3882e-06	2.09867e-05	yes	up	0.37	1.42667	0.35	0.41	0.35	1.08	1.32	1.88	MARVELD3	MARVEL domain containing 3 [Source:HGNC Symbol;Acc:HGNC:30525]
ENSG00000168490	3.47044	1.79512	0.00239446	0.00532328	yes	up	0.253333	0.883333	0.28	0.26	0.22	0.44	1.38	0.83	PHYHIP	phytanoyl-CoA 2-hydroxylase interacting protein [Source:HGNC Symbol;Acc:HGNC:16865]
ENSG00000121060	3.46386	1.79238	0	0	yes	up	25.9533	102.02	24.46	25.9	27.5	100.6	106.05	99.41	TRIM25	tripartite motif containing 25 [Source:HGNC Symbol;Acc:HGNC:12932]
ENSG00000269994	3.46208	1.79164	0.000143596	0.000364794	yes	up	0.326667	1.18333	0.22	0.26	0.5	1.28	1.21	1.06	AL513318.2	novel transcript
ENSG00000274090	3.46138	1.79135	0.00185276	0.00418065	yes	up	1.78333	6.98667	2.47	2.05	0.83	7.44	6.99	6.53	AL354821.1	novel transcript
ENSG00000114626	3.46104	1.79121	3.92908e-45	3.85373e-44	yes	up	4.93667	18.3633	4.87	4.11	5.83	16.82	20.82	17.45	ABTB1	ankyrin repeat and BTB domain containing 1 [Source:HGNC Symbol;Acc:HGNC:18275]
ENSG00000248890	3.46094	1.79117	0.0135901	0.0268705	yes	up	0.293333	1.12	0.58	0.11	0.19	1.25	1.34	0.77	HHIP-AS1	HHIP antisense RNA 1 [Source:HGNC Symbol;Acc:HGNC:44182]
ENSG00000135318	3.46089	1.79114	8.45127e-171	2.95176e-169	yes	up	11.74	43.5167	10.07	12.26	12.89	46.18	41.96	42.41	NT5E	5'-nucleotidase ecto [Source:HGNC Symbol;Acc:HGNC:8021]
ENSG00000187091	3.45683	1.78945	2.65309e-30	1.92977e-29	yes	up	2.19333	7.33667	2.33	2.15	2.1	7.02	7.32	7.67	PLCD1	phospholipase C delta 1 [Source:HGNC Symbol;Acc:HGNC:9060]
ENSG00000259172	3.45629	1.78922	2.28018e-11	8.97039e-11	yes	up	0.69	2.57333	0.67	0.6	0.8	2.44	2.69	2.59	AC023024.1	novel transcript, antisense to SNRPA1 and PCSK6
ENSG00000138166	3.45474	1.78858	2.29062e-215	1.07327e-213	yes	up	19.8267	74.68	21.06	18.66	19.76	74.22	74.67	75.15	DUSP5	dual specificity phosphatase 5 [Source:HGNC Symbol;Acc:HGNC:3071]
ENSG00000169282	3.45346	1.78804	7.33088e-05	0.000191872	yes	up	0.176667	0.613333	0.17	0.2	0.16	0.48	0.49	0.87	KCNAB1	potassium voltage-gated channel subfamily A member regulatory beta subunit 1 [Source:HGNC Symbol;Acc:HGNC:6228]
ENSG00000172426	3.45107	1.78705	2.01894e-05	5.54717e-05	yes	up	0.283333	1.06	0.25	0.24	0.36	1.04	1.02	1.12	RSPH9	radial spoke head 9 homolog [Source:HGNC Symbol;Acc:HGNC:21057]
ENSG00000181577	3.45089	1.78697	3.60345e-12	1.46751e-11	yes	up	0.566667	1.62	0.52	0.46	0.72	1.59	1.83	1.44	C6orf223	chromosome 6 open reading frame 223 [Source:HGNC Symbol;Acc:HGNC:28692]
ENSG00000132639	3.44994	1.78657	2.79751e-134	7.30029e-133	yes	up	9.07	27.8467	9.8	8.9	8.51	26.5	28.28	28.76	SNAP25	synaptosome associated protein 25 [Source:HGNC Symbol;Acc:HGNC:11132]
ENSG00000242338	3.44867	1.78604	0.00189441	0.00426623	yes	up	0.266667	1.03	0.35	0.25	0.2	0.71	0.79	1.59	BMS1P4	BMS1, ribosome biogenesis factor pseudogene 4 [Source:HGNC Symbol;Acc:HGNC:23652]
ENSG00000284669	3.4465	1.78513	3.10233e-08	1.03375e-07	yes	up	0.233333	0.873333	0.25	0.2	0.25	0.9	0.78	0.94	AC092053.3	novel transcript, antisense CSRNP1
ENSG00000270765	3.44632	1.78506	0.0118294	0.0236381	yes	up	0.0933333	0.313333	0.06	0.1	0.12	0.34	0.22	0.38	GAS2L2	growth arrest specific 2 like 2 [Source:HGNC Symbol;Acc:HGNC:24846]
ENSG00000243679	3.44601	1.78493	5.07396e-14	2.24907e-13	yes	up	4.75333	17.7833	3.47	4.96	5.83	16.3	20.15	16.9	AC018638.5	novel pseudogene
ENSG00000172602	3.4441	1.78413	4.22187e-49	4.41697e-48	yes	up	6.35333	24.18	6.39	5.65	7.02	22.28	26.57	23.69	RND1	Rho family GTPase 1 [Source:HGNC Symbol;Acc:HGNC:18314]
ENSG00000181274	3.4434	1.78384	7.64777e-37	6.44449e-36	yes	up	3.27667	12.21	3.48	3.05	3.3	12.77	12.04	11.82	FRAT2	FRAT2, WNT signaling pathway regulator [Source:HGNC Symbol;Acc:HGNC:16048]
ENSG00000206077	3.44305	1.78369	2.82457e-05	7.67419e-05	yes	up	0.35	1.57333	0.31	0.35	0.39	2.03	1.76	0.93	ZDHHC11B	zinc finger DHHC-type containing 11B [Source:HGNC Symbol;Acc:HGNC:32962]
ENSG00000258130	3.44228	1.78336	2.05866e-21	1.17392e-20	yes	up	2.75333	11.0467	2.05	3.34	2.87	11.62	12.04	9.48	AC106782.1	coiled-coil domain containing 101 (CCDC101) pseudogene
ENSG00000185482	3.44191	1.78321	3.89815e-05	0.000104486	yes	up	0.666667	2.50333	0.49	0.84	0.67	3.24	1.75	2.52	STAC3	SH3 and cysteine rich domain 3 [Source:HGNC Symbol;Acc:HGNC:28423]
ENSG00000259515	3.44038	1.78257	0.00494997	0.0105188	yes	up	0.496667	1.86333	0.44	0.5	0.55	1.61	1.69	2.29	AL117209.1	novel transcript, antisense to CDC42BPB
ENSG00000109072	3.44027	1.78252	2.95533e-102	5.83226e-101	yes	up	14.2767	54.0033	15.81	13.91	13.11	54.13	52.33	55.55	VTN	vitronectin [Source:HGNC Symbol;Acc:HGNC:12724]
ENSG00000197815	3.43707	1.78118	0.000785286	0.00184804	yes	up	0.276667	1.02667	0.41	0.18	0.24	1.23	1	0.85	AC122129.1	novel transcript, antisense to TOM1L2
ENSG00000214145	3.43537	1.78047	1.1492e-12	4.78822e-12	yes	up	1.47667	6.31667	1.6	1.37	1.46	7.02	7.15	4.78	LINC00887	long intergenic non-protein coding RNA 887 [Source:HGNC Symbol;Acc:HGNC:48574]
ENSG00000175189	3.43304	1.77949	0.00142294	0.00325797	yes	up	0.123333	0.456667	0.15	0.11	0.11	0.47	0.41	0.49	INHBC	inhibin subunit beta C [Source:HGNC Symbol;Acc:HGNC:6068]
ENSG00000281571	3.43066	1.77848	2.69569e-10	1.00527e-09	yes	up	1.98333	7.37333	1.75	2.14	2.06	6.97	8.96	6.19	AC241585.2	TEC
ENSG00000204653	3.42753	1.77717	8.65388e-15	3.94347e-14	yes	up	0.736667	2.52333	0.86	0.8	0.55	2.97	1.91	2.69	ASPDH	aspartate dehydrogenase domain containing [Source:HGNC Symbol;Acc:HGNC:33856]
ENSG00000232677	3.42273	1.77515	0.00237124	0.00527474	yes	up	0.216667	0.886667	0.2	0.18	0.27	0.92	0.9	0.84	LINC00665	long intergenic non-protein coding RNA 665 [Source:HGNC Symbol;Acc:HGNC:44323]
ENSG00000113594	3.42205	1.77486	2.6134e-75	3.81146e-74	yes	up	1.43333	5.54333	1.3	1.58	1.42	5.13	5.99	5.51	LIFR	LIF receptor alpha [Source:HGNC Symbol;Acc:HGNC:6597]
ENSG00000235023	3.42085	1.77435	0.0250896	0.0469421	yes	up	0.0733333	0.276667	0.13	0.07	0.02	0.3	0.21	0.32	AP001626.1	novel transcript
ENSG00000117971	3.4191	1.77362	0.000138186	0.000351596	yes	up	0.81	2.02	0.94	0.27	1.22	1.96	2.49	1.61	CHRNB4	cholinergic receptor nicotinic beta 4 subunit [Source:HGNC Symbol;Acc:HGNC:1964]
ENSG00000260834	3.4173	1.77286	8.15085e-05	0.000212436	yes	up	0.55	2.04	0.55	0.59	0.51	1.72	2.69	1.71	AC009055.2	novel transcript
ENSG00000012504	3.41486	1.77183	3.80053e-10	1.40629e-09	yes	up	0.796667	3.18	0.61	0.8	0.98	3.22	3.22	3.1	NR1H4	nuclear receptor subfamily 1 group H member 4 [Source:HGNC Symbol;Acc:HGNC:7967]
ENSG00000139547	3.4134	1.77121	0.00934516	0.0190123	yes	up	0.113333	0.42	0.03	0.15	0.16	0.33	0.49	0.44	RDH16	retinol dehydrogenase 16 [Source:HGNC Symbol;Acc:HGNC:29674]
ENSG00000279700	3.40955	1.76958	0.00903369	0.0184343	yes	up	0.24	0.896667	0.09	0.34	0.29	0.81	0.81	1.07	AC131212.2	novel transcript
ENSG00000180535	3.40785	1.76886	0.00801937	0.0165011	yes	up	0.536667	1.96	0.66	0.42	0.53	2.68	1.89	1.31	BHLHA15	basic helix-loop-helix family member a15 [Source:HGNC Symbol;Acc:HGNC:22265]
ENSG00000277297	3.40578	1.76799	5.84424e-27	3.8948e-26	yes	up	1.49	5.15333	1.32	1.47	1.68	4.93	4.8	5.73	ATP5F1AP10	ATP synthase F1 subunit alpha pseudogene 10 [Source:HGNC Symbol;Acc:HGNC:37668]
ENSG00000123240	3.40559	1.76791	0	0	yes	up	30.0833	111.533	29.61	29.56	31.08	110.88	113.26	110.46	OPTN	optineurin [Source:HGNC Symbol;Acc:HGNC:17142]
ENSG00000181634	3.40462	1.76749	5.8054e-17	2.86235e-16	yes	up	0.433333	1.62	0.43	0.41	0.46	1.57	1.44	1.85	TNFSF15	TNF superfamily member 15 [Source:HGNC Symbol;Acc:HGNC:11931]
ENSG00000099139	3.40452	1.76745	0.000417472	0.00101358	yes	up	0.0933333	0.366667	0.11	0.07	0.1	0.25	0.42	0.43	PCSK5	proprotein convertase subtilisin/kexin type 5 [Source:HGNC Symbol;Acc:HGNC:8747]
ENSG00000233231	3.40438	1.76739	0.0106204	0.0214278	yes	up	0.38	1.42333	0.38	0.51	0.25	1.62	1.65	1	HNRNPA1P49	heterogeneous nuclear ribonucleoprotein A1 pseudogene 49 [Source:HGNC Symbol;Acc:HGNC:48779]
ENSG00000105835	3.40384	1.76716	0	0	yes	up	48.45	170.013	44.26	47.57	53.52	170.14	168.63	171.27	NAMPT	nicotinamide phosphoribosyltransferase [Source:HGNC Symbol;Acc:HGNC:30092]
ENSG00000247934	3.40171	1.76626	0.000162271	0.000410415	yes	up	0.286667	1.13333	0.41	0.25	0.2	0.88	1.41	1.11	AC022364.1	novel transcript, antisense to CCDC91
ENSG00000263884	3.39558	1.76366	0.0131556	0.0260858	yes	up	0.12	0.453333	0.13	0.12	0.11	0.64	0.35	0.37	AP000845.1	novel transcript
ENSG00000136147	3.39483	1.76334	2.92105e-34	2.31904e-33	yes	up	7.58333	32.2	6.61	6.83	9.31	35.53	27.07	34	PHF11	PHD finger protein 11 [Source:HGNC Symbol;Acc:HGNC:17024]
ENSG00000279806	3.39441	1.76316	2.10347e-179	7.81114e-178	yes	up	2.72	10.0767	2.62	2.75	2.79	10.4	10.13	9.7	AC018629.1	TEC
ENSG00000166394	3.38928	1.76098	1.25154e-05	3.49187e-05	yes	up	0.593333	2.44333	0.68	0.49	0.61	2.4	2.19	2.74	CYB5R2	cytochrome b5 reductase 2 [Source:HGNC Symbol;Acc:HGNC:24376]
ENSG00000169213	3.38903	1.76087	1.90524e-37	1.62823e-36	yes	up	0.51	1.89	0.48	0.55	0.5	1.97	1.93	1.77	RAB3B	RAB3B, member RAS oncogene family [Source:HGNC Symbol;Acc:HGNC:9778]
ENSG00000147576	3.38776	1.76033	0.000495254	0.00119094	yes	up	0.47	1.12667	0.49	0.36	0.56	1.28	1.25	0.85	ADHFE1	alcohol dehydrogenase, iron containing 1 [Source:HGNC Symbol;Acc:HGNC:16354]
ENSG00000184588	3.38741	1.76018	0	0	yes	up	26.6433	90.7967	25.13	25.45	29.35	90.68	89.57	92.14	PDE4B	phosphodiesterase 4B [Source:HGNC Symbol;Acc:HGNC:8781]
ENSG00000113369	3.3844	1.7589	2.74382e-260	1.58354e-258	yes	up	16.0867	56.1633	16.13	14.53	17.6	53.06	58.78	56.65	ARRDC3	arrestin domain containing 3 [Source:HGNC Symbol;Acc:HGNC:29263]
ENSG00000153291	3.38201	1.75788	8.09447e-08	2.62358e-07	yes	up	1.51333	6.45	1.37	0.96	2.21	5.22	7.09	7.04	SLC25A27	solute carrier family 25 member 27 [Source:HGNC Symbol;Acc:HGNC:21065]
ENSG00000137571	3.38027	1.75714	0.00982132	0.0199191	yes	up	0.303333	0.916667	0.11	0.76	0.04	0.69	0.72	1.34	SLCO5A1	solute carrier organic anion transporter family member 5A1 [Source:HGNC Symbol;Acc:HGNC:19046]
ENSG00000235169	3.37643	1.7555	0.0183175	0.0353215	yes	up	0.846667	4.11	0.53	1.24	0.77	4.12	4.88	3.33	SMIM1	small integral membrane protein 1 (Vel blood group) [Source:HGNC Symbol;Acc:HGNC:44204]
ENSG00000259772	3.37113	1.75323	0.00405632	0.00874468	yes	up	0.59	2.06667	0.79	0.5	0.48	1.71	2.13	2.36	AC012236.1	uncharacterized LOC283710 [Source:NCBI gene;Acc:283710]
ENSG00000095383	3.37112	1.75323	2.30089e-65	3.01763e-64	yes	up	3.99	14.5067	4.14	3.55	4.28	14.54	14.12	14.86	TBC1D2	TBC1 domain family member 2 [Source:HGNC Symbol;Acc:HGNC:18026]
ENSG00000123838	3.37105	1.7532	2.36081e-12	9.70064e-12	yes	up	1.37333	4.82333	1.15	0.95	2.02	5.02	5.73	3.72	C4BPA	complement component 4 binding protein alpha [Source:HGNC Symbol;Acc:HGNC:1325]
ENSG00000169085	3.37062	1.75301	0.0249904	0.0467642	yes	up	0.133333	0.253333	0.29	0.02	0.09	0.25	0.27	0.24	VXN	vexin [Source:HGNC Symbol;Acc:HGNC:28498]
ENSG00000276071	3.36845	1.75209	0.00271638	0.00600112	yes	up	0.353333	1.32	0.23	0.62	0.21	1.19	1.54	1.23	AC074138.1	novel transcript
ENSG00000085514	3.36608	1.75107	0.00133174	0.00305863	yes	up	0.973333	2.66	0.47	0.52	1.93	2.95	3.08	1.95	PILRA	paired immunoglobin like type 2 receptor alpha [Source:HGNC Symbol;Acc:HGNC:20396]
ENSG00000173281	3.36221	1.74941	5.35454e-51	5.77333e-50	yes	up	1.91333	6.55	1.78	2.02	1.94	6.46	6.49	6.7	PPP1R3B	protein phosphatase 1 regulatory subunit 3B [Source:HGNC Symbol;Acc:HGNC:14942]
ENSG00000167653	3.35958	1.74828	0.00840607	0.0172333	yes	up	0.47	1.81667	0.2	0.91	0.3	1.81	1.99	1.65	PSCA	prostate stem cell antigen [Source:HGNC Symbol;Acc:HGNC:9500]
ENSG00000228742	3.35594	1.74672	2.68711e-07	8.41539e-07	yes	up	0.71	2.03333	0.49	1.01	0.63	1.67	2.14	2.29	LINC02577	long intergenic non-protein coding RNA 2577 [Source:HGNC Symbol;Acc:HGNC:53749]
ENSG00000100429	3.35381	1.7458	2.10145e-14	9.43164e-14	yes	up	2.23667	10.3133	1.83	1.71	3.17	11.42	9.41	10.11	HDAC10	histone deacetylase 10 [Source:HGNC Symbol;Acc:HGNC:18128]
ENSG00000214274	3.35369	1.74575	1.02773e-61	1.29665e-60	yes	up	10.83	41.8767	10.72	10.68	11.09	39.93	43.33	42.37	ANG	angiogenin [Source:HGNC Symbol;Acc:HGNC:483]
ENSG00000266820	3.35227	1.74514	2.8685e-06	8.39911e-06	yes	up	1.52	5.55333	1.99	1.46	1.11	4.71	6.26	5.69	KPNA2P3	karyopherin subunit alpha 2 pseudogene 3 [Source:HGNC Symbol;Acc:HGNC:52870]
ENSG00000163734	3.34909	1.74377	2.3707e-149	7.06338e-148	yes	up	38.68	142.547	37.57	42.81	35.66	141.93	140.61	145.1	CXCL3	C-X-C motif chemokine ligand 3 [Source:HGNC Symbol;Acc:HGNC:4604]
ENSG00000166589	3.3484	1.74347	1.5797e-06	4.71031e-06	yes	up	0.386667	1.27333	0.51	0.31	0.34	1.09	1.25	1.48	CDH16	cadherin 16 [Source:HGNC Symbol;Acc:HGNC:1755]
ENSG00000260552	3.34818	1.74338	0.00025959	0.000643484	yes	up	1.68333	6.12	0.98	2.62	1.45	5.86	7.45	5.05	AC023043.1	novel transcript, antisense to MOCOS
ENSG00000165474	3.34742	1.74305	1.37925e-21	7.89839e-21	yes	up	1.79333	6.52667	1.66	1.64	2.08	6.06	6.52	7	GJB2	gap junction protein beta 2 [Source:HGNC Symbol;Acc:HGNC:4284]
ENSG00000260672	3.34351	1.74137	0.011869	0.0237132	yes	up	0.11	0.41	0.11	0.15	0.07	0.4	0.51	0.32	AC100827.4	novel transcript
ENSG00000275395	3.33984	1.73978	8.30256e-164	2.72533e-162	yes	up	3.62667	19.0467	4.71	3.21	2.96	16.1	20.62	20.42	FCGBP	Fc fragment of IgG binding protein [Source:HGNC Symbol;Acc:HGNC:13572]
ENSG00000198870	3.33883	1.73934	0.023564	0.0443631	yes	up	0.276667	0.53	0.28	0.32	0.23	0.4	0.6	0.59	STKLD1	serine/threonine kinase like domain containing 1 [Source:HGNC Symbol;Acc:HGNC:28669]
ENSG00000161270	3.33669	1.73842	6.78831e-16	3.21749e-15	yes	up	1.29667	4.6	1.57	1.01	1.31	4.65	4.52	4.63	NPHS1	NPHS1, nephrin [Source:HGNC Symbol;Acc:HGNC:7908]
ENSG00000213886	3.33585	1.73806	0.00191762	0.00431511	yes	up	0.473333	1.75	0.43	0.56	0.43	1.09	2.24	1.92	UBD	ubiquitin D [Source:HGNC Symbol;Acc:HGNC:18795]
ENSG00000126353	3.33317	1.7369	1.10083e-09	3.98455e-09	yes	up	1.12667	3.02	1.1	0.94	1.34	3.04	3.09	2.93	CCR7	C-C motif chemokine receptor 7 [Source:HGNC Symbol;Acc:HGNC:1608]
ENSG00000261064	3.33248	1.7366	2.11359e-07	6.66298e-07	yes	up	2.42	7.80333	2.86	1.01	3.39	4.68	12.61	6.12	LINC02256	long intergenic non-protein coding RNA 2256 [Source:HGNC Symbol;Acc:HGNC:53157]
ENSG00000258727	3.33002	1.73553	2.81551e-47	2.87345e-46	yes	up	3.60667	13.5833	3.15	4.46	3.21	13.04	13.99	13.72	AL135999.1	novel transcript, antisense to AP1G2
ENSG00000151470	3.32981	1.73544	1.32672e-45	1.31195e-44	yes	up	6.14667	20.9367	5.62	6.18	6.64	21.09	22.06	19.66	C4orf33	chromosome 4 open reading frame 33 [Source:HGNC Symbol;Acc:HGNC:27025]
ENSG00000128849	3.32975	1.73542	2.31807e-10	8.68405e-10	yes	up	0.266667	0.81	0.24	0.33	0.23	0.75	0.89	0.79	CGNL1	cingulin like 1 [Source:HGNC Symbol;Acc:HGNC:25931]
ENSG00000235370	3.32605	1.73381	9.53113e-15	4.33632e-14	yes	up	0.466667	1.04333	0.68	0.44	0.28	0.97	0.97	1.19	DNM1P51	dynamin 1 pseudogene 51 [Source:HGNC Symbol;Acc:HGNC:48500]
ENSG00000087301	3.32431	1.73305	9.51976e-28	6.47423e-27	yes	up	1.13	4.43333	1.06	1.14	1.19	4.34	3.97	4.99	TXNDC16	thioredoxin domain containing 16 [Source:HGNC Symbol;Acc:HGNC:19965]
ENSG00000120262	3.32413	1.73298	0.00961951	0.0195375	yes	up	0.316667	0.24	0.63	0.01	0.31	0.19	0.21	0.32	CCDC170	coiled-coil domain containing 170 [Source:HGNC Symbol;Acc:HGNC:21177]
ENSG00000279108	3.32256	1.73229	5.711e-06	1.63604e-05	yes	up	0.486667	1.76667	0.5	0.4	0.56	1.76	1.67	1.87	AC008537.3	TEC
ENSG00000241489	3.32005	1.73121	1.89499e-40	1.71206e-39	yes	up	4.44	14.87	5.9	3.22	4.2	16.25	14	14.36	AC244197.3	novel protein
ENSG00000166396	3.31989	1.73114	1.00482e-50	1.07783e-49	yes	up	7.45	23.36	5.96	7.63	8.76	24.47	21.14	24.47	SERPINB7	serpin family B member 7 [Source:HGNC Symbol;Acc:HGNC:13902]
ENSG00000274570	3.31913	1.7308	0.000132104	0.000336795	yes	up	0.346667	1.35667	0.5	0.18	0.36	1.48	1.34	1.25	SPDYE10P	speedy/RINGO cell cycle regulator family member E10, pseudogene [Source:HGNC Symbol;Acc:HGNC:51506]
ENSG00000119950	3.31804	1.73033	9.99866e-67	1.33037e-65	yes	up	7.11333	26.91	6.26	7.79	7.29	25.8	25.95	28.98	MXI1	MAX interactor 1, dimerization protein [Source:HGNC Symbol;Acc:HGNC:7534]
ENSG00000257242	3.31653	1.72968	0	0	yes	up	37.2667	135.583	38.59	36.3	36.91	135.44	133.09	138.22	LINC01619	long intergenic non-protein coding RNA 1619 [Source:HGNC Symbol;Acc:HGNC:27409]
ENSG00000268107	3.31202	1.72771	6.9552e-06	1.98058e-05	yes	up	1.21667	5.08333	1.69	1.29	0.67	4.34	6.26	4.65	AC003005.1	novel transcript
ENSG00000108932	3.31123	1.72737	3.53955e-32	2.69519e-31	yes	up	2.15	7.33333	2.1	1.67	2.68	7.76	7.33	6.91	SLC16A6	solute carrier family 16 member 6 [Source:HGNC Symbol;Acc:HGNC:10927]
ENSG00000229931	3.31055	1.72707	0.0113315	0.0227443	yes	up	0.72	2.5	0.52	0.87	0.77	2.1	2.5	2.9	AL137003.1	novel transcript
ENSG00000183111	3.31024	1.72693	1.8205e-22	1.06815e-21	yes	up	0.86	3.49667	0.92	0.92	0.74	3.67	3.22	3.6	ARHGEF37	Rho guanine nucleotide exchange factor 37 [Source:HGNC Symbol;Acc:HGNC:34430]
ENSG00000255418	3.29989	1.72242	2.0889e-07	6.58788e-07	yes	up	8.68667	31.1867	5.78	10.88	9.4	29.45	35.55	28.56	AC090092.1	novel transcript
ENSG00000272438	3.29851	1.72181	0.00280516	0.00618772	yes	up	0.723333	3.21333	0.9	0.75	0.52	4.56	1.87	3.21	AL645608.6	novel transcript
ENSG00000206567	3.29798	1.72158	2.00386e-07	6.32663e-07	yes	up	1.77	5.17667	1.2	2.52	1.59	5.54	5.58	4.41	AC022007.1	novel transcript
ENSG00000163297	3.29733	1.7213	8.69362e-16	4.10697e-15	yes	up	0.866667	2.63	0.84	0.63	1.13	2.04	3.28	2.57	ANTXR2	ANTXR cell adhesion molecule 2 [Source:HGNC Symbol;Acc:HGNC:21732]
ENSG00000081803	3.29352	1.71963	2.57671e-12	1.05632e-11	yes	up	0.576667	2.16667	0.45	0.55	0.73	2.33	2.03	2.14	CADPS2	calcium dependent secretion activator 2 [Source:HGNC Symbol;Acc:HGNC:16018]
ENSG00000135124	3.29173	1.71885	8.53967e-99	1.63187e-97	yes	up	16.86	57.5767	17.69	14.15	18.74	54.73	60.58	57.42	P2RX4	purinergic receptor P2X 4 [Source:HGNC Symbol;Acc:HGNC:8535]
ENSG00000147872	3.29105	1.71855	1.45836e-196	5.98817e-195	yes	up	24.5667	89.5733	23.54	24.62	25.54	87.58	91.38	89.76	PLIN2	perilipin 2 [Source:HGNC Symbol;Acc:HGNC:248]
ENSG00000262050	3.28721	1.71687	0.00907841	0.0185156	yes	up	1.47667	5.36333	1.34	1.6	1.49	5.53	4.8	5.76	AC005696.1	novel transcript, antisense to CLUH
ENSG00000188761	3.28489	1.71584	1.38871e-16	6.75832e-16	yes	up	2.35	4.80333	1.44	2.24	3.37	5.1	6.93	2.38	BCL2L15	BCL2 like 15 [Source:HGNC Symbol;Acc:HGNC:33624]
ENSG00000213471	3.28428	1.71558	0.0180222	0.0348019	yes	up	0.17	0.73	0.04	0.3	0.17	0.31	0.4	1.48	TTLL13P	tubulin tyrosine ligase like 13, pseudogene [Source:HGNC Symbol;Acc:HGNC:32484]
ENSG00000103089	3.28412	1.71551	1.47741e-74	2.14107e-73	yes	up	7.47	28.1333	8.14	7.45	6.82	31.52	26.71	26.17	FA2H	fatty acid 2-hydroxylase [Source:HGNC Symbol;Acc:HGNC:21197]
ENSG00000139865	3.27884	1.71319	3.96954e-09	1.39174e-08	yes	up	1.05333	3.02333	1.03	1.51	0.62	3.56	3.02	2.49	TTC6	tetratricopeptide repeat domain 6 [Source:HGNC Symbol;Acc:HGNC:19739]
ENSG00000143816	3.27522	1.71159	4.40543e-16	2.10461e-15	yes	up	0.706667	2.52333	0.67	0.75	0.7	2.55	2.35	2.67	WNT9A	Wnt family member 9A [Source:HGNC Symbol;Acc:HGNC:12778]
ENSG00000129214	3.27262	1.71045	0.0216807	0.0411897	yes	up	0.256667	1.14333	0.22	0.18	0.37	1.92	1.05	0.46	SHBG	sex hormone binding globulin [Source:HGNC Symbol;Acc:HGNC:10839]
ENSG00000262576	3.26932	1.70899	0.000110639	0.00028454	yes	up	0.146667	0.546667	0.13	0.13	0.18	0.56	0.35	0.73	PCDHGA4	protocadherin gamma subfamily A, 4 [Source:HGNC Symbol;Acc:HGNC:8702]
ENSG00000162194	3.26814	1.70847	5.25273e-28	3.59685e-27	yes	up	3.35667	11.8767	3.17	3.32	3.58	10.2	13.63	11.8	LBHD1	LBH domain containing 1 [Source:HGNC Symbol;Acc:HGNC:28351]
ENSG00000065325	3.26679	1.70788	7.454e-66	9.83224e-65	yes	up	7.43333	26.3233	9.91	4.93	7.46	23.98	27.39	27.6	GLP2R	glucagon like peptide 2 receptor [Source:HGNC Symbol;Acc:HGNC:4325]
ENSG00000262468	3.26636	1.70768	1.20646e-10	4.58491e-10	yes	up	1.38333	4.86	1.53	1.59	1.03	4.12	5.29	5.17	LINC01569	long intergenic non-protein coding RNA 1569 [Source:HGNC Symbol;Acc:HGNC:51380]
ENSG00000166106	3.263	1.7062	3.03213e-64	3.93165e-63	yes	up	2.20333	7.85	2.29	2.22	2.1	8.11	7.69	7.75	ADAMTS15	ADAM metallopeptidase with thrombospondin type 1 motif 15 [Source:HGNC Symbol;Acc:HGNC:16305]
ENSG00000163431	3.26274	1.70608	0.00238847	0.00531153	yes	up	0.12	0.443333	0.12	0.18	0.06	0.66	0.4	0.27	LMOD1	leiomodin 1 [Source:HGNC Symbol;Acc:HGNC:6647]
ENSG00000244165	3.262	1.70576	7.19913e-18	3.66955e-17	yes	up	3.44	9.53	3.74	2.53	4.05	8.92	10.01	9.66	P2RY11	purinergic receptor P2Y11 [Source:HGNC Symbol;Acc:HGNC:8540]
ENSG00000198758	3.2617	1.70562	1.84239e-19	9.9091e-19	yes	up	3.03	13.34	2.15	4.21	2.73	13.01	14.06	12.95	EPS8L3	EPS8 like 3 [Source:HGNC Symbol;Acc:HGNC:21297]
ENSG00000167524	3.25854	1.70423	0.00363199	0.00788928	yes	up	1.05667	2.50333	1.72	1.17	0.28	1.54	2.01	3.96	RSKR	ribosomal protein S6 kinase related [Source:HGNC Symbol;Acc:HGNC:26314]
ENSG00000180139	3.25799	1.70398	0.00792096	0.0163059	yes	up	0.256667	1.02	0.27	0.22	0.28	1.31	1.04	0.71	ACTA2-AS1	ACTA2 antisense RNA 1 [Source:HGNC Symbol;Acc:HGNC:45169]
ENSG00000274432	3.25655	1.70334	2.58491e-57	3.06074e-56	yes	up	6.57333	19.9067	7.16	4.78	7.78	19.87	19.43	20.42	RF00004
ENSG00000142173	3.2549	1.70261	1.65045e-17	8.30374e-17	yes	up	1.32333	3.59667	2.09	0.98	0.9	3.46	3.37	3.96	COL6A2	collagen type VI alpha 2 chain [Source:HGNC Symbol;Acc:HGNC:2212]
ENSG00000137878	3.25474	1.70254	1.83026e-10	6.88813e-10	yes	up	0.5	1.96667	0.55	0.68	0.27	2.22	1.66	2.02	GCOM1	GRINL1A complex locus 1 [Source:HGNC Symbol;Acc:HGNC:26424]
ENSG00000270106	3.25295	1.70175	0.0113761	0.022816	yes	up	0.11	0.396667	0.21	0.08	0.04	0.59	0.35	0.25	TSNAX-DISC1	TSNAX-DISC1 readthrough (NMD candidate) [Source:HGNC Symbol;Acc:HGNC:49177]
ENSG00000138035	3.25277	1.70167	0	0	yes	up	34.5233	148.187	33.42	33.42	36.73	126.16	177.44	140.96	PNPT1	polyribonucleotide nucleotidyltransferase 1 [Source:HGNC Symbol;Acc:HGNC:23166]
ENSG00000198211	3.25188	1.70127	1.82594e-38	1.58951e-37	yes	up	1.60333	6.06333	1.86	1.34	1.61	5.87	5.67	6.65	AC092143.1	novel protein (MC1R-TUBB3 readthrough)
ENSG00000003147	3.25151	1.70111	1.04407e-26	6.91379e-26	yes	up	2.82	13.0133	3.31	2.22	2.93	12.51	12.69	13.84	ICA1	islet cell autoantigen 1 [Source:HGNC Symbol;Acc:HGNC:5343]
ENSG00000206127	3.24999	1.70044	1.63696e-05	4.52577e-05	yes	up	0.706667	2.21	0.35	1.39	0.38	1.93	2.42	2.28	GOLGA8O	golgin A8 family member O [Source:HGNC Symbol;Acc:HGNC:44406]
ENSG00000140749	3.24897	1.69998	0.0133931	0.0265086	yes	up	0.146667	0.68	0.18	0.11	0.15	0.51	0.79	0.74	IGSF6	immunoglobulin superfamily member 6 [Source:HGNC Symbol;Acc:HGNC:5953]
ENSG00000172508	3.24826	1.69967	0.0130291	0.0258484	yes	up	0.0733333	0.743333	0.06	0.04	0.12	0.28	0.71	1.24	CARNS1	carnosine synthase 1 [Source:HGNC Symbol;Acc:HGNC:29268]
ENSG00000273230	3.24747	1.69932	5.19615e-75	7.5638e-74	yes	up	5.81333	20.6267	6.25	5.09	6.1	20.28	21.67	19.93	AC102953.2	novel transcript
ENSG00000279080	3.24746	1.69931	0.00379784	0.00822459	yes	up	0.0166667	0.06	0.02	0.01	0.02	0.07	0.05	0.06	AL022322.2	novel transcript, antisense to PLA2G6
ENSG00000169554	3.24725	1.69922	4.13631e-13	1.75799e-12	yes	up	0.763333	2.35667	0.79	0.63	0.87	2.32	2.66	2.09	ZEB2	zinc finger E-box binding homeobox 2 [Source:HGNC Symbol;Acc:HGNC:14881]
ENSG00000149809	3.24493	1.69819	3.47639e-65	4.5541e-64	yes	up	12.5367	42.1333	12.8	13.06	11.75	41.46	41.21	43.73	TM7SF2	transmembrane 7 superfamily member 2 [Source:HGNC Symbol;Acc:HGNC:11863]
ENSG00000120162	3.2365	1.69443	2.82983e-07	8.84544e-07	yes	up	0.216667	0.66	0.24	0.13	0.28	0.74	0.62	0.62	MOB3B	MOB kinase activator 3B [Source:HGNC Symbol;Acc:HGNC:23825]
ENSG00000204386	3.23436	1.69348	1.52575e-138	4.15672e-137	yes	up	15.8967	55.5233	16.65	15.44	15.6	57.19	53.81	55.57	NEU1	neuraminidase 1 [Source:HGNC Symbol;Acc:HGNC:7758]
ENSG00000130304	3.23268	1.69273	7.24976e-45	7.08948e-44	yes	up	3.07	10.6333	2.95	3.26	3	11.07	10.49	10.34	SLC27A1	solute carrier family 27 member 1 [Source:HGNC Symbol;Acc:HGNC:10995]
ENSG00000261215	3.22958	1.69135	0.000304515	0.000750219	yes	up	0.196667	0.706667	0.3	0.17	0.12	0.9	0.58	0.64	AL162231.4	novel transcript (novel gene-CCL27 readthrough)
ENSG00000259732	3.22415	1.68892	0.0242935	0.0455797	yes	up	0.64	2.23333	0.91	0.13	0.88	2.4	1.68	2.62	AC092757.2	novel transcript, sense overlapping to CCNB2
ENSG00000197410	3.22304	1.68842	0.00948336	0.0192797	yes	up	0.07	0.226667	0.04	0.08	0.09	0.36	0.15	0.17	DCHS2	dachsous cadherin-related 2 [Source:HGNC Symbol;Acc:HGNC:23111]
ENSG00000225950	3.22086	1.68745	0.0127022	0.0252457	yes	up	0.393333	3.12	0.29	0.49	0.4	5.62	1.25	2.49	NTF4	neurotrophin 4 [Source:HGNC Symbol;Acc:HGNC:8024]
ENSG00000204305	3.22019	1.68714	2.29394e-07	7.21366e-07	yes	up	1.6	4.74667	2.38	1.55	0.87	4.5	5.72	4.02	AGER	advanced glycosylation end-product specific receptor [Source:HGNC Symbol;Acc:HGNC:320]
ENSG00000119681	3.21862	1.68644	2.40987e-73	3.42525e-72	yes	up	2.05333	7.25667	1.94	2.31	1.91	7.31	7.31	7.15	LTBP2	latent transforming growth factor beta binding protein 2 [Source:HGNC Symbol;Acc:HGNC:6715]
ENSG00000166147	3.21742	1.68591	3.62623e-88	6.16351e-87	yes	up	2.66333	8.22333	2.57	2.91	2.51	7.13	8.74	8.8	FBN1	fibrillin 1 [Source:NCBI gene;Acc:2200]
ENSG00000095397	3.21731	1.68585	1.11787e-21	6.4128e-21	yes	up	1.14333	4.47	1.24	1.1	1.09	5.22	4.43	3.76	WHRN	whirlin [Source:HGNC Symbol;Acc:HGNC:16361]
ENSG00000053524	3.21626	1.68538	1.62933e-06	4.85451e-06	yes	up	0.42	1.49333	0.18	0.61	0.47	1.4	1.53	1.55	MCF2L2	MCF.2 cell line derived transforming sequence-like 2 [Source:HGNC Symbol;Acc:HGNC:30319]
ENSG00000250349	3.21597	1.68525	0.00931133	0.0189468	yes	up	0.426667	1.56	0.39	0.49	0.4	0.95	1.58	2.15	AF241726.2	novel proline rich Gla (G-carboxyglutamic acid) 1 (PRRG1) and tetraspanin 7 (TSPAN7) protein
ENSG00000277287	3.21509	1.68486	0.000517253	0.00124227	yes	up	0.0966667	0.336667	0.08	0.12	0.09	0.34	0.42	0.25	AL109976.1	novel transcript
ENSG00000224081	3.21044	1.68277	1.20065e-06	3.61062e-06	yes	up	0.906667	2.61	0.54	0.95	1.23	2.63	2.6	2.6	SLC44A3-AS1	SLC44A3 antisense RNA 1 [Source:HGNC Symbol;Acc:HGNC:49057]
ENSG00000116690	3.20837	1.68184	0.00949631	0.0193027	yes	up	0.0633333	0.243333	0.05	0.08	0.06	0.3	0.29	0.14	PRG4	proteoglycan 4 [Source:HGNC Symbol;Acc:HGNC:9364]
ENSG00000171680	3.20692	1.68119	6.00152e-19	3.17348e-18	yes	up	0.933333	3.27333	1.06	0.93	0.81	3.4	3.42	3	PLEKHG5	pleckstrin homology and RhoGEF domain containing G5 [Source:HGNC Symbol;Acc:HGNC:29105]
ENSG00000165795	3.2037	1.67974	1.33125e-34	1.06462e-33	yes	up	7.58667	24.8	7.86	8.68	6.22	27.2	21.86	25.34	NDRG2	NDRG family member 2 [Source:HGNC Symbol;Acc:HGNC:14460]
ENSG00000155530	3.20248	1.67919	0.0117845	0.023565	yes	up	0.226667	0.44	0.18	0.03	0.47	0.62	0.36	0.34	LRGUK	leucine rich repeats and guanylate kinase domain containing [Source:HGNC Symbol;Acc:HGNC:21964]
ENSG00000238228	3.20191	1.67893	0.000910329	0.00213027	yes	up	0.683333	2.38333	0.32	0.87	0.86	2.55	2.75	1.85	OR7E7P	olfactory receptor family 7 subfamily E member 7 pseudogene [Source:HGNC Symbol;Acc:HGNC:8457]
ENSG00000214106	3.20138	1.67869	1.18726e-48	1.23536e-47	yes	up	3.21333	9.67667	3.89	2.84	2.91	10.14	8.94	9.95	PAXIP1-AS2	PAXIP1 antisense RNA 2 [Source:HGNC Symbol;Acc:HGNC:48958]
ENSG00000264548	3.19969	1.67793	0.0157192	0.0307485	yes	up	0.116667	0.403333	0.11	0.13	0.11	0.39	0.52	0.3	AC132872.2	novel transcript, antisense CCDC57
ENSG00000230724	3.19891	1.67758	1.2843e-12	5.34338e-12	yes	up	1.16667	4.19667	0.93	1.46	1.11	4.29	3.82	4.48	LINC01001	long intergenic non-protein coding RNA 1001 [Source:HGNC Symbol;Acc:HGNC:38540]
ENSG00000285085	3.19755	1.67697	0.0128032	0.0254311	yes	up	0.996667	3.14	0.67	0.55	1.77	3.8	1.5	4.12	AL662884.4	novel protein
ENSG00000285804	3.19706	1.67674	0.00403876	0.00871092	yes	up	0.15	0.526667	0.2	0.12	0.13	0.59	0.37	0.62	AC093218.1	novel transcript
ENSG00000259462	3.19535	1.67597	0.00395038	0.00853316	yes	up	0.166667	0.543333	0.14	0.16	0.2	0.74	0.54	0.35	CPEB1-AS1	CPEB1 antisense RNA 1 [Source:HGNC Symbol;Acc:HGNC:27523]
ENSG00000147689	3.19474	1.6757	4.25717e-34	3.37043e-33	yes	up	2.35	7.60333	2.62	2.52	1.91	7.46	6.63	8.72	FAM83A	family with sequence similarity 83 member A [Source:HGNC Symbol;Acc:HGNC:28210]
ENSG00000166073	3.19422	1.67546	1.54376e-40	1.3975e-39	yes	up	2.32	8.04	2.37	2.29	2.3	7.65	8.03	8.44	GPR176	G protein-coupled receptor 176 [Source:HGNC Symbol;Acc:HGNC:32370]
ENSG00000067445	3.19385	1.6753	1.6705e-06	4.9733e-06	yes	up	0.386667	1.95667	0.27	0.4	0.49	1.52	2.02	2.33	TRO	trophinin [Source:HGNC Symbol;Acc:HGNC:12326]
ENSG00000261509	3.19038	1.67373	0.0012877	0.00296373	yes	up	0.396667	1.69667	0.35	0.64	0.2	2.17	1.58	1.34	TP53TG3B	TP53 target 3B [Source:HGNC Symbol;Acc:HGNC:37202]
ENSG00000183615	3.18696	1.67218	0.011078	0.0222687	yes	up	0.423333	1.5	0.35	0.61	0.31	1.21	2.2	1.09	FAM167B	family with sequence similarity 167 member B [Source:HGNC Symbol;Acc:HGNC:28133]
ENSG00000178081	3.18665	1.67204	8.6066e-06	2.4327e-05	yes	up	2.21	7.86667	1.63	3.09	1.91	9.9	6.77	6.93	ULK4P3	ULK4 pseudogene 3 [Source:HGNC Symbol;Acc:HGNC:15777]
ENSG00000086619	3.18442	1.67103	1.91938e-64	2.49443e-63	yes	up	3.11	10.5367	2.75	2.99	3.59	10.96	10.28	10.37	ERO1B	endoplasmic reticulum oxidoreductase 1 beta [Source:HGNC Symbol;Acc:HGNC:14355]
ENSG00000078814	3.18435	1.671	0.000266808	0.000660519	yes	up	0.233333	0.856667	0.27	0.17	0.26	0.46	0.78	1.33	MYH7B	myosin heavy chain 7B [Source:HGNC Symbol;Acc:HGNC:15906]
ENSG00000163220	3.18434	1.67099	2.04843e-06	6.05127e-06	yes	up	3.29667	11.44	3.59	2.6	3.7	9.94	10.6	13.78	S100A9	S100 calcium binding protein A9 [Source:HGNC Symbol;Acc:HGNC:10499]
ENSG00000278991	3.1826	1.67021	0.000967585	0.00225665	yes	up	0.38	1.31667	0.27	0.48	0.39	1.57	1.15	1.23	AC090181.3	TEC
ENSG00000035664	3.18253	1.67017	5.45562e-15	2.506e-14	yes	up	1.62333	4.21	1.02	1.12	2.73	4.86	3.74	4.03	DAPK2	death associated protein kinase 2 [Source:HGNC Symbol;Acc:HGNC:2675]
ENSG00000204267	3.18042	1.66922	7.76122e-139	2.12202e-137	yes	up	14.1667	41.67	7.51	13.18	21.81	43.96	40.12	40.93	TAP2	transporter 2, ATP binding cassette subfamily B member [Source:HGNC Symbol;Acc:HGNC:44]
ENSG00000159761	3.17798	1.66811	0.00720152	0.0149256	yes	up	0.28	0.97	0.53	0.13	0.18	0.94	0.81	1.16	C16orf86	chromosome 16 open reading frame 86 [Source:HGNC Symbol;Acc:HGNC:33755]
ENSG00000123700	3.17784	1.66805	5.84699e-25	3.6997e-24	yes	up	1.04333	3.52	0.93	1.09	1.11	3.13	3.7	3.73	KCNJ2	potassium voltage-gated channel subfamily J member 2 [Source:HGNC Symbol;Acc:HGNC:6263]
ENSG00000197776	3.17705	1.66769	7.95693e-06	2.25519e-05	yes	up	0.416667	1.37667	0.44	0.46	0.35	1.28	1.64	1.21	KLHDC1	kelch domain containing 1 [Source:HGNC Symbol;Acc:HGNC:19836]
ENSG00000279873	3.17662	1.66749	2.68155e-05	7.29664e-05	yes	up	0.563333	1.96333	0.69	0.57	0.43	2.28	1.92	1.69	LINC01126	long intergenic non-protein coding RNA 1126 [Source:HGNC Symbol;Acc:HGNC:49275]
ENSG00000171951	3.17341	1.66604	1.7239e-17	8.65807e-17	yes	up	1.44	5.06	1.5	1.32	1.5	5.04	5.48	4.66	SCG2	secretogranin II [Source:HGNC Symbol;Acc:HGNC:10575]
ENSG00000172893	3.17305	1.66587	0	0	yes	up	53.36	185.417	55.36	51.11	53.61	184.88	182.38	188.99	DHCR7	7-dehydrocholesterol reductase [Source:HGNC Symbol;Acc:HGNC:2860]
ENSG00000279520	3.17211	1.66544	0.000745454	0.00175863	yes	up	0.486667	1.68	0.4	0.56	0.5	2.01	1.95	1.08	AC093525.8	tec
ENSG00000011422	3.17133	1.66509	5.13034e-213	2.37467e-211	yes	up	46.2	159.087	45.74	46.09	46.77	162.23	150.15	164.88	PLAUR	plasminogen activator, urokinase receptor [Source:HGNC Symbol;Acc:HGNC:9053]
ENSG00000100226	3.16981	1.6644	9.28598e-130	2.33034e-128	yes	up	11.08	40.3567	12.26	9.83	11.15	39.59	41.39	40.09	GTPBP1	GTP binding protein 1 [Source:HGNC Symbol;Acc:HGNC:4669]
ENSG00000229413	3.16828	1.6637	8.82462e-13	3.69836e-12	yes	up	6.46667	19.3267	8.1	6.06	5.24	21.68	15.98	20.32	AC018638.1	novel pseudogene
ENSG00000268635	3.16719	1.6632	0.0229518	0.043353	yes	up	0.07	0.236667	0.03	0.07	0.11	0.2	0.23	0.28	AP003680.1	novel transcript, antisense to PAK1
ENSG00000215769	3.16475	1.66209	2.73418e-05	7.43567e-05	yes	up	1.51333	4.91667	1.43	2.15	0.96	5.62	3.79	5.34	ARHGAP27P1-BPTFP1-KPNA2P3	ARHGAP27P1-BPTFP1-KPNA2P3 readthrough, transcribed pseudogene [Source:HGNC Symbol;Acc:HGNC:52873]
ENSG00000261485	3.15676	1.65844	0.00774966	0.0159719	yes	up	0.29	0.996667	0.22	0.21	0.44	1.19	0.92	0.88	PAN3-AS1	PAN3 antisense RNA 1 [Source:HGNC Symbol;Acc:HGNC:39932]
ENSG00000184956	3.15625	1.65821	6.50603e-06	1.85729e-05	yes	up	0.11	0.593333	0.12	0.11	0.1	0.45	0.97	0.36	MUC6	mucin 6, oligomeric mucus/gel-forming [Source:HGNC Symbol;Acc:HGNC:7517]
ENSG00000175197	3.15531	1.65778	1.908e-43	1.82075e-42	yes	up	13.0067	44.0733	12.39	12.93	13.7	43.32	43.56	45.34	DDIT3	DNA damage inducible transcript 3 [Source:HGNC Symbol;Acc:HGNC:2726]
ENSG00000230373	3.15492	1.6576	2.30536e-14	1.03367e-13	yes	up	1.74	6.13333	1.47	1.59	2.16	5.15	7.32	5.93	GOLGA6L5P	golgin A6 family-like 5, pseudogene [Source:HGNC Symbol;Acc:HGNC:30472]
ENSG00000131389	3.14966	1.65519	0	0	yes	up	34.01	116.41	32.88	34.39	34.76	116.71	116	116.52	SLC6A6	solute carrier family 6 member 6 [Source:HGNC Symbol;Acc:HGNC:11052]
ENSG00000164171	3.14861	1.65471	2.75545e-175	1.00052e-173	yes	up	6.56	22.8767	6.19	6.46	7.03	22.16	22.16	24.31	ITGA2	integrin subunit alpha 2 [Source:HGNC Symbol;Acc:HGNC:6137]
ENSG00000261366	3.14521	1.65316	0.0119262	0.0238191	yes	up	0.15	0.503333	0.05	0.21	0.19	0.46	0.55	0.5	MANEA-DT	MANEA divergent transcript [Source:HGNC Symbol;Acc:HGNC:43732]
ENSG00000154175	3.14501	1.65307	0.00624537	0.0130739	yes	up	0.223333	0.766667	0.33	0.24	0.1	0.55	0.89	0.86	ABI3BP	ABI family member 3 binding protein [Source:HGNC Symbol;Acc:HGNC:17265]
ENSG00000257354	3.14363	1.65243	7.55738e-83	1.19499e-81	yes	up	1.44	4.94	1.34	1.43	1.55	4.98	4.87	4.97	AC048341.1	novel transcript
ENSG00000057704	3.14288	1.65209	0.000271113	0.000670743	yes	up	0.13	0.436667	0.14	0.09	0.16	0.36	0.43	0.52	TMCC3	transmembrane and coiled-coil domain family 3 [Source:HGNC Symbol;Acc:HGNC:29199]
ENSG00000196352	3.14279	1.65205	0	0	yes	up	85.83	295.473	90.85	82.66	83.98	296.05	292.53	297.84	CD55	CD55 molecule (Cromer blood group) [Source:HGNC Symbol;Acc:HGNC:2665]
ENSG00000188107	3.14261	1.65196	3.65836e-05	9.82308e-05	yes	up	0.436667	1.45	0.08	0.31	0.92	1.45	1.23	1.67	EYS	eyes shut homolog [Source:HGNC Symbol;Acc:HGNC:21555]
ENSG00000110169	3.14168	1.65154	0.0184751	0.0355984	yes	up	0.6	1.02	1.19	0.11	0.5	1.17	0.8	1.09	HPX	hemopexin [Source:HGNC Symbol;Acc:HGNC:5171]
ENSG00000140092	3.14151	1.65146	3.16952e-11	1.23988e-10	yes	up	1.15333	3.45667	1.1	0.93	1.43	3.39	3.81	3.17	FBLN5	fibulin 5 [Source:HGNC Symbol;Acc:HGNC:3602]
ENSG00000250616	3.13572	1.6488	0.0253421	0.0473758	yes	up	0.16	0.56	0.1	0.27	0.11	0.63	0.44	0.61	AC012645.1	novel transcript, antisense to YPEL3
ENSG00000253304	3.12924	1.64581	0.0164835	0.0320794	yes	up	0.136667	0.453333	0.06	0.13	0.22	0.51	0.65	0.2	TMEM200B	transmembrane protein 200B [Source:HGNC Symbol;Acc:HGNC:33785]
ENSG00000213654	3.12463	1.64369	0.000846721	0.00198629	yes	up	0.483333	1.70667	0.43	0.52	0.5	1.78	1.28	2.06	GPSM3	G protein signaling modulator 3 [Source:HGNC Symbol;Acc:HGNC:13945]
ENSG00000162591	3.12048	1.64177	3.54504e-31	2.63885e-30	yes	up	1.31667	5.54333	1.23	1.1	1.62	5.57	5.35	5.71	MEGF6	multiple EGF like domains 6 [Source:HGNC Symbol;Acc:HGNC:3232]
ENSG00000204618	3.11803	1.64063	3.40771e-07	1.06055e-06	yes	up	0.626667	2.12667	0.49	0.62	0.77	2.37	2.18	1.83	RNF39	ring finger protein 39 [Source:HGNC Symbol;Acc:HGNC:18064]
ENSG00000183785	3.1126	1.63812	0.00281214	0.00620192	yes	up	0.233333	0.973333	0.28	0.27	0.15	1.15	0.89	0.88	TUBA8	tubulin alpha 8 [Source:HGNC Symbol;Acc:HGNC:12410]
ENSG00000205560	3.11259	1.63812	5.76329e-54	6.46979e-53	yes	up	10.8633	31.4067	11.77	9.89	10.93	33.53	32.7	27.99	CPT1B	carnitine palmitoyltransferase 1B [Source:HGNC Symbol;Acc:HGNC:2329]
ENSG00000095752	3.11215	1.63791	1.04558e-21	6.00412e-21	yes	up	2.68333	9.59667	3.44	2.22	2.39	9.97	10.3	8.52	IL11	interleukin 11 [Source:HGNC Symbol;Acc:HGNC:5966]
ENSG00000163660	3.1101	1.63696	2.20522e-285	1.41927e-283	yes	up	40.62	147.437	41.8	37.25	42.81	141.9	149.92	150.49	CCNL1	cyclin L1 [Source:HGNC Symbol;Acc:HGNC:20569]
ENSG00000271933	3.10913	1.63651	8.62808e-05	0.000224185	yes	up	0.423333	1.44	0.25	0.49	0.53	1.06	1.89	1.37	AL603756.1	novel transcript, antisense to GHITM
ENSG00000143450	3.10681	1.63543	0.000168968	0.000426646	yes	up	0.966667	2.10667	0.85	0.88	1.17	2.57	2.21	1.54	OAZ3	ornithine decarboxylase antizyme 3 [Source:HGNC Symbol;Acc:HGNC:8097]
ENSG00000253910	3.10417	1.63421	0.000991255	0.00230762	yes	up	0.176667	0.626667	0.3	0.2	0.03	0.52	0.69	0.67	PCDHGB2	protocadherin gamma subfamily B, 2 [Source:HGNC Symbol;Acc:HGNC:8709]
ENSG00000227039	3.1012	1.63283	1.14779e-07	3.67908e-07	yes	up	0.65	2.19	0.67	0.62	0.66	2.04	1.91	2.62	ITGB2-AS1	ITGB2 antisense RNA 1 [Source:HGNC Symbol;Acc:HGNC:44304]
ENSG00000010818	3.10112	1.63279	1.87272e-110	4.01759e-109	yes	up	2.47667	8.37	2.49	2.35	2.59	8.26	8.55	8.3	HIVEP2	human immunodeficiency virus type I enhancer binding protein 2 [Source:HGNC Symbol;Acc:HGNC:4921]
ENSG00000160752	3.10027	1.63239	0	0	yes	up	172.143	595.353	169.8	164.72	181.91	603	588.14	594.92	FDPS	farnesyl diphosphate synthase [Source:HGNC Symbol;Acc:HGNC:3631]
ENSG00000275481	3.09826	1.63146	0.00153853	0.00350544	yes	up	0.153333	0.53	0.14	0.21	0.11	0.53	0.44	0.62	AC025031.4	novel transcript
ENSG00000231925	3.09682	1.63079	3.64472e-210	1.65362e-208	yes	up	25.4267	90.55	25.21	25.65	25.42	87.82	85.07	98.76	TAPBP	TAP binding protein [Source:HGNC Symbol;Acc:HGNC:11566]
ENSG00000162772	3.096	1.6304	4.44461e-27	2.97068e-26	yes	up	4.06	13.7933	3.12	5.39	3.67	14.94	13.56	12.88	ATF3	activating transcription factor 3 [Source:HGNC Symbol;Acc:HGNC:785]
ENSG00000275234	3.09592	1.63037	0.000754563	0.00177902	yes	up	1.3	4.38667	1.36	0.88	1.66	3.19	5.16	4.81	AC010503.4	novel transcript, antisense to DENND1C
ENSG00000266053	3.09564	1.63024	0.024279	0.0455595	yes	up	0.46	1.54	0.28	0.36	0.74	1.52	1.64	1.46	NDUFV2-AS1	NDUFV2 antisense RNA 1 [Source:HGNC Symbol;Acc:HGNC:50826]
ENSG00000206559	3.09456	1.62973	0.00186501	0.00420705	yes	up	0.233333	0.553333	0.38	0.19	0.13	0.76	0.37	0.53	ZCWPW2	zinc finger CW-type and PWWP domain containing 2 [Source:HGNC Symbol;Acc:HGNC:23574]
ENSG00000131781	3.09408	1.62951	2.76149e-07	8.63888e-07	yes	up	0.783333	2.42	0.59	0.53	1.23	2.68	2.47	2.11	FMO5	flavin containing monooxygenase 5 [Source:HGNC Symbol;Acc:HGNC:3773]
ENSG00000104760	3.09347	1.62923	6.65779e-189	2.62553e-187	yes	up	44.1833	144.33	43.37	44.67	44.51	141.35	144.52	147.12	FGL1	fibrinogen like 1 [Source:HGNC Symbol;Acc:HGNC:3695]
ENSG00000188315	3.09292	1.62897	0.00405152	0.00873514	yes	up	0.586667	0.673333	0.31	1.2	0.25	0.51	1.08	0.43	C3orf62	chromosome 3 open reading frame 62 [Source:HGNC Symbol;Acc:HGNC:24771]
ENSG00000246339	3.09265	1.62884	3.37845e-05	9.09388e-05	yes	up	0.33	1.14667	0.46	0.27	0.26	1.26	0.72	1.46	EXTL3-AS1	EXTL3 antisense RNA 1 [Source:HGNC Symbol;Acc:HGNC:27985]
ENSG00000143494	3.08847	1.62689	1.3717e-22	8.07514e-22	yes	up	1.63	4.93667	1.46	1.61	1.82	5.01	4.99	4.81	VASH2	vasohibin 2 [Source:HGNC Symbol;Acc:HGNC:25723]
ENSG00000224032	3.0863	1.62588	6.62093e-90	1.1449e-88	yes	up	14.6133	65.1667	15.17	13.58	15.09	69.07	68.65	57.78	EPB41L4A-AS1	EPB41L4A antisense RNA 1 [Source:HGNC Symbol;Acc:HGNC:30749]
ENSG00000162733	3.0853	1.62541	3.85203e-05	0.000103274	yes	up	0.08	0.276667	0.09	0.1	0.05	0.24	0.3	0.29	DDR2	discoidin domain receptor tyrosine kinase 2 [Source:HGNC Symbol;Acc:HGNC:2731]
ENSG00000035862	3.085	1.62527	5.77473e-284	3.68554e-282	yes	up	22.1833	74.9167	21.89	22.68	21.98	73.8	76.08	74.87	TIMP2	TIMP metallopeptidase inhibitor 2 [Source:HGNC Symbol;Acc:HGNC:11821]
ENSG00000286158	3.08366	1.62464	0.00320916	0.00701873	yes	up	1.10333	3.68667	0.92	0.9	1.49	3.99	3.39	3.68	AL034548.2	novel transcript
ENSG00000230715	3.08338	1.62451	0.0014089	0.00322679	yes	up	3.5	11.79	3.41	3.59	3.5	13.92	12.75	8.7	AC018638.2	novel pseudogene
ENSG00000179832	3.08313	1.62439	3.91059e-72	5.47005e-71	yes	up	6.02333	14.2767	6.97	5.48	5.62	14.64	14.52	13.67	MROH1	maestro heat like repeat family member 1 [Source:HGNC Symbol;Acc:HGNC:26958]
ENSG00000168916	3.08273	1.62421	3.82465e-24	2.35883e-23	yes	up	1.4	5.46667	1.38	1.41	1.41	5.85	5.16	5.39	ZNF608	zinc finger protein 608 [Source:HGNC Symbol;Acc:HGNC:29238]
ENSG00000128482	3.08187	1.62381	0.00149579	0.00341554	yes	up	0.53	2.23667	0.2	1.07	0.32	3.33	2.43	0.95	RNF112	ring finger protein 112 [Source:HGNC Symbol;Acc:HGNC:12968]
ENSG00000069493	3.07803	1.62201	7.98635e-16	3.77674e-15	yes	up	1.25333	6.55333	1.43	1.07	1.26	6.27	7.58	5.81	CLEC2D	C-type lectin domain family 2 member D [Source:HGNC Symbol;Acc:HGNC:14351]
ENSG00000099998	3.07468	1.62044	4.67571e-08	1.53966e-07	yes	up	0.486667	2.36667	0.47	0.43	0.56	1.84	2.28	2.98	GGT5	gamma-glutamyltransferase 5 [Source:HGNC Symbol;Acc:HGNC:4260]
ENSG00000205959	3.07467	1.62043	0.0117927	0.0235771	yes	up	0.153333	0.443333	0.26	0.05	0.15	0.25	0.52	0.56	AC105345.1	novel transcript
ENSG00000242588	3.07415	1.62019	6.15991e-180	2.30238e-178	yes	up	6.03667	20.3233	6.08	6.05	5.98	19.66	20.43	20.88	AC108010.1	novel transcript
ENSG00000136379	3.07104	1.61873	2.01775e-120	4.68397e-119	yes	up	14.2367	48.25	14.56	14.87	13.28	46.19	49.32	49.24	ABHD17C	abhydrolase domain containing 17C [Source:HGNC Symbol;Acc:HGNC:26925]
ENSG00000128578	3.06978	1.61813	2.24534e-37	1.91673e-36	yes	up	2.27667	6.67667	1.92	2.36	2.55	6.69	6.49	6.85	STRIP2	striatin interacting protein 2 [Source:HGNC Symbol;Acc:HGNC:22209]
ENSG00000260630	3.0674	1.61701	7.9566e-14	3.49505e-13	yes	up	2.84	9.31667	2.55	2.41	3.56	8.85	10.76	8.34	SNAI3-AS1	SNAI3 antisense RNA 1 [Source:HGNC Symbol;Acc:HGNC:28327]
ENSG00000261114	3.06421	1.61551	0.00675342	0.014068	yes	up	0.83	2.84667	0.41	0.9	1.18	2.17	3.66	2.71	AC012181.1	novel transcript, sense intronic to HERPUD1
ENSG00000165995	3.06362	1.61524	8.39706e-07	2.55367e-06	yes	up	0.413333	1.33333	0.38	0.49	0.37	1.42	1.34	1.24	CACNB2	calcium voltage-gated channel auxiliary subunit beta 2 [Source:HGNC Symbol;Acc:HGNC:1402]
ENSG00000251432	3.06213	1.61454	1.58654e-89	2.73727e-88	yes	up	3.19667	8.46	2.94	3.6	3.05	7.94	9.67	7.77	LINC02615	long intergenic non-protein coding RNA 2615 [Source:HGNC Symbol;Acc:HGNC:53402]
ENSG00000112972	3.06178	1.61437	0	0	yes	up	73.81	245.58	70.33	72.41	78.69	251.05	237.4	248.29	HMGCS1	3-hydroxy-3-methylglutaryl-CoA synthase 1 [Source:HGNC Symbol;Acc:HGNC:5007]
ENSG00000164849	3.05965	1.61337	0.00753256	0.0155665	yes	up	0.273333	1.03667	0.34	0.39	0.09	1.17	0.91	1.03	GPR146	G protein-coupled receptor 146 [Source:HGNC Symbol;Acc:HGNC:21718]
ENSG00000129675	3.0591	1.61311	0.0161273	0.0314637	yes	up	0.0733333	0.243333	0.14	0.04	0.04	0.28	0.31	0.14	ARHGEF6	Rac/Cdc42 guanine nucleotide exchange factor 6 [Source:HGNC Symbol;Acc:HGNC:685]
ENSG00000226312	3.05784	1.61252	0.0263336	0.0490773	yes	up	0.603333	2.00333	0.89	0.25	0.67	1.14	3.02	1.85	CFLAR-AS1	CFLAR antisense RNA 1 [Source:HGNC Symbol;Acc:HGNC:14437]
ENSG00000261040	3.05557	1.61144	1.02741e-06	3.10718e-06	yes	up	10.14	55.1667	6.36	20.04	4.02	84.25	31.95	49.3	WFDC21P	WAP four-disulfide core domain 21, pseudogene [Source:HGNC Symbol;Acc:HGNC:50357]
ENSG00000165030	3.05371	1.61056	1.99189e-65	2.61387e-64	yes	up	9.56333	31.6033	8.18	10.04	10.47	31.54	32.37	30.9	NFIL3	nuclear factor, interleukin 3 regulated [Source:HGNC Symbol;Acc:HGNC:7787]
ENSG00000180354	3.05235	1.60992	8.60872e-13	3.60854e-12	yes	up	0.706667	1.79667	0.46	0.77	0.89	1.51	2.35	1.53	MTURN	maturin, neural progenitor differentiation regulator homolog [Source:HGNC Symbol;Acc:HGNC:25457]
ENSG00000167971	3.04982	1.60872	1.62708e-10	6.13657e-10	yes	up	0.39	1.68333	0.35	0.39	0.43	1.8	1.34	1.91	CASKIN1	CASK interacting protein 1 [Source:HGNC Symbol;Acc:HGNC:20879]
ENSG00000267892	3.04916	1.60841	0.0170272	0.033056	yes	up	0.196667	0.653333	0.22	0.21	0.16	0.76	0.61	0.59	AC022144.1	novel transcript, antisense to CAPN12
ENSG00000236609	3.04867	1.60818	0.000920952	0.00215403	yes	up	0.163333	0.553333	0.29	0.1	0.1	0.53	0.53	0.6	ZNF853	zinc finger protein 853 [Source:HGNC Symbol;Acc:HGNC:21767]
ENSG00000205464	3.04823	1.60797	9.04966e-06	2.55541e-05	yes	up	1.08333	2.68667	1.08	0.67	1.5	2.7	2.95	2.41	ATP6AP1L	ATPase H+ transporting accessory protein 1 like [Source:HGNC Symbol;Acc:HGNC:28091]
ENSG00000131398	3.04546	1.60666	3.62185e-24	2.23797e-23	yes	up	1.66	5.26	1.87	1.6	1.51	5.51	5.04	5.23	KCNC3	potassium voltage-gated channel subfamily C member 3 [Source:HGNC Symbol;Acc:HGNC:6235]
ENSG00000225434	3.04483	1.60636	2.23376e-29	1.5924e-28	yes	up	6.11667	16.32	4.87	5.99	7.49	16.17	16.68	16.11	LINC01504	long intergenic non-protein coding RNA 1504 [Source:HGNC Symbol;Acc:HGNC:51185]
ENSG00000163082	3.04419	1.60606	2.12531e-42	1.98836e-41	yes	up	1.84333	6.13	1.85	1.86	1.82	6.15	6.11	6.13	SGPP2	sphingosine-1-phosphate phosphatase 2 [Source:HGNC Symbol;Acc:HGNC:19953]
ENSG00000050405	3.04411	1.60602	7.33386e-49	7.65179e-48	yes	up	3.97	13.5033	4.17	4.11	3.63	13.01	13.53	13.97	LIMA1	LIM domain and actin binding 1 [Source:HGNC Symbol;Acc:HGNC:24636]
ENSG00000279253	3.04103	1.60456	0.000200817	0.000503625	yes	up	0.643333	2.11333	0.54	0.35	1.04	1.84	2.55	1.95	AL121753.2	novel transcript
ENSG00000205456	3.03964	1.6039	6.34561e-08	2.07198e-07	yes	up	1.96333	7.41	0.99	1.8	3.1	6.76	8.1	7.37	TP53TG3D	TP53 target 3D [Source:HGNC Symbol;Acc:HGNC:44657]
ENSG00000142694	3.03591	1.60213	3.66182e-11	1.42856e-10	yes	up	4.06333	13.4167	4.77	3.8	3.62	15.43	11.78	13.04	EVA1B	eva-1 homolog B [Source:HGNC Symbol;Acc:HGNC:25558]
ENSG00000273151	3.03535	1.60186	2.97101e-34	2.35787e-33	yes	up	1.15667	3.82667	1.05	1.09	1.33	3.8	3.88	3.8	AC073957.3	novel transcript, antisense to GET4
ENSG00000165731	3.03378	1.60112	3.10602e-05	8.39706e-05	yes	up	0.253333	0.853333	0.24	0.26	0.26	0.9	0.98	0.68	RET	ret proto-oncogene [Source:HGNC Symbol;Acc:HGNC:9967]
ENSG00000124102	3.03152	1.60004	3.73045e-20	2.05166e-19	yes	up	14.1633	46.8833	13.1	14.19	15.2	45.94	46.55	48.16	PI3	peptidase inhibitor 3 [Source:HGNC Symbol;Acc:HGNC:8947]
ENSG00000085465	3.03017	1.5994	7.36124e-08	2.39133e-07	yes	up	0.916667	2.79667	1.02	0.88	0.85	2.64	3.27	2.48	OVGP1	oviductal glycoprotein 1 [Source:HGNC Symbol;Acc:HGNC:8524]
ENSG00000167588	3.02967	1.59916	0.0164006	0.0319396	yes	up	0.213333	0.553333	0.23	0.13	0.28	0.47	0.81	0.38	GPD1	glycerol-3-phosphate dehydrogenase 1 [Source:HGNC Symbol;Acc:HGNC:4455]
ENSG00000255277	3.02957	1.59911	0.0159464	0.0311505	yes	up	0.656667	2.08	0.75	0.44	0.78	2.41	2.27	1.56	ABCC6P2	ATP binding cassette subfamily C member 6 pseudogene 2 [Source:HGNC Symbol;Acc:HGNC:33353]
ENSG00000225546	3.02898	1.59883	8.22381e-05	0.000214264	yes	up	1.40667	5.50667	0.86	1.59	1.77	5.68	4.71	6.13	LINC02476	long intergenic non-protein coding RNA 2476 [Source:HGNC Symbol;Acc:HGNC:53419]
ENSG00000279187	3.02836	1.59854	0.0163419	0.0318336	yes	up	0.133333	0.44	0.11	0.15	0.14	0.63	0.45	0.24	AC027601.5	TEC
ENSG00000101986	3.02782	1.59828	3.77952e-30	2.74039e-29	yes	up	2.42667	7.95333	3.02	2.19	2.07	7.76	8.63	7.47	ABCD1	ATP binding cassette subfamily D member 1 [Source:HGNC Symbol;Acc:HGNC:61]
ENSG00000154099	3.02702	1.5979	0.00117043	0.00270387	yes	up	0.303333	1.75333	0.19	0.19	0.53	2.32	1.29	1.65	DNAAF1	dynein axonemal assembly factor 1 [Source:HGNC Symbol;Acc:HGNC:30539]
ENSG00000261654	3.02685	1.59782	0.00273704	0.00604269	yes	up	0.08	0.26	0.07	0.11	0.06	0.33	0.22	0.23	AL360270.2	novel transcript, sense overlapping C1orf103
ENSG00000267302	3.0266	1.5977	0.00291009	0.00640745	yes	up	0.52	1.79333	0.73	0.17	0.66	1.55	1.46	2.37	RNFT1-DT	RNFT1 divergent transcript [Source:HGNC Symbol;Acc:HGNC:51346]
ENSG00000263004	3.02535	1.5971	0.000108981	0.000280747	yes	up	2.25667	6.81667	2.1	2.62	2.05	7.92	6.45	6.08	AC007114.1	novel transcript
ENSG00000106123	3.02483	1.59686	9.06515e-07	2.75137e-06	yes	up	0.403333	1.30333	0.29	0.42	0.5	1.24	1.57	1.1	EPHB6	EPH receptor B6 [Source:HGNC Symbol;Acc:HGNC:3396]
ENSG00000141337	3.02481	1.59684	2.76203e-24	1.71175e-23	yes	up	2.45	6.75333	2.52	2.45	2.38	5.62	7.18	7.46	ARSG	arylsulfatase G [Source:HGNC Symbol;Acc:HGNC:24102]
ENSG00000157653	3.02325	1.5961	0.00149182	0.00340681	yes	up	0.37	0.98	0.24	0.49	0.38	0.87	0.8	1.27	C9orf43	chromosome 9 open reading frame 43 [Source:HGNC Symbol;Acc:HGNC:23570]
ENSG00000187650	3.02172	1.59537	3.91305e-08	1.29523e-07	yes	up	0.816667	2.71667	0.89	0.97	0.59	3.24	2.49	2.42	VMAC	vimentin type intermediate filament associated coiled-coil protein [Source:HGNC Symbol;Acc:HGNC:33803]
ENSG00000089847	3.02041	1.59474	0.00102231	0.0023775	yes	up	0.33	0.663333	0.29	0.3	0.4	0.55	0.82	0.62	ANKRD24	ankyrin repeat domain 24 [Source:HGNC Symbol;Acc:HGNC:29424]
ENSG00000167992	3.01092	1.5902	0.0121503	0.024233	yes	up	0.22	0.596667	0.36	0.16	0.14	0.54	0.74	0.51	VWCE	von Willebrand factor C and EGF domains [Source:HGNC Symbol;Acc:HGNC:26487]
ENSG00000280109	3.01054	1.59002	0.0110713	0.0222573	yes	up	0.04	0.143333	0.01	0.04	0.07	0.14	0.15	0.14	PLAC4	placenta specific 4 [Source:HGNC Symbol;Acc:HGNC:14616]
ENSG00000119655	3.00664	1.58815	4.73348e-205	2.0937e-203	yes	up	133.357	466.82	141.58	131.83	126.66	430.03	477.82	492.61	NPC2	NPC intracellular cholesterol transporter 2 [Source:HGNC Symbol;Acc:HGNC:14537]
ENSG00000260572	3.00661	1.58814	0.00765485	0.0157893	yes	up	0.32	1.04	0.1	0.45	0.41	0.64	0.8	1.68	AC069224.1	novel transcript, antisense to PPM1L
ENSG00000158428	3.00488	1.58731	0.0232405	0.0438332	yes	up	0.293333	1.24667	0.35	0.2	0.33	1.73	1.33	0.68	CATIP	ciliogenesis associated TTC17 interacting protein [Source:HGNC Symbol;Acc:HGNC:25062]
ENSG00000272031	3.00385	1.58681	5.45164e-08	1.78644e-07	yes	up	0.456667	1.59333	0.57	0.4	0.4	1.6	1.71	1.47	ANKRD34A	ankyrin repeat domain 34A [Source:HGNC Symbol;Acc:HGNC:27639]
ENSG00000243926	3.00318	1.58649	0.000676196	0.0016045	yes	up	3.25667	10.62	3.09	3.51	3.17	14.24	9.65	7.97	TIPARP-AS1	TIPARP antisense RNA 1 [Source:HGNC Symbol;Acc:HGNC:41028]
ENSG00000111962	3.00276	1.58629	4.96943e-24	3.05172e-23	yes	up	1.31333	4.14667	1.4	1.12	1.42	4.06	4.12	4.26	UST	uronyl 2-sulfotransferase [Source:HGNC Symbol;Acc:HGNC:17223]
ENSG00000139112	3.00232	1.58608	1.16633e-171	4.11755e-170	yes	up	27.31	88.0967	27.46	26.79	27.68	94.09	88.71	81.49	GABARAPL1	GABA type A receptor associated protein like 1 [Source:HGNC Symbol;Acc:HGNC:4068]
ENSG00000136378	3.00219	1.58601	8.08945e-18	4.11239e-17	yes	up	0.816667	2.73667	0.84	0.64	0.97	2.93	2.77	2.51	ADAMTS7	ADAM metallopeptidase with thrombospondin type 1 motif 7 [Source:HGNC Symbol;Acc:HGNC:223]
ENSG00000069020	3.00101	1.58545	2.77486e-66	3.67926e-65	yes	up	2.91	9.63333	3.39	3.14	2.2	12.48	7.49	8.93	MAST4	microtubule associated serine/threonine kinase family member 4 [Source:HGNC Symbol;Acc:HGNC:19037]
[truncated: 2,889 more rows]
