# Supplementary material for: Robust induction of interferon and interferon-stimulated gene expression by influenza B/Yamagata lineage virus infection of A549 cells
Source: PLoS One. 2020 Apr 8;15(4):e0231039. doi: 10.1371/journal.pone.0231039 (PMC7141683; doi:10.1371/journal.pone.0231039)
Supplement: S5 Table — (XLS) [file pone.0231039.s011.xls]

## Sheet: BV-GX-12h DEGs
Gene_id	FC(BV-GX-12h/NC-12h)	Log2FC(BV-GX-12h/NC-12h)	Pvalue	Padjust	Significant	Regulate	NC-12h	BV-GX-12h	NC-12H_1	NC-12H_2	NC-12H_3	BV-GX-12h_1	BV-GX-12h_2	BV-GX-12h_3	Gene name	Gene description
ENSG00000135114	2459.45	11.2641	0	0	yes	up	0.616667	662.807	0.7	0.63	0.52	673.84	655.02	659.56	OASL	2'-5'-oligoadenylate synthetase like [Source:HGNC Symbol;Acc:HGNC:8090]
ENSG00000169248	1567.34	10.6141	5.45e-25	2.55e-24	yes	up	0.0633333	15.16	0.09	0.1	0	16.36	14.28	14.84	CXCL11	C-X-C motif chemokine ligand 11 [Source:HGNC Symbol;Acc:HGNC:10638]
ENSG00000183486	1442.28	10.4941	2.47e-58	2.07e-57	yes	up	0.16	15.6667	0.39	0	0.09	13.85	17.48	15.67	MX2	MX dynamin like GTPase 2 [Source:HGNC Symbol;Acc:HGNC:7533]
ENSG00000182393	1047.4	10.0326	7.74e-17	2.92e-16	yes	up	0.0333333	14.5033	0	0	0.1	11.02	18.38	14.11	IFNL1	interferon lambda 1 [Source:HGNC Symbol;Acc:HGNC:18363]
ENSG00000134321	903.677	9.81966	1.73e-70	1.68e-69	yes	up	0.193333	17.1167	0.03	0.22	0.33	19.02	15.33	17	RSAD2	radical S-adenosyl methionine domain containing 2 [Source:HGNC Symbol;Acc:HGNC:30908]
ENSG00000259884	803.667	9.65045	2.07e-14	7.24e-14	yes	up	0	10.0633	0	0	0	16	6.73	7.46	AC025259.3	novel transcript
ENSG00000197110	671.345	9.39091	6.4e-15	2.28e-14	yes	up	0.0433333	10.0767	0	0	0.13	10.67	9.51	10.05	IFNL3	interferon lambda 3 [Source:HGNC Symbol;Acc:HGNC:18365]
ENSG00000157601	598.705	9.2257	0	0	yes	up	0.823333	109.493	1.26	0.68	0.53	109.35	107.01	112.12	MX1	MX dynamin like GTPase 1 [Source:HGNC Symbol;Acc:HGNC:7532]
ENSG00000279095	569.291	9.15302	3.18e-13	1.07e-12	yes	up	0	1.15333	0	0	0	0.74	1.53	1.19	AC243964.3	TEC
ENSG00000271503	518.277	9.01758	0	0	yes	up	2.30667	481.793	2.76	1.58	2.58	490.22	478.9	476.26	CCL5	C-C motif chemokine ligand 5 [Source:HGNC Symbol;Acc:HGNC:10632]
ENSG00000155918	478.925	8.90365	2.71e-41	1.74e-40	yes	up	0.126667	21.1633	0.09	0.29	0	20.59	23.79	19.11	RAET1L	retinoic acid early transcript 1L [Source:HGNC Symbol;Acc:HGNC:16798]
ENSG00000134326	416.892	8.70353	0	0	yes	up	0.67	49.82	0.42	1.29	0.3	51.06	49.23	49.17	CMPK2	cytidine/uridine monophosphate kinase 2 [Source:HGNC Symbol;Acc:HGNC:27015]
ENSG00000285901	416.27	8.70137	4.81e-11	1.49e-10	yes	up	0	0.473333	0	0	0	0.84	0.36	0.22	AC008012.1	novel transcript
ENSG00000187608	415.492	8.69868	0	0	yes	up	15.6367	2593.22	16.64	16.75	13.52	2530.51	2702.56	2546.6	ISG15	ISG15 ubiquitin-like modifier [Source:HGNC Symbol;Acc:HGNC:4053]
ENSG00000277632	335.941	8.39206	1.52e-15	5.52e-15	yes	up	0.0633333	8.54	0.09	0	0.1	8.59	8.54	8.49	CCL3	C-C motif chemokine ligand 3 [Source:HGNC Symbol;Acc:HGNC:10627]
ENSG00000272395	324.322	8.34128	8.1e-11	2.49e-10	yes	up	0	0.863333	0	0	0	0.97	0.81	0.81	IFNL4	interferon lambda 4 (gene/pseudogene) [Source:HGNC Symbol;Acc:HGNC:44480]
ENSG00000110446	309.595	8.27424	8.05e-22	3.47e-21	yes	up	0.0466667	6.41333	0.02	0	0.12	6.2	6.62	6.42	SLC15A3	solute carrier family 15 member 3 [Source:HGNC Symbol;Acc:HGNC:18068]
ENSG00000183709	298.587	8.22201	3.02e-11	9.43e-11	yes	up	0.0333333	4.48667	0.1	0	0	4.47	4.05	4.94	IFNL2	interferon lambda 2 [Source:HGNC Symbol;Acc:HGNC:18364]
ENSG00000268083	298.017	8.21925	6.53e-07	1.68e-06	yes	up	0.223333	26.7133	0.67	0	0	24.98	25.74	29.42	AC008982.1	novel protein
ENSG00000257663	276.016	8.10861	3.06e-08	8.43e-08	yes	up	0	2.67333	0	0	0	1.68	5.85	0.49	AC025259.1	novel transcript, antisense to C12orf44
ENSG00000111335	275.581	8.10633	0	0	yes	up	0.176667	29.1767	0.12	0.21	0.2	29.18	27.84	30.51	OAS2	2'-5'-oligoadenylate synthetase 2 [Source:HGNC Symbol;Acc:HGNC:8087]
ENSG00000168062	226.347	7.82239	0	0	yes	up	0.873333	79.0933	0.86	0.72	1.04	81.88	76.57	78.83	BATF2	basic leucine zipper ATF-like transcription factor 2 [Source:HGNC Symbol;Acc:HGNC:25163]
ENSG00000186847	215.928	7.7544	5.85e-09	1.67e-08	yes	up	0	0.663333	0	0	0	0.57	0.77	0.65	KRT14	keratin 14 [Source:HGNC Symbol;Acc:HGNC:6416]
ENSG00000169245	199.462	7.63997	8.3e-46	5.75e-45	yes	up	0.143333	11.41	0.15	0.22	0.06	12.06	11.24	10.93	CXCL10	C-X-C motif chemokine ligand 10 [Source:HGNC Symbol;Acc:HGNC:10637]
ENSG00000185745	189.068	7.56276	0	0	yes	up	3.83333	257.42	3.47	3.78	4.25	257.89	246.15	268.22	IFIT1	interferon induced protein with tetratricopeptide repeats 1 [Source:HGNC Symbol;Acc:HGNC:5407]
ENSG00000162654	188.109	7.55542	1.26e-49	9.28e-49	yes	up	0.116667	11.6333	0.24	0.07	0.04	12.94	10.86	11.1	GBP4	guanylate binding protein 4 [Source:HGNC Symbol;Acc:HGNC:20480]
ENSG00000165949	168.638	7.39778	1.18e-284	4.68e-283	yes	up	5.06667	270.883	6.92	4.79	3.49	286.84	271.83	253.98	IFI27	interferon alpha inducible protein 27 [Source:HGNC Symbol;Acc:HGNC:5397]
ENSG00000276085	163.711	7.35501	1.5e-07	4e-07	yes	up	0	1.14667	0	0	0	1.61	1.1	0.73	CCL3L1	C-C motif chemokine ligand 3 like 1 [Source:HGNC Symbol;Acc:HGNC:10628]
ENSG00000107165	153.067	7.25802	1.33e-10	4.06e-10	yes	up	0.243333	1.04667	0	0.08	0.65	0.39	1.55	1.2	TYRP1	tyrosinase related protein 1 [Source:HGNC Symbol;Acc:HGNC:12450]
ENSG00000239620	151.391	7.24213	3.12e-11	9.73e-11	yes	up	0.04	2.40667	0.06	0.06	0	2.4	2.65	2.17	PRR20G	proline rich 20G [Source:HGNC Symbol;Acc:HGNC:53837]
ENSG00000119917	138.963	7.11856	0	0	yes	up	3.29667	181.157	2.82	3.51	3.56	182.88	179.38	181.21	IFIT3	interferon induced protein with tetratricopeptide repeats 3 [Source:HGNC Symbol;Acc:HGNC:5411]
ENSG00000173110	128.095	7.00107	4.86e-05	0.000112087	yes	up	0.0733333	3.64	0	0	0.22	2.1	3.83	4.99	HSPA6	heat shock protein family A (Hsp70) member 6 [Source:HGNC Symbol;Acc:HGNC:5239]
ENSG00000225492	127.532	6.99471	3.05e-10	9.15e-10	yes	up	0.0366667	1.71	0	0	0.11	1.54	2.15	1.44	GBP1P1	guanylate binding protein 1 pseudogene 1 [Source:HGNC Symbol;Acc:HGNC:39561]
ENSG00000204103	126.228	6.97989	1.66e-06	4.18e-06	yes	up	0	0.146667	0	0	0	0.15	0.2	0.09	MAFB	MAF bZIP transcription factor B [Source:HGNC Symbol;Acc:HGNC:6408]
ENSG00000128422	123.585	6.94936	3.31e-218	9.42e-217	yes	up	0.813333	33.88	0.91	0.72	0.81	34.76	34.91	31.97	KRT17	keratin 17 [Source:HGNC Symbol;Acc:HGNC:6427]
ENSG00000010030	123.15	6.94427	1.53e-18	6.03e-18	yes	up	0.0633333	2.6	0.09	0	0.1	2.76	2.06	2.98	ETV7	ETS variant 7 [Source:HGNC Symbol;Acc:HGNC:18160]
ENSG00000162494	122.828	6.94049	1.89e-06	4.76e-06	yes	up	0	0.23	0	0	0	0.22	0.16	0.31	LRRC38	leucine rich repeat containing 38 [Source:HGNC Symbol;Acc:HGNC:27005]
ENSG00000188282	122.202	6.93312	2.55e-06	6.35e-06	yes	up	0	0.543333	0	0	0	0.31	0.12	1.2	RUFY4	RUN and FYVE domain containing 4 [Source:HGNC Symbol;Acc:HGNC:24804]
ENSG00000171916	119.162	6.89678	2.13e-06	5.33e-06	yes	up	0	0.73	0	0	0	0.6	0.92	0.67	LGALS9C	galectin 9C [Source:HGNC Symbol;Acc:HGNC:33874]
ENSG00000226025	115.037	6.84596	1.08e-05	2.6e-05	yes	up	0	0.85	0	0	0	2.33	0.13	0.09	AC005515.1	Charcot-Leyden crystal protein pseudogene
ENSG00000263986	108.499	6.76153	1.26e-05	3.01e-05	yes	up	0	1.67667	0	0	0	0.52	2.74	1.77	AC087393.2	novel transcript, antisense to USP22
ENSG00000197540	107.652	6.75023	4.13e-07	1.08e-06	yes	up	0.0266667	1.14667	0	0	0.08	1.18	0.95	1.31	GZMM	granzyme M [Source:HGNC Symbol;Acc:HGNC:4712]
ENSG00000251246	105.503	6.72114	7.62e-09	2.16e-08	yes	up	0.0366667	1.58	0.11	0	0	1.3	2.5	0.94	AL691442.1	novel ephrin-A4 (EFNA4) and ephrin-A3 (EFNA3) protein
ENSG00000154451	98.8724	6.6275	1.42e-20	5.92e-20	yes	up	0.0333333	1.86	0.03	0.01	0.06	2.08	1.65	1.85	GBP5	guanylate binding protein 5 [Source:HGNC Symbol;Acc:HGNC:19895]
ENSG00000268510	96.162	6.58739	3.24e-31	1.72e-30	yes	up	0.08	3.00667	0.06	0.09	0.09	2.77	2.82	3.43	IFNL3P1	interferon lambda 3 pseudogene 1 [Source:HGNC Symbol;Acc:HGNC:44483]
ENSG00000105675	93.0692	6.54023	2.3e-06	5.74e-06	yes	up	0.01	0.283333	0	0	0.03	0.32	0.3	0.23	ATP4A	ATPase H+/K+ transporting subunit alpha [Source:HGNC Symbol;Acc:HGNC:819]
ENSG00000246130	91.6514	6.51808	7.78e-11	2.39e-10	yes	up	0.02	0.793333	0.04	0.02	0	1.15	0.27	0.96	AC107959.2	novel transcript
ENSG00000184258	91.4278	6.51456	3.75e-05	8.7e-05	yes	up	0	0.62	0	0	0	0.2	0.82	0.84	CDR1	cerebellar degeneration related protein 1 [Source:HGNC Symbol;Acc:HGNC:1798]
ENSG00000268916	90.5925	6.50132	4.67e-06	1.15e-05	yes	up	0.0333333	1.15333	0	0	0.1	1.91	1.2	0.35	CSAG3	CSAG family member 3 [Source:HGNC Symbol;Acc:HGNC:26237]
ENSG00000108771	90.0253	6.49226	5.3e-79	5.69e-78	yes	up	0.416667	8.09333	0.47	0.17	0.61	8.37	7.97	7.94	DHX58	DExH-box helicase 58 [Source:HGNC Symbol;Acc:HGNC:29517]
ENSG00000135625	89.2072	6.47909	2.13e-06	5.34e-06	yes	up	0.00666667	0.296667	0	0	0.02	0.23	0.38	0.28	EGR4	early growth response 4 [Source:HGNC Symbol;Acc:HGNC:3241]
ENSG00000260458	88.2935	6.46424	5.27e-05	0.000121061	yes	up	0	0.17	0	0	0	0.26	0.19	0.06	KCNJ18	potassium voltage-gated channel subfamily J member 18 [Source:HGNC Symbol;Acc:HGNC:39080]
ENSG00000172818	87.2323	6.44679	2.97e-06	7.37e-06	yes	up	0.01	0.463333	0.03	0	0	0.37	0.88	0.14	OVOL1	ovo like transcriptional repressor 1 [Source:HGNC Symbol;Acc:HGNC:8525]
ENSG00000175121	86.1718	6.42914	3.97e-05	9.19e-05	yes	up	0	0.413333	0	0	0	0.24	0.5	0.5	WFDC5	WAP four-disulfide core domain 5 [Source:HGNC Symbol;Acc:HGNC:20477]
ENSG00000102524	84.7929	6.40587	2.85e-08	7.87e-08	yes	up	0.07	1.12667	0.19	0	0.02	0.38	0.53	2.47	TNFSF13B	TNF superfamily member 13b [Source:HGNC Symbol;Acc:HGNC:11929]
ENSG00000234797	82.601	6.36809	8.41e-05	0.000190265	yes	up	0	0.556667	0	0	0	0.88	0.59	0.2	RPS3AP6	ribosomal protein S3A pseudogene 6 [Source:HGNC Symbol;Acc:HGNC:18630]
ENSG00000185507	79.2497	6.30833	0	0	yes	up	4.66667	128.8	3.87	5.01	5.12	124.77	128.91	132.72	IRF7	interferon regulatory factor 7 [Source:HGNC Symbol;Acc:HGNC:6122]
ENSG00000259327	75.9882	6.2477	0.000725035	0.00151372	yes	up	0	0.453333	0	0	0	0	0.86	0.5	AC023906.3	novel transcript
ENSG00000043462	74.8115	6.22519	0.000112895	0.000252784	yes	up	0	0.21	0	0	0	0.11	0.3	0.22	LCP2	lymphocyte cytosolic protein 2 [Source:HGNC Symbol;Acc:HGNC:6529]
ENSG00000144837	74.3653	6.21656	5.35e-11	1.65e-10	yes	up	0.05	0.99	0	0.11	0.04	1.2	0.83	0.94	PLA1A	phospholipase A1 member A [Source:HGNC Symbol;Acc:HGNC:17661]
ENSG00000188163	74.1995	6.21334	0.000142053	0.000315572	yes	up	0	0.266667	0	0	0	0.12	0.13	0.55	FAM166A	family with sequence similarity 166 member A [Source:HGNC Symbol;Acc:HGNC:33818]
ENSG00000270607	73.3611	6.19694	1.6e-05	3.8e-05	yes	up	0.0133333	0.356667	0	0	0.04	0.21	0.26	0.6	AC009549.1	novel transcript
ENSG00000273565	72.6443	6.18278	0.000509883	0.0010782	yes	up	0	1.22333	0	0	0	0.27	2.91	0.49	AL691403.2	novel transcript
ENSG00000128284	70.6899	6.14343	3.31e-16	1.22e-15	yes	up	0.0666667	1.67333	0.05	0.1	0.05	1	2.09	1.93	APOL3	apolipoprotein L3 [Source:HGNC Symbol;Acc:HGNC:14868]
ENSG00000105559	70.1558	6.13249	0	0	yes	up	1.17667	40.4633	1.27	1.57	0.69	38.57	41.75	41.07	PLEKHA4	pleckstrin homology domain containing A4 [Source:HGNC Symbol;Acc:HGNC:14339]
ENSG00000168899	70.1423	6.13221	0.000148876	0.000330226	yes	up	0	0.646667	0	0	0	0.61	0.64	0.69	VAMP5	vesicle associated membrane protein 5 [Source:HGNC Symbol;Acc:HGNC:12646]
ENSG00000119922	69.8937	6.12709	0	0	yes	up	1.34667	37.93	1.31	1.28	1.45	37.02	36.53	40.24	IFIT2	interferon induced protein with tetratricopeptide repeats 2 [Source:HGNC Symbol;Acc:HGNC:5409]
ENSG00000206172	69.5492	6.11996	0.00017554	0.000387388	yes	up	0	0.893333	0	0	0	1.01	0.62	1.05	HBA1	hemoglobin subunit alpha 1 [Source:HGNC Symbol;Acc:HGNC:4823]
ENSG00000272263	67.94	6.08619	2.57e-05	6.03e-05	yes	up	0.0633333	2.01	0.19	0	0	2.2	2.93	0.9	AC034198.2	novel transcript, antisense to CAND2
ENSG00000257411	67.5014	6.07685	0.0014046	0.00284215	yes	up	0	1.11667	0	0	0	1.25	2.1	0	AC034102.2	novel protein
ENSG00000245385	67.296	6.07245	0.00138788	0.00281027	yes	up	0	0.986667	0	0	0	1.44	1.52	0	AP003396.1	novel transcript, antisense to RNF26
ENSG00000130303	67.1703	6.06975	4.57e-63	4.07e-62	yes	up	0.5	14.3767	0.25	0.62	0.63	16.28	14.26	12.59	BST2	bone marrow stromal cell antigen 2 [Source:HGNC Symbol;Acc:HGNC:1119]
ENSG00000165178	66.2671	6.05022	0.000594546	0.00125065	yes	up	0	0.2	0	0	0	0.06	0.4	0.14	NCF1C	neutrophil cytosolic factor 1C pseudogene [Source:HGNC Symbol;Acc:HGNC:32523]
ENSG00000244239	64.7188	6.01611	0.00199543	0.00396708	yes	up	0	1.42667	0	0	0	3.35	0	0.93	AC007009.1	novel transcript, antisense to ICA1
ENSG00000250508	64.6438	6.01444	0.000279636	0.000606137	yes	up	0	0.0766667	0	0	0	0.06	0.08	0.09	AP000808.1	novel transcript
ENSG00000237276	60.8228	5.92654	5.7e-05	0.000130644	yes	up	0.193333	4.83	0	0	0.58	2.04	6.47	5.98	ANO7L1	anoctamin 7 like 1 [Source:HGNC Symbol;Acc:HGNC:32248]
ENSG00000138755	60.3456	5.91518	0.000598358	0.00125815	yes	up	0	0.0866667	0	0	0	0.05	0.15	0.06	CXCL9	C-X-C motif chemokine ligand 9 [Source:HGNC Symbol;Acc:HGNC:7098]
ENSG00000138646	59.4598	5.89384	0	0	yes	up	2.29333	53.51	2.13	1.98	2.77	54.82	51.43	54.28	HERC5	HECT and RLD domain containing E3 ubiquitin protein ligase 5 [Source:HGNC Symbol;Acc:HGNC:24368]
ENSG00000126262	59.4217	5.89292	0.000968759	0.00199696	yes	up	0	0.336667	0	0	0	0.89	0.03	0.09	FFAR2	free fatty acid receptor 2 [Source:HGNC Symbol;Acc:HGNC:4501]
ENSG00000277453	59.3632	5.8915	6e-05	0.000137379	yes	up	0.0533333	1.32333	0	0.16	0	1.3	1.99	0.68	AC010271.2	novel transcript
ENSG00000182782	59.2333	5.88834	2e-20	8.33e-20	yes	up	0.0666667	1.5	0.03	0.11	0.06	1.43	1.6	1.47	HCAR2	hydroxycarboxylic acid receptor 2 [Source:HGNC Symbol;Acc:HGNC:24827]
ENSG00000267633	58.9968	5.88257	0.000883043	0.00182637	yes	up	0	1.09667	0	0	0	1.96	0.22	1.11	AC008686.1	novel transcript, antisense to MRI1
ENSG00000171487	58.9653	5.88179	0.000526005	0.00111094	yes	up	0	0.0566667	0	0	0	0.05	0.05	0.07	NLRP5	NLR family pyrin domain containing 5 [Source:HGNC Symbol;Acc:HGNC:21269]
ENSG00000261312	55.1195	5.78449	0.0151905	0.0270393	yes	up	0	0.176667	0	0	0	0.53	0	0	AC002550.1	novel transcript, antisense to C16orf88
ENSG00000232581	55.0731	5.78327	0.000963538	0.00198701	yes	up	0	2.08	0	0	0	1.58	3.3	1.36	AC079742.1	novel transcript
ENSG00000260979	54.2451	5.76142	0.00135956	0.00275484	yes	up	0	1.26	0	0	0	0.37	2.05	1.36	AC022167.3	novel transcript
ENSG00000256813	53.9215	5.75279	0.00151695	0.00305642	yes	up	0	0.913333	0	0	0	1.65	0.29	0.8	AP000777.3	novel transcript
ENSG00000267765	53.8094	5.74979	0.00382982	0.00738328	yes	up	0	0.416667	0	0	0	0	0.68	0.57	AC100793.3	novel transcript, antisense to CNTNAP1
ENSG00000259639	53.5003	5.74147	0.00143229	0.002893	yes	up	0	0.476667	0	0	0	0.77	0.16	0.5	AC021351.1	novel transcript
ENSG00000255398	52.6612	5.71867	6.54e-15	2.32e-14	yes	up	0.0466667	1.12667	0.07	0	0.07	1.54	0.71	1.13	HCAR3	hydroxycarboxylic acid receptor 3 [Source:HGNC Symbol;Acc:HGNC:16824]
ENSG00000100146	52.3927	5.7113	0.00203125	0.00403515	yes	up	0	0.08	0	0	0	0.02	0.05	0.17	SOX10	SRY-box 10 [Source:HGNC Symbol;Acc:HGNC:11190]
ENSG00000161973	51.5298	5.68734	0.0187296	0.0328733	yes	up	0	0.17	0	0	0	0	0.51	0	CCDC42	coiled-coil domain containing 42 [Source:HGNC Symbol;Acc:HGNC:26528]
ENSG00000225108	51.5298	5.68734	0.0187296	0.0328733	yes	up	0	0.153333	0	0	0	0	0.46	0	ZBTB45P1	zinc finger and BTB domain containing 45 pseudogene 1 [Source:HGNC Symbol;Acc:HGNC:49227]
ENSG00000149131	51.2432	5.67929	7e-33	3.85e-32	yes	up	0.306667	3.65	0.31	0.33	0.28	3.17	4.19	3.59	SERPING1	serpin family G member 1 [Source:HGNC Symbol;Acc:HGNC:1228]
ENSG00000270885	50.6968	5.66382	0.000150278	0.000333156	yes	up	0.00666667	0.12	0	0	0.02	0.12	0.17	0.07	RASL10B	RAS like family 10 member B [Source:HGNC Symbol;Acc:HGNC:30295]
ENSG00000235091	50.5496	5.65963	0.00528891	0.0100346	yes	up	0	6.12333	0	0	0	0.44	17.93	0	BX324167.1	novel transcript
ENSG00000204622	50.1245	5.64744	0.000168536	0.000372374	yes	up	0.01	0.26	0.03	0	0	0.4	0.18	0.2	HLA-J	major histocompatibility complex, class I, J (pseudogene) [Source:HGNC Symbol;Acc:HGNC:4967]
ENSG00000183134	50.0002	5.64386	4.65e-06	1.14e-05	yes	up	0.0133333	0.243333	0.04	0	0	0.23	0.3	0.2	PTGDR2	prostaglandin D2 receptor 2 [Source:HGNC Symbol;Acc:HGNC:4502]
ENSG00000129451	49.8619	5.63987	1.46e-143	2.75e-142	yes	up	0.773333	11.9733	1.09	0.37	0.86	12.95	11.13	11.84	KLK10	kallikrein related peptidase 10 [Source:HGNC Symbol;Acc:HGNC:6358]
ENSG00000078081	49.435	5.62746	2.27e-85	2.6e-84	yes	up	0.27	4.34333	0.46	0.11	0.24	4.37	4.19	4.47	LAMP3	lysosomal associated membrane protein 3 [Source:HGNC Symbol;Acc:HGNC:14582]
ENSG00000126709	49.34	5.62469	0	0	yes	up	23.6667	461.393	23.4	25.31	22.29	462.67	457.95	463.56	IFI6	interferon alpha inducible protein 6 [Source:HGNC Symbol;Acc:HGNC:4054]
ENSG00000246731	48.7804	5.60823	5.48e-06	1.34e-05	yes	up	0.0133333	0.28	0.02	0.02	0	0.32	0.16	0.36	AC100786.1	novel transcript, antisense to RPL38
ENSG00000177363	48.5584	5.60165	0.00233605	0.00460692	yes	up	0	0.09	0	0	0	0.03	0.13	0.11	LRRN4CL	LRRN4 C-terminal like [Source:HGNC Symbol;Acc:HGNC:33724]
ENSG00000170454	47.7789	5.5783	0.00218348	0.00431817	yes	up	0	0.0866667	0	0	0	0.06	0.06	0.14	KRT75	keratin 75 [Source:HGNC Symbol;Acc:HGNC:24431]
ENSG00000157766	47.396	5.56669	3.32e-17	1.27e-16	yes	up	0.0733333	0.423333	0.2	0	0.02	0.28	0.72	0.27	ACAN	aggrecan [Source:HGNC Symbol;Acc:HGNC:319]
ENSG00000260869	47.3147	5.56422	0.00665939	0.0124629	yes	up	0	1.52	0	0	0	2.01	0	2.55	AC002310.4	novel protein
ENSG00000233762	46.8629	5.55038	0.00729984	0.0135965	yes	up	0	0.883333	0	0	0	0.82	0	1.83	AC007969.1	ribosomal protein S15 (RPS15) pseudogene
ENSG00000231880	46.6799	5.54473	0.00447057	0.00855374	yes	up	0	0.546667	0	0	0	0.13	0.23	1.28	KF459542.1	novel transcript, antisense to KBTBD4
ENSG00000142089	46.5872	5.54186	3.54e-201	9.25e-200	yes	up	4.93	86.4033	5.56	5.3	3.93	93.67	83.64	81.9	IFITM3	interferon induced transmembrane protein 3 [Source:HGNC Symbol;Acc:HGNC:5414]
ENSG00000273331	45.7918	5.51702	0.0264248	0.0452406	yes	up	0	0.236667	0	0	0	0	0.71	0	TM4SF19-TCTEX1D2	TM4SF19-TCTEX1D2 readthrough (NMD candidate) [Source:HGNC Symbol;Acc:HGNC:49190]
ENSG00000268400	45.7918	5.51702	0.0264248	0.0452406	yes	up	0	0.336667	0	0	0	0	1.01	0	AC008763.2	novel transcript
ENSG00000171855	45.7791	5.51662	1.13e-05	2.7e-05	yes	up	0.06	1.04667	0	0	0.18	1.35	0.66	1.13	IFNB1	interferon beta 1 [Source:HGNC Symbol;Acc:HGNC:5434]
ENSG00000233966	45.4824	5.50724	0.011949	0.021623	yes	up	0	1.45667	0	0	0	0.49	3.88	0	UBE2SP1	ubiquitin conjugating enzyme E2 S pseudogene 1 [Source:HGNC Symbol;Acc:HGNC:30864]
ENSG00000285446	45.2512	5.49988	0.00965845	0.0176918	yes	up	0	0.163333	0	0	0	0.11	0.38	0	Z84488.2	novel protein
ENSG00000213553	44.2059	5.46617	1.03e-05	2.47e-05	yes	up	0.0566667	0.803333	0	0.09	0.08	0.58	0.79	1.04	RPLP0P6	ribosomal protein lateral stalk subunit P0 pseudogene 6 [Source:HGNC Symbol;Acc:HGNC:36404]
ENSG00000096996	43.9748	5.45861	0.000360419	0.000773418	yes	up	1.09333	14.1433	0	0	3.28	19.57	12.8	10.06	IL12RB1	interleukin 12 receptor subunit beta 1 [Source:HGNC Symbol;Acc:HGNC:5971]
ENSG00000275302	43.8235	5.45363	5.4e-10	1.61e-09	yes	up	0.18	2.98333	0.12	0.26	0.16	3.49	2.43	3.03	CCL4	C-C motif chemokine ligand 4 [Source:HGNC Symbol;Acc:HGNC:10630]
ENSG00000262979	42.8753	5.42207	0.00426132	0.00817181	yes	up	0	0.4	0	0	0	0.15	0.49	0.56	AC124319.2	novel transcript
ENSG00000117228	42.7747	5.41868	0	0	yes	up	1.60667	24.07	1.31	1.3	2.21	26.26	23.94	22.01	GBP1	guanylate binding protein 1 [Source:HGNC Symbol;Acc:HGNC:4182]
ENSG00000244701	42.7037	5.41629	0.0105205	0.0191827	yes	up	0	0.293333	0	0	0	0.59	0	0.29	AC004918.1	novel transcript, antisense to AGK
ENSG00000239732	42.4052	5.40617	0.0107604	0.0195958	yes	up	0	0.0433333	0	0	0	0	0.05	0.08	TLR9	toll like receptor 9 [Source:HGNC Symbol;Acc:HGNC:15633]
ENSG00000263585	42.2606	5.40124	0.0105544	0.0192396	yes	up	0	0.73	0	0	0	1.13	0	1.06	AC145207.4	novel transcript, antisense PYCR1
ENSG00000128383	41.852	5.38723	6.47e-10	1.92e-09	yes	up	0.0833333	1.27	0.13	0.05	0.07	0.45	1.79	1.57	APOBEC3A	apolipoprotein B mRNA editing enzyme catalytic subunit 3A [Source:HGNC Symbol;Acc:HGNC:17343]
ENSG00000237980	41.1978	5.36449	0.000940307	0.00194087	yes	up	0.15	2	0	0.45	0	0.31	3.14	2.55	AL590648.3	novel transcript
ENSG00000255390	41.0792	5.36034	0.0163543	0.0289715	yes	up	0	0.263333	0	0	0	0	0.11	0.68	AC091564.4	novel transcript
ENSG00000265784	40.3328	5.33388	3.32e-05	7.73e-05	yes	up	0.156667	2.78333	0	0	0.47	4.12	2.3	1.93	AC006441.3	novel transcript, antisense to LASP1
ENSG00000102962	40.2744	5.33179	0.00118936	0.00242494	yes	up	0.00666667	0.103333	0.02	0	0	0.09	0.02	0.2	CCL22	C-C motif chemokine ligand 22 [Source:HGNC Symbol;Acc:HGNC:10621]
ENSG00000080511	39.3242	5.29735	0.0145425	0.0259607	yes	up	0	0.33	0	0	0	0.41	0.58	0	RDH8	retinol dehydrogenase 8 [Source:NCBI gene;Acc:50700]
ENSG00000170498	39.2971	5.29635	0.00136718	0.00276946	yes	up	0.04	0.803333	0	0.12	0	1.33	0.78	0.3	KISS1	KiSS-1 metastasis suppressor [Source:HGNC Symbol;Acc:HGNC:6341]
ENSG00000162711	39.1265	5.29007	0.0147799	0.0263592	yes	up	0	0.0433333	0	0	0	0.08	0.05	0	NLRP3	NLR family pyrin domain containing 3 [Source:HGNC Symbol;Acc:HGNC:16400]
ENSG00000151948	39.1265	5.29007	0.0147799	0.0263592	yes	up	0	9.18333	0	0	0	27.48	0.07	0	GLT1D1	glycosyltransferase 1 domain containing 1 [Source:HGNC Symbol;Acc:HGNC:26483]
ENSG00000179388	38.9033	5.28182	0.00124121	0.00252636	yes	up	0.00333333	0.163333	0	0	0.01	0.06	0.18	0.25	EGR3	early growth response 3 [Source:HGNC Symbol;Acc:HGNC:3240]
ENSG00000163263	38.8173	5.27863	0.007231	0.0134745	yes	up	0	0.346667	0	0	0	0.29	0.62	0.13	C1orf189	chromosome 1 open reading frame 189 [Source:HGNC Symbol;Acc:HGNC:32305]
ENSG00000160808	38.8173	5.27863	0.007231	0.0134745	yes	up	0	0.293333	0	0	0	0.16	0.64	0.08	MYL3	myosin light chain 3 [Source:HGNC Symbol;Acc:HGNC:7584]
ENSG00000256713	38.3328	5.26051	0.000811674	0.00168578	yes	up	0.03	0.283333	0	0.09	0	0.3	0.26	0.29	PGA5	pepsinogen 5, group I (pepsinogen A) [Source:HGNC Symbol;Acc:HGNC:8887]
ENSG00000272735	38.2053	5.2557	0.00620826	0.0116712	yes	up	0	0.41	0	0	0	0.35	0.56	0.32	AC007881.3	novel transcript
ENSG00000196684	37.8992	5.2441	1.96e-43	1.31e-42	yes	up	0.283333	4.09667	0.29	0.38	0.18	3.1	4.51	4.68	HSH2D	hematopoietic SH2 domain containing [Source:HGNC Symbol;Acc:HGNC:24920]
ENSG00000235081	37.8443	5.242	0.00789252	0.0146322	yes	up	0	0.216667	0	0	0	0.38	0.1	0.17	AC245052.3	novel pseudogene
ENSG00000239617	37.7998	5.24031	7.17e-05	0.000163258	yes	up	0.356667	3.82667	0	0.87	0.2	2.94	6.46	2.08	AC073610.1	ribosomal protein L32 (RPL32) pseudogene
ENSG00000168961	37.7454	5.23823	5.6e-75	5.72e-74	yes	up	0.61	10.5633	0.43	0.88	0.52	13.25	8.75	9.69	LGALS9	galectin 9 [Source:HGNC Symbol;Acc:HGNC:6570]
ENSG00000100884	37.6446	5.23437	0.0179829	0.0316801	yes	up	0	0.423333	0	0	0	0.92	0	0.35	CPNE6	copine 6 [Source:HGNC Symbol;Acc:HGNC:2319]
ENSG00000182487	37.6446	5.23437	0.0179829	0.0316801	yes	up	0	0.14	0	0	0	0.27	0.01	0.14	NCF1B	neutrophil cytosolic factor 1B pseudogene [Source:HGNC Symbol;Acc:HGNC:32522]
ENSG00000165495	37.2028	5.21734	0.0173477	0.0306274	yes	up	0	0.04	0	0	0	0.07	0	0.05	PKNOX2	PBX/knotted 1 homeobox 2 [Source:HGNC Symbol;Acc:HGNC:16714]
ENSG00000278982	37.0263	5.21048	0.00141949	0.00286914	yes	up	0.01	0.163333	0	0	0.03	0.11	0.31	0.07	AL139125.1	TEC
ENSG00000184502	36.8244	5.20259	0.00119961	0.00244486	yes	up	0.09	1.34333	0	0	0.27	1.5	1.98	0.55	GAST	gastrin [Source:HGNC Symbol;Acc:HGNC:4164]
ENSG00000185518	36.7604	5.20008	0.0180157	0.031727	yes	up	0	0.03	0	0	0	0.03	0	0.06	SV2B	synaptic vesicle glycoprotein 2B [Source:HGNC Symbol;Acc:HGNC:16874]
ENSG00000178031	36.7604	5.20008	0.0180157	0.031727	yes	up	0	0.0866667	0	0	0	0.06	0	0.2	ADAMTSL1	ADAMTS like 1 [Source:HGNC Symbol;Acc:HGNC:14632]
ENSG00000176136	36.5693	5.19256	0.0109965	0.0200006	yes	up	0	0.0866667	0	0	0	0.04	0.04	0.18	MC5R	melanocortin 5 receptor [Source:HGNC Symbol;Acc:HGNC:6933]
ENSG00000185966	36.0146	5.17051	0.00102459	0.0021048	yes	up	0.0433333	0.74	0.13	0	0	0.69	0.74	0.79	LCE3E	late cornified envelope 3E [Source:HGNC Symbol;Acc:HGNC:29463]
ENSG00000120217	34.3784	5.10343	1.46e-73	1.45e-72	yes	up	0.216667	7.10333	0.15	0.32	0.18	5.94	8.8	6.57	CD274	CD274 molecule [Source:HGNC Symbol;Acc:HGNC:17635]
ENSG00000219023	34.0999	5.0917	0.00199736	0.00397052	yes	up	0.12	1.97333	0.36	0	0	1.39	3.67	0.86	AL033519.2	ribosomal protein S15A (RPS15A) pseudogene
ENSG00000267455	34.0322	5.08883	0.0292761	0.0497291	yes	up	0	1.53	0	0	0	0.67	3.92	0	AP005137.1	novel transcript, antisense GNAL
ENSG00000276408	34.0322	5.08883	0.0292761	0.0497291	yes	up	0	0.313333	0	0	0	0.15	0.79	0	AC025287.2	novel transcript
ENSG00000169551	33.6144	5.07101	0.0250748	0.0431251	yes	up	0	0.0966667	0	0	0	0.13	0.16	0	CT55	cancer/testis antigen 55 [Source:HGNC Symbol;Acc:HGNC:26047]
ENSG00000271131	33.6144	5.07101	0.0250748	0.0431251	yes	up	0	0.573333	0	0	0	0.82	0.9	0	PPIAP75	peptidylprolyl isomerase A pseudogene 75 [Source:HGNC Symbol;Acc:HGNC:53699]
ENSG00000237380	33.4611	5.06441	0.00714656	0.0133221	yes	up	0.03	0.353333	0.09	0	0	0.9	0	0.16	HOXD-AS2	HOXD cluster antisense RNA 2 [Source:HGNC Symbol;Acc:HGNC:43756]
ENSG00000229292	33.3236	5.05847	0.0153697	0.0273439	yes	up	0	0.186667	0	0	0	0.09	0.39	0.08	RFPL4AL1	ret finger protein like 4A like 1 [Source:HGNC Symbol;Acc:HGNC:45147]
ENSG00000154133	33.3236	5.05847	0.0153697	0.0273439	yes	up	0	0.0933333	0	0	0	0.05	0.21	0.02	ROBO4	roundabout guidance receptor 4 [Source:HGNC Symbol;Acc:HGNC:17985]
ENSG00000101306	33.153	5.05107	1.12e-20	4.67e-20	yes	up	0.0966667	1.66667	0.15	0	0.14	1.39	1.49	2.12	MYLK2	myosin light chain kinase 2 [Source:HGNC Symbol;Acc:HGNC:16243]
ENSG00000160472	32.9267	5.04119	0.0277279	0.0473242	yes	up	0	0.346667	0	0	0	0	0.72	0.32	TMEM190	transmembrane protein 190 [Source:HGNC Symbol;Acc:HGNC:29632]
ENSG00000110203	32.71	5.03166	0.0138493	0.0248015	yes	up	0	0.423333	0	0	0	0.75	0.32	0.2	FOLR3	folate receptor 3 [Source:HGNC Symbol;Acc:HGNC:3795]
ENSG00000276070	32.6226	5.0278	1.2e-10	3.64e-10	yes	up	2.27667	13.86	2.15	0	4.68	26.03	10.93	4.62	CCL4L2	C-C motif chemokine ligand 4 like 2 [Source:HGNC Symbol;Acc:HGNC:24066]
ENSG00000135363	32.577	5.02578	1.63e-55	1.31e-54	yes	up	0.403333	5.32333	0.46	0.25	0.5	5.07	6.15	4.75	LMO2	LIM domain only 2 [Source:HGNC Symbol;Acc:HGNC:6642]
ENSG00000227969	32.3458	5.01551	0.0143733	0.0256766	yes	up	0	0.17	0	0	0	0.26	0.09	0.16	NPM1P22	nucleophosmin 1 pseudogene 22 [Source:HGNC Symbol;Acc:HGNC:39679]
ENSG00000187682	32.3088	5.01386	4.39e-06	1.08e-05	yes	up	0.06	0.893333	0.09	0	0.09	0.75	1.39	0.54	ERAS	ES cell expressed Ras [Source:HGNC Symbol;Acc:HGNC:5174]
ENSG00000228477	32.2878	5.01292	0.0282318	0.0480795	yes	up	0	0.253333	0	0	0	0	0.41	0.35	AL663070.1	ribosomal protein S2 (RPS2) pseudogene
ENSG00000284194	32.1209	5.00544	3.02e-31	1.61e-30	yes	up	3.57667	33.1833	5.86	1.99	2.88	30.99	31.91	36.65	SCO2	SCO2, cytochrome c oxidase assembly protein [Source:NCBI gene;Acc:9997]
ENSG00000133321	31.8071	4.99128	3.35e-133	5.83e-132	yes	up	2.96333	37.1767	2.39	2.93	3.57	38.6	37.67	35.26	RARRES3	retinoic acid receptor responder 3 [Source:HGNC Symbol;Acc:HGNC:9869]
ENSG00000256232	31.5043	4.97748	0.0183331	0.0322414	yes	up	0	0.186667	0	0	0	0.1	0.1	0.36	LINC02387	long intergenic non-protein coding RNA 2387 [Source:HGNC Symbol;Acc:HGNC:53313]
ENSG00000169509	31.2523	4.96589	0.000748547	0.00156025	yes	up	0.07	0.9	0.21	0	0	1.32	1.26	0.12	CRCT1	cysteine rich C-terminal 1 [Source:HGNC Symbol;Acc:HGNC:29875]
ENSG00000180535	31.1955	4.96327	9.58e-20	3.91e-19	yes	up	0.41	5.06333	0.26	0.39	0.58	4.47	3.79	6.93	BHLHA15	basic helix-loop-helix family member a15 [Source:HGNC Symbol;Acc:HGNC:22265]
ENSG00000163554	29.9824	4.90604	0.00323465	0.00629129	yes	up	0.00333333	0.0266667	0	0	0.01	0.02	0.02	0.04	SPTA1	spectrin alpha, erythrocytic 1 [Source:HGNC Symbol;Acc:HGNC:11272]
ENSG00000185955	29.7814	4.89634	1.28e-09	3.73e-09	yes	up	0.13	2.02667	0.32	0	0.07	2.18	2.45	1.45	C7orf61	chromosome 7 open reading frame 61 [Source:HGNC Symbol;Acc:HGNC:22135]
ENSG00000137507	29.4479	4.88009	6.81e-10	2.02e-09	yes	up	0.0733333	0.353333	0	0.18	0.04	0.33	0.53	0.2	LRRC32	leucine rich repeat containing 32 [Source:HGNC Symbol;Acc:HGNC:4161]
ENSG00000244242	28.8849	4.85224	6.9e-101	9.1e-100	yes	up	0.663333	4.98333	0.8	0.72	0.47	5.26	5.4	4.29	IFITM10	interferon induced transmembrane protein 10 [Source:HGNC Symbol;Acc:HGNC:40022]
ENSG00000120738	28.6235	4.83913	1.18e-167	2.58e-166	yes	up	0.706667	8.06333	0.56	0.79	0.77	8.75	7.6	7.84	EGR1	early growth response 1 [Source:HGNC Symbol;Acc:HGNC:3238]
ENSG00000227117	28.4698	4.83136	0.0277398	0.0473327	yes	up	0.116667	6.92667	0	0.35	0	0	0	20.78	HORMAD2-AS1	HORMAD2 and MTMR3 antisense RNA 1 [Source:HGNC Symbol;Acc:HGNC:50729]
ENSG00000198576	28.3576	4.82566	4.67e-08	1.28e-07	yes	up	0.03	0.343333	0.03	0	0.06	0.49	0.32	0.22	ARC	activity regulated cytoskeleton associated protein [Source:HGNC Symbol;Acc:HGNC:648]
ENSG00000255835	28.2889	4.82216	0.0285099	0.0485166	yes	up	0.0166667	0.143333	0	0.05	0	0.43	0	0	AL117348.2	novel protein
ENSG00000187479	27.7036	4.792	1.13e-20	4.73e-20	yes	up	0.263333	2.92	0.42	0.21	0.16	4	2.52	2.24	C11orf96	chromosome 11 open reading frame 96 [Source:HGNC Symbol;Acc:HGNC:38675]
ENSG00000130589	27.6752	4.79052	0	0	yes	up	3.44333	36.7567	3.92	3.26	3.15	36.99	38.44	34.84	HELZ2	helicase with zinc finger 2 [Source:HGNC Symbol;Acc:HGNC:30021]
ENSG00000100234	27.2981	4.77073	1.29e-06	3.27e-06	yes	up	0.0133333	0.163333	0.01	0.02	0.01	0.21	0.21	0.07	TIMP3	TIMP metallopeptidase inhibitor 3 [Source:HGNC Symbol;Acc:HGNC:11822]
ENSG00000167083	27.2622	4.76883	0.0293182	0.0497882	yes	up	0	0.15	0	0	0	0.27	0.1	0.08	GNGT2	G protein subunit gamma transducin 2 [Source:HGNC Symbol;Acc:HGNC:4412]
ENSG00000075886	26.8486	4.74678	0.0279652	0.0476615	yes	up	0	0.226667	0	0	0	0.1	0.05	0.53	TUBA3D	tubulin alpha 3d [Source:HGNC Symbol;Acc:HGNC:24071]
ENSG00000130487	26.7876	4.74349	3.52e-07	9.24e-07	yes	up	0.0266667	0.243333	0	0.06	0.02	0.33	0.18	0.22	KLHDC7B	kelch domain containing 7B [Source:HGNC Symbol;Acc:HGNC:25145]
ENSG00000186076	26.4519	4.7253	2.43e-09	7.03e-09	yes	up	0.11	1.16	0.28	0	0.05	1.7	1.03	0.75	AC012085.1	phosphoglycerate mutase 1 (brain) (PGAM1) pseudogene
ENSG00000131203	26.4208	4.7236	5.78e-21	2.43e-20	yes	up	0.156667	1.79667	0.12	0.09	0.26	1.65	2.01	1.73	IDO1	indoleamine 2,3-dioxygenase 1 [Source:HGNC Symbol;Acc:HGNC:6059]
ENSG00000204632	26.1229	4.70724	5.5e-09	1.57e-08	yes	up	0.106667	0.87	0.16	0.04	0.12	0.9	0.48	1.23	HLA-G	major histocompatibility complex, class I, G [Source:HGNC Symbol;Acc:HGNC:4964]
ENSG00000104951	25.5554	4.67556	4.01e-28	2e-27	yes	up	0.27	2.52667	0.31	0.13	0.37	2.07	3.06	2.45	IL4I1	interleukin 4 induced 1 [Source:HGNC Symbol;Acc:HGNC:19094]
ENSG00000136514	25.1365	4.65171	0.00684146	0.0127825	yes	up	0.0133333	0.143333	0.04	0	0	0.1	0.2	0.13	RTP4	receptor transporter protein 4 [Source:HGNC Symbol;Acc:HGNC:23992]
ENSG00000213235	24.9587	4.64147	0.00696464	0.0130067	yes	up	0.0133333	0.153333	0	0	0.04	0.2	0.12	0.14	EEF1A1P16	eukaryotic translation elongation factor 1 alpha 1 pseudogene 16 [Source:HGNC Symbol;Acc:HGNC:37889]
ENSG00000243978	24.6599	4.62409	0.00864809	0.0159328	yes	up	0.00333333	0.0333333	0	0	0.01	0.05	0.01	0.04	RTL9	retrotransposon Gag like 9 [Source:HGNC Symbol;Acc:HGNC:29245]
ENSG00000184979	24.6129	4.62134	0	0	yes	up	8.78667	86.1733	8.61	8.96	8.79	83.53	89.29	85.7	USP18	ubiquitin specific peptidase 18 [Source:HGNC Symbol;Acc:HGNC:12616]
ENSG00000168394	24.5493	4.61761	0	0	yes	up	30.9733	328.113	29.24	32.41	31.27	331.06	328.26	325.02	TAP1	transporter 1, ATP binding cassette subfamily B member [Source:HGNC Symbol;Acc:HGNC:43]
ENSG00000250938	24.5385	4.61698	0.0161807	0.0286939	yes	up	0.406667	3.63667	1.22	0	0	7.26	0	3.65	AC108866.1	novel transcript, antisense to MAD2L1
ENSG00000237330	24.5211	4.61595	1.05e-07	2.83e-07	yes	up	0.0666667	0.67	0.17	0	0.03	1.02	0.3	0.69	RNF223	ring finger protein 223 [Source:HGNC Symbol;Acc:HGNC:40020]
ENSG00000100433	24.4188	4.60992	2.63e-12	8.56e-12	yes	up	13.3567	130.78	28.51	0	11.56	151.54	66.26	174.54	KCNK10	potassium two pore domain channel subfamily K member 10 [Source:HGNC Symbol;Acc:HGNC:6273]
ENSG00000115267	24.3839	4.60786	5.4e-296	2.27e-294	yes	up	1.86	14.9433	1.82	2.04	1.72	15.35	15.15	14.33	IFIH1	interferon induced with helicase C domain 1 [Source:HGNC Symbol;Acc:HGNC:18873]
ENSG00000257108	23.8246	4.57438	9.24e-12	2.93e-11	yes	up	0.0833333	0.773333	0.03	0.14	0.08	0.99	0.68	0.65	NHLRC4	NHL repeat containing 4 [Source:HGNC Symbol;Acc:HGNC:26700]
ENSG00000185338	23.7222	4.56817	7.93e-18	3.07e-17	yes	up	0.253333	2.36333	0.24	0.31	0.21	3.36	1.87	1.86	SOCS1	suppressor of cytokine signaling 1 [Source:HGNC Symbol;Acc:HGNC:19383]
ENSG00000135899	23.6999	4.56681	0	0	yes	up	3.83333	39.7033	3.5	3.61	4.39	40.25	37.48	41.38	SP110	SP110 nuclear body protein [Source:HGNC Symbol;Acc:HGNC:5401]
ENSG00000204261	23.2713	4.54048	6.48e-39	4e-38	yes	up	0.816667	7.24	1.04	0.79	0.62	5.16	7.95	8.61	PSMB8-AS1	PSMB8 antisense RNA 1 (head to head) [Source:HGNC Symbol;Acc:HGNC:39758]
ENSG00000198835	23.2002	4.53606	0.000135497	0.000301635	yes	up	0.0266667	1.98333	0	0.05	0.03	0.25	0.1	5.6	GJC2	gap junction protein gamma 2 [Source:HGNC Symbol;Acc:HGNC:17494]
ENSG00000242220	23.1801	4.53481	3.4e-06	8.4e-06	yes	up	0.176667	1.17333	0.3	0	0.23	1.61	1.35	0.56	TCP10L	t-complex 10 like [Source:HGNC Symbol;Acc:HGNC:11657]
ENSG00000124256	22.903	4.51746	3.6e-11	1.12e-10	yes	up	0.0766667	0.713333	0.09	0.11	0.03	0.46	0.85	0.83	ZBP1	Z-DNA binding protein 1 [Source:HGNC Symbol;Acc:HGNC:16176]
ENSG00000267114	22.748	4.50767	0.0235979	0.0407331	yes	up	0.253333	2.20667	0	0.76	0	0	5.22	1.4	AC011481.2	novel transcript
ENSG00000113263	22.7226	4.50606	0.00165571	0.00332023	yes	up	0.01	0.0766667	0.03	0	0	0.11	0.06	0.06	ITK	IL2 inducible T cell kinase [Source:HGNC Symbol;Acc:HGNC:6171]
ENSG00000164400	22.5247	4.49344	1.06e-05	2.54e-05	yes	up	0.13	1.13333	0.09	0.1	0.2	0.57	1.8	1.03	CSF2	colony stimulating factor 2 [Source:HGNC Symbol;Acc:HGNC:2434]
ENSG00000240065	22.4945	4.4915	0	0	yes	up	14.8967	133.97	14.68	16.28	13.73	142.25	127.76	131.9	PSMB9	proteasome subunit beta 9 [Source:HGNC Symbol;Acc:HGNC:9546]
ENSG00000172183	22.429	4.48729	0	0	yes	up	22.8	173.95	22.07	27.12	19.21	173.04	175.96	172.85	ISG20	interferon stimulated exonuclease gene 20 [Source:HGNC Symbol;Acc:HGNC:6130]
ENSG00000101349	22.3815	4.48424	0.0293698	0.0498633	yes	up	0.00333333	9.26667	0.01	0	0	24.27	0	3.53	PAK5	p21 (RAC1) activated kinase 5 [Source:HGNC Symbol;Acc:HGNC:15916]
ENSG00000182676	22.258	4.47625	0.00235856	0.00464817	yes	up	0.233333	0.523333	0	0	0.7	0.22	0.82	0.53	PPP1R27	protein phosphatase 1 regulatory subunit 27 [Source:HGNC Symbol;Acc:HGNC:16813]
ENSG00000203926	22.0463	4.46247	0.0134064	0.0240698	yes	up	0.07	1.05333	0	0.21	0	1.54	0.47	1.15	SPANXA2	SPANX family member A2 [Source:HGNC Symbol;Acc:HGNC:14328]
ENSG00000139572	22.0207	4.46079	0.0134474	0.0241392	yes	up	0.0133333	0.113333	0	0	0.04	0.05	0.12	0.17	GPR84	G protein-coupled receptor 84 [Source:HGNC Symbol;Acc:HGNC:4535]
ENSG00000269179	21.9872	4.45859	1.64e-12	5.38e-12	yes	up	0.0833333	0.733333	0.02	0.05	0.18	1.05	0.6	0.55	AC011452.1	novel transcript
ENSG00000182040	21.5834	4.43185	3.38e-09	9.75e-09	yes	up	0.04	0.383333	0.06	0.06	0	0.24	0.35	0.56	USH1G	USH1 protein network component sans [Source:HGNC Symbol;Acc:HGNC:16356]
ENSG00000259374	21.5289	4.4282	0.000130529	0.000290829	yes	up	0.27	3.14667	0.36	0.03	0.42	1.84	2.56	5.04	NDUFB4P11	NADH:ubiquinone oxidoreductase subunit B4 pseudogene 11 [Source:HGNC Symbol;Acc:HGNC:45259]
ENSG00000068976	21.4689	4.42418	2.26e-22	9.89e-22	yes	up	0.146667	1.32	0.11	0.19	0.14	1.64	1.48	0.84	PYGM	glycogen phosphorylase, muscle associated [Source:HGNC Symbol;Acc:HGNC:9726]
ENSG00000156587	21.4018	4.41966	0	0	yes	up	18.8967	161.057	19.76	17.46	19.47	161.9	163.67	157.6	UBE2L6	ubiquitin conjugating enzyme E2 L6 [Source:HGNC Symbol;Acc:HGNC:12490]
ENSG00000219529	21.3548	4.41649	0.00305748	0.00595981	yes	up	0.446667	3.12	0	0.8	0.54	2.99	5.56	0.81	AP000580.1	ribosomal protein S20 (RPS20) pseudogene
ENSG00000234745	21.2304	4.40806	0	0	yes	up	23.34	404.127	12.08	14.21	43.73	360	523.22	329.16	HLA-B	major histocompatibility complex, class I, B [Source:HGNC Symbol;Acc:HGNC:4932]
ENSG00000205413	20.7383	4.37423	0	0	yes	up	1.6	13.2567	1.75	1.36	1.69	13.45	13.19	13.13	SAMD9	sterile alpha motif domain containing 9 [Source:HGNC Symbol;Acc:HGNC:1348]
ENSG00000265185	20.6504	4.3681	1.53e-08	4.29e-08	yes	up	0.75	2.93333	0.28	0.14	1.83	1.6	4.59	2.61	SNORD3B-1	small nucleolar RNA, C/D box 3B-1 [Source:HGNC Symbol;Acc:HGNC:10168]
ENSG00000233426	20.3826	4.34927	1.28e-08	3.6e-08	yes	up	0.27	2.14667	0	0.37	0.44	2.79	0.61	3.04	EIF3FP3	eukaryotic translation initiation factor 3 subunit F pseudogene 3 [Source:HGNC Symbol;Acc:HGNC:37625]
ENSG00000204264	20.1587	4.33333	0	0	yes	up	24.5867	197.927	23.32	24.53	25.91	191.97	208.59	193.22	PSMB8	proteasome subunit beta 8 [Source:HGNC Symbol;Acc:HGNC:9545]
ENSG00000283541	20.0447	4.32515	0.00506627	0.00963647	yes	up	0.0566667	0.443333	0.17	0	0	0.97	0.34	0.02	BX005040.4	contactin associated protein-like 3B (CNTNAP3B) pseudogene
ENSG00000188263	19.9728	4.31997	8.82e-07	2.26e-06	yes	up	0.05	1.18333	0	0.03	0.12	1.26	0.75	1.54	IL17REL	interleukin 17 receptor E like [Source:HGNC Symbol;Acc:HGNC:33808]
ENSG00000282851	19.702	4.30027	9.08e-07	2.32e-06	yes	up	0.183333	0.64	0.35	0.15	0.05	0.28	0.77	0.87	BISPR	BST2 interferon stimulated positive regulator [Source:HGNC Symbol;Acc:HGNC:51290]
ENSG00000263823	19.658	4.29704	1.04e-20	4.35e-20	yes	up	0.296667	2.30667	0.45	0.12	0.32	2.7	1.71	2.51	AC009831.1	novel transcript, antisense to KIAA1012
ENSG00000182578	19.6293	4.29494	4.34e-05	0.000100247	yes	up	0.0533333	0.38	0.12	0.03	0.01	0.41	0.25	0.48	CSF1R	colony stimulating factor 1 receptor [Source:HGNC Symbol;Acc:HGNC:2433]
ENSG00000234750	19.6064	4.29326	0.0185408	0.0325812	yes	up	0.0266667	0.236667	0.08	0	0	0.2	0.32	0.19	AC012618.2	ribosomal protein S2 (RPS2) pseudogene
ENSG00000253712	19.4823	4.2841	0.0028132	0.00550419	yes	up	0.15	1.15333	0.21	0	0.24	0.8	1.44	1.22	AC022274.1	novel transcript
ENSG00000213453	19.405	4.27836	0.0209411	0.036467	yes	up	0.0566667	0.443333	0	0.17	0	0.2	0.61	0.52	FTH1P3	ferritin heavy chain 1 pseudogene 3 [Source:HGNC Symbol;Acc:HGNC:3990]
ENSG00000279660	19.4034	4.27824	0.00657543	0.0123183	yes	up	0.03	0.24	0	0.09	0	0.5	0.12	0.1	AC005703.6	novel transcript
ENSG00000219201	19.1926	4.26248	0.00383476	0.00739141	yes	up	0.0133333	0.193333	0	0.04	0	0.14	0.16	0.28	AC138392.1	novel pseudogene
ENSG00000130775	19.083	4.25421	3.85e-17	1.46e-16	yes	up	0.556667	1.48	0.22	0.8	0.65	1.15	2.32	0.97	THEMIS2	thymocyte selection associated family member 2 [Source:HGNC Symbol;Acc:HGNC:16839]
ENSG00000006210	19.0787	4.25389	8.98e-30	4.62e-29	yes	up	0.16	1.30667	0.17	0.14	0.17	1.64	1.13	1.15	CX3CL1	C-X3-C motif chemokine ligand 1 [Source:HGNC Symbol;Acc:HGNC:10647]
ENSG00000132938	18.9304	4.24264	0.00484063	0.00923143	yes	up	0.00333333	0.0333333	0	0	0.01	0.02	0.03	0.05	MTUS2	microtubule associated scaffold protein 2 [Source:HGNC Symbol;Acc:HGNC:20595]
ENSG00000132109	18.9202	4.24186	0	0	yes	up	10.84	80.88	10.44	11.11	10.97	83.66	81.76	77.22	TRIM21	tripartite motif containing 21 [Source:HGNC Symbol;Acc:HGNC:11312]
ENSG00000136244	18.8222	4.23436	1.12e-29	5.75e-29	yes	up	0.876667	4.88333	0.53	0.79	1.31	3.91	4.71	6.03	IL6	interleukin 6 [Source:HGNC Symbol;Acc:HGNC:6018]
ENSG00000132530	18.4422	4.20494	5.16e-12	1.66e-11	yes	up	0.23	0.926667	0.43	0.09	0.17	0.82	1.18	0.78	XAF1	XIAP associated factor 1 [Source:HGNC Symbol;Acc:HGNC:30932]
ENSG00000110876	18.2884	4.19285	6.59e-08	1.79e-07	yes	up	0.0566667	0.423333	0.07	0.05	0.05	0.36	0.4	0.51	SELPLG	selectin P ligand [Source:HGNC Symbol;Acc:HGNC:10722]
ENSG00000189064	18.2792	4.19213	0.00790971	0.0146587	yes	up	0.13	0.916667	0.18	0.21	0	2.05	0.49	0.21	GAGE2A	G antigen 2A [Source:HGNC Symbol;Acc:HGNC:4099]
ENSG00000273088	18.1029	4.17815	0.00184162	0.00367494	yes	up	0.0966667	0.733333	0	0.29	0	1.07	0.87	0.26	AL713999.1	novel transcript
ENSG00000168334	17.9387	4.165	0.000365158	0.000783175	yes	up	0.0133333	0.1	0.04	0	0	0.2	0.05	0.05	XIRP1	xin actin binding repeat containing 1 [Source:HGNC Symbol;Acc:HGNC:14301]
ENSG00000225850	17.9176	4.16331	0.00100913	0.00207494	yes	up	0.0933333	0.653333	0.18	0.1	0	0.23	0.82	0.91	AL355490.1	novel transcript
ENSG00000134716	17.6868	4.1446	4.51e-06	1.11e-05	yes	up	0.0866667	0.623333	0.26	0	0	0.78	0.49	0.6	CYP2J2	cytochrome P450 family 2 subfamily J member 2 [Source:HGNC Symbol;Acc:HGNC:2634]
ENSG00000133328	17.6622	4.14259	4.44e-10	1.32e-09	yes	up	0.413333	2.93	0.2	0.82	0.22	2.57	2.27	3.95	HRASLS2	HRAS like suppressor 2 [Source:HGNC Symbol;Acc:HGNC:17824]
ENSG00000108551	17.4429	4.12456	6.9e-14	2.37e-13	yes	up	0.21	1.45667	0.12	0.44	0.07	1.33	1.74	1.3	RASD1	ras related dexamethasone induced 1 [Source:HGNC Symbol;Acc:HGNC:15828]
ENSG00000105219	17.4306	4.12355	0.00578263	0.0109215	yes	up	0.0433333	0.45	0	0.03	0.1	0.15	0.4	0.8	CNTD2	cyclin N-terminal domain containing 2 [Source:HGNC Symbol;Acc:HGNC:25805]
ENSG00000203797	17.2893	4.11181	0.00232998	0.0045954	yes	up	0.0266667	0.183333	0.08	0	0	0.06	0.29	0.2	DDO	D-aspartate oxidase [Source:HGNC Symbol;Acc:HGNC:2727]
ENSG00000257545	17.1401	4.0993	0.0126155	0.0227461	yes	up	0.216667	1.32667	0.3	0	0.35	0.2	3.43	0.35	AC079385.1	novel transcript, antisense to POLR3B, RFX4 and RIC8B.
ENSG00000204610	17.0638	4.09286	7.15e-07	1.84e-06	yes	up	0.11	0.64	0.06	0	0.27	1.06	0.43	0.43	TRIM15	tripartite motif containing 15 [Source:HGNC Symbol;Acc:HGNC:16284]
ENSG00000155629	16.8294	4.07291	6.79e-49	4.94e-48	yes	up	0.343333	1.96333	0.3	0.39	0.34	2.18	1.62	2.09	PIK3AP1	phosphoinositide-3-kinase adaptor protein 1 [Source:HGNC Symbol;Acc:HGNC:30034]
ENSG00000166863	16.6372	4.05634	0.0221981	0.0384785	yes	up	0.0566667	0.393333	0.17	0	0	0	0.58	0.6	TAC3	tachykinin 3 [Source:HGNC Symbol;Acc:HGNC:11521]
ENSG00000105146	16.5837	4.05169	0.00143758	0.00290312	yes	up	0.08	0.496667	0.08	0	0.16	0.29	0.38	0.82	AURKC	aurora kinase C [Source:HGNC Symbol;Acc:HGNC:11391]
ENSG00000163879	16.4899	4.04351	0.000293514	0.000635406	yes	up	0.0766667	0.156667	0.08	0	0.15	0.05	0.11	0.31	DNALI1	dynein axonemal light intermediate chain 1 [Source:HGNC Symbol;Acc:HGNC:14353]
ENSG00000237679	16.333	4.02972	0.0155479	0.0276392	yes	up	0.0566667	0.353333	0.08	0.09	0	0	0.51	0.55	VDAC1P11	voltage dependent anion channel 1 pseudogene 11 [Source:HGNC Symbol;Acc:HGNC:37480]
ENSG00000140105	16.2996	4.02677	0	0	yes	up	128.68	632.96	126.62	136.45	122.97	646.27	628.35	624.26	WARS	tryptophanyl-tRNA synthetase [Source:HGNC Symbol;Acc:HGNC:12729]
ENSG00000177614	16.1624	4.01457	0.0101138	0.0184793	yes	up	0.0266667	0.02	0	0.08	0	0.01	0.02	0.03	PGBD5	piggyBac transposable element derived 5 [Source:HGNC Symbol;Acc:HGNC:19405]
ENSG00000185885	16.1434	4.01287	1.26e-219	3.62e-218	yes	up	16.4967	98.8267	18.43	13.25	17.81	94.96	104.04	97.48	IFITM1	interferon induced transmembrane protein 1 [Source:HGNC Symbol;Acc:HGNC:5412]
ENSG00000213886	16.0248	4.00223	3.7e-38	2.26e-37	yes	up	1.08333	6.82667	1.27	0.67	1.31	5.81	7.16	7.51	UBD	ubiquitin D [Source:HGNC Symbol;Acc:HGNC:18795]
ENSG00000095752	16.0137	4.00123	3.89e-229	1.19e-227	yes	up	3.55667	20.22	3.74	3.72	3.21	21.45	19.32	19.89	IL11	interleukin 11 [Source:HGNC Symbol;Acc:HGNC:5966]
ENSG00000198286	15.9921	3.99928	0.0185082	0.0325295	yes	up	0.00666667	0.0466667	0.01	0.01	0	0	0.04	0.1	CARD11	caspase recruitment domain family member 11 [Source:HGNC Symbol;Acc:HGNC:16393]
ENSG00000120949	15.9342	3.99406	1.23e-07	3.3e-07	yes	up	0.06	0.34	0.04	0.09	0.05	0.37	0.32	0.33	TNFRSF8	TNF receptor superfamily member 8 [Source:HGNC Symbol;Acc:HGNC:11923]
ENSG00000258984	15.865	3.98778	0.0079381	0.0147046	yes	up	0.09	0.443333	0.09	0.18	0	1.01	0	0.32	UBE2F-SCLY	UBE2F-SCLY readthrough (NMD candidate) [Source:HGNC Symbol;Acc:HGNC:48339]
ENSG00000137752	15.8098	3.98275	5.06e-12	1.63e-11	yes	up	0.52	1.94667	0.23	0.19	1.14	1.8	3.18	0.86	CASP1	caspase 1 [Source:HGNC Symbol;Acc:HGNC:1499]
ENSG00000254501	15.7933	3.98124	4.22e-08	1.16e-07	yes	up	0.763333	4.52333	0.51	0.75	1.03	8.42	2.99	2.16	AP003068.1	novel transcript
ENSG00000227527	15.7663	3.97877	0.00309784	0.00603558	yes	up	0.246667	1.79	0.12	0	0.62	2.87	0.61	1.89	AC096540.1	novel transcript
ENSG00000260272	15.7571	3.97793	0.000103363	0.000232002	yes	up	0.05	0.353333	0.15	0	0	0.31	0.37	0.38	AC093525.2	novel protein
ENSG00000137965	15.7036	3.97302	3.27e-21	1.39e-20	yes	up	0.603333	4.59333	1.07	0.23	0.51	2.76	5.35	5.67	IFI44	interferon induced protein 44 [Source:HGNC Symbol;Acc:HGNC:16938]
ENSG00000179826	15.692	3.97196	3.85e-07	1.01e-06	yes	up	0.193333	0.883333	0.06	0.35	0.17	0.51	1.59	0.55	MRGPRX3	MAS related GPR family member X3 [Source:HGNC Symbol;Acc:HGNC:17980]
ENSG00000166592	15.6222	3.96552	5e-06	1.22e-05	yes	up	0.0966667	0.596667	0.04	0.21	0.04	0.35	0.72	0.72	RRAD	RRAD, Ras related glycolysis inhibitor and calcium channel regulator [Source:HGNC Symbol;Acc:HGNC:10446]
ENSG00000129214	15.5357	3.95752	1.97e-05	4.66e-05	yes	up	0.29	1.51667	0.35	0.07	0.45	0.4	1.82	2.33	SHBG	sex hormone binding globulin [Source:HGNC Symbol;Acc:HGNC:10839]
ENSG00000183298	15.4466	3.94921	1.69e-06	4.25e-06	yes	up	0.253333	1.41667	0.3	0.24	0.22	1.95	1.16	1.14	RPSAP19	ribosomal protein SA pseudogene 19 [Source:HGNC Symbol;Acc:HGNC:36508]
ENSG00000168928	15.4308	3.94774	0.0132969	0.0238922	yes	up	0.05	0.17	0.15	0	0	0.19	0.27	0.05	CTRB2	chymotrypsinogen B2 [Source:HGNC Symbol;Acc:HGNC:2522]
ENSG00000205755	15.3789	3.94288	7.54e-05	0.000171299	yes	up	0.0866667	0.586667	0.06	0	0.2	0.4	0.67	0.69	CRLF2	cytokine receptor like factor 2 [Source:HGNC Symbol;Acc:HGNC:14281]
ENSG00000258761	15.3303	3.93831	0.00435414	0.00834116	yes	up	0.24	1.16333	0.04	0.68	0	0.64	0.79	2.06	AC116903.1	novel transcript, antisense to SLCO3A1
ENSG00000257542	15.1551	3.92173	0.010538	0.0192112	yes	up	0.05	0.3	0.07	0	0.08	0.45	0.29	0.16	OR7E47P	olfactory receptor family 7 subfamily E member 47 pseudogene [Source:HGNC Symbol;Acc:HGNC:8421]
ENSG00000138166	15.1122	3.91764	0	0	yes	up	19.8033	119.13	21.28	18.96	19.17	122.89	119.93	114.57	DUSP5	dual specificity phosphatase 5 [Source:HGNC Symbol;Acc:HGNC:3071]
ENSG00000249264	15.0454	3.91126	0.0147983	0.0263896	yes	up	0.0233333	0.176667	0.07	0	0	0.12	0.17	0.24	EEF1A1P9	eukaryotic translation elongation factor 1 alpha 1 pseudogene 9 [Source:HGNC Symbol;Acc:HGNC:3204]
ENSG00000197019	15.0421	3.91093	0	0	yes	up	10.57	63.33	10.32	11.38	10.01	59.37	65.73	64.89	SERTAD1	SERTA domain containing 1 [Source:HGNC Symbol;Acc:HGNC:17932]
ENSG00000265148	14.9961	3.90652	0.0149376	0.0266171	yes	up	0.0133333	2.61667	0.04	0	0	0.11	0.08	7.66	TSPOAP1-AS1	TSPOAP1, SUPT4H1 and RNF43 antisense RNA 1 [Source:HGNC Symbol;Acc:HGNC:44148]
ENSG00000116701	14.9691	3.90392	8.38e-44	5.62e-43	yes	up	1.12	4.26	0.39	0.88	2.09	3.75	4.79	4.24	NCF2	neutrophil cytosolic factor 2 [Source:HGNC Symbol;Acc:HGNC:7661]
ENSG00000171223	14.9501	3.90209	0	0	yes	up	26.5833	158.347	26.45	29.67	23.63	162.61	158.34	154.09	JUNB	JunB proto-oncogene, AP-1 transcription factor subunit [Source:HGNC Symbol;Acc:HGNC:6205]
ENSG00000112212	14.9475	3.90183	0.0188616	0.0330906	yes	up	0.07	0.443333	0.21	0	0	0.14	0.44	0.75	TSPO2	translocator protein 2 [Source:HGNC Symbol;Acc:HGNC:21256]
ENSG00000108342	14.8145	3.88894	9.98e-49	7.25e-48	yes	up	0.87	6.10333	0.96	0.76	0.89	5.34	7.28	5.69	CSF3	colony stimulating factor 3 [Source:HGNC Symbol;Acc:HGNC:2438]
ENSG00000231969	14.7658	3.88418	4.93e-05	0.000113592	yes	up	0.136667	0.756667	0.21	0.13	0.07	1.05	0.25	0.97	AC007364.1	novel protein (LOC642340)
ENSG00000173825	14.7009	3.87784	1.67e-29	8.53e-29	yes	up	0.436667	2.54667	0.37	0.65	0.29	2.81	2.61	2.22	TIGD3	tigger transposable element derived 3 [Source:HGNC Symbol;Acc:HGNC:18334]
ENSG00000187678	14.6944	3.87719	2.14e-267	7.85e-266	yes	up	2.04667	11.9467	2.25	1.81	2.08	11.56	11.78	12.5	SPRY4	sprouty RTK signaling antagonist 4 [Source:HGNC Symbol;Acc:HGNC:15533]
ENSG00000121380	14.6886	3.87663	0.0220322	0.0382184	yes	up	0.02	0.32	0	0.03	0.03	0	0.79	0.17	BCL2L14	BCL2 like 14 [Source:HGNC Symbol;Acc:HGNC:16657]
ENSG00000162849	14.6689	3.87469	0.0149431	0.0266244	yes	up	0.02	0.0166667	0	0.06	0	0.02	0.01	0.02	KIF26B	kinesin family member 26B [Source:HGNC Symbol;Acc:HGNC:25484]
ENSG00000125740	14.65	3.87283	8.7e-84	9.82e-83	yes	up	0.893333	5.04667	0.59	0.99	1.1	5.66	5.06	4.42	FOSB	FosB proto-oncogene, AP-1 transcription factor subunit [Source:HGNC Symbol;Acc:HGNC:3797]
ENSG00000179967	14.551	3.86304	0.0051944	0.00986819	yes	up	0.303333	1.65	0.58	0.33	0	0.76	0.83	3.36	PPP1R14BP3	protein phosphatase 1 regulatory inhibitor subunit 14B pseudogene 3 [Source:HGNC Symbol;Acc:HGNC:16330]
ENSG00000059378	14.4936	3.85734	0	0	yes	up	9.12667	46.8567	8.02	10.53	8.83	49.36	45.33	45.88	PARP12	poly(ADP-ribose) polymerase family member 12 [Source:HGNC Symbol;Acc:HGNC:21919]
ENSG00000131401	14.4468	3.85268	0.00446291	0.00853989	yes	up	0.123333	0.343333	0	0.13	0.24	0.53	0.07	0.43	NAPSB	napsin B aspartic peptidase, pseudogene [Source:HGNC Symbol;Acc:HGNC:13396]
ENSG00000144655	14.4294	3.85094	0	0	yes	up	8.35	47.3433	8.48	8.79	7.78	47.59	48.27	46.17	CSRNP1	cysteine and serine rich nuclear protein 1 [Source:HGNC Symbol;Acc:HGNC:14300]
ENSG00000265480	14.3753	3.84552	0.0180781	0.031823	yes	up	0.0366667	0.21	0.11	0	0	0	0.38	0.25	KRT18P55	keratin 18 pseudogene 55 [Source:HGNC Symbol;Acc:HGNC:26874]
ENSG00000160161	14.2972	3.83766	1.71e-09	4.97e-09	yes	up	0.0533333	0.303333	0.09	0.03	0.04	0.33	0.25	0.33	CILP2	cartilage intermediate layer protein 2 [Source:HGNC Symbol;Acc:HGNC:24213]
ENSG00000140464	14.2484	3.83273	0	0	yes	up	6.60333	39.4133	6.58	7.38	5.85	39.73	41.5	37.01	PML	promyelocytic leukemia [Source:HGNC Symbol;Acc:HGNC:9113]
ENSG00000244255	14.0039	3.80776	1.66e-204	4.42e-203	yes	up	2.87333	16.0667	3.3	2.65	2.67	15.36	15.96	16.88	AL645922.1	novel complement component 2 (C2) and complement factor B (CFB) protein
ENSG00000189334	13.9844	3.80574	0.000175808	0.000387936	yes	up	0.106667	0.57	0.06	0.13	0.13	0.39	0.36	0.96	S100A14	S100 calcium binding protein A14 [Source:HGNC Symbol;Acc:HGNC:18901]
ENSG00000273149	13.9612	3.80335	0.00011296	0.000252888	yes	up	0.376667	2.02	0	1	0.13	3.26	1.4	1.4	AL138963.3	novel transcript, antisense to TPT1
ENSG00000261889	13.8981	3.79681	4.45e-07	1.16e-06	yes	up	0.32	1.71667	0.1	0.32	0.54	1.86	1.83	1.46	AC108134.2	novel transcript
ENSG00000272084	13.8932	3.79631	6.51e-14	2.23e-13	yes	up	0.1	0.563333	0.11	0.14	0.05	0.56	0.56	0.57	AL137127.1	novel transcript
ENSG00000172936	13.8552	3.79236	0	0	yes	up	19.38	111.87	19.19	19.42	19.53	113.41	104.64	117.56	MYD88	MYD88, innate immune signal transduction adaptor [Source:HGNC Symbol;Acc:HGNC:7562]
ENSG00000171786	13.7879	3.78533	0.0176917	0.0312076	yes	up	0.0133333	0.0766667	0.02	0.02	0	0.1	0.11	0.02	NHLH1	nescient helix-loop-helix 1 [Source:HGNC Symbol;Acc:HGNC:7817]
ENSG00000159388	13.7844	3.78496	0	0	yes	up	5.32667	28.4833	5.45	5.4	5.13	28.52	30.16	26.77	BTG2	BTG anti-proliferation factor 2 [Source:HGNC Symbol;Acc:HGNC:1131]
ENSG00000245205	13.574	3.76277	0.021629	0.0375735	yes	up	0.0266667	0.153333	0.08	0	0	0.16	0.11	0.19	EEF1A1P4	eukaryotic translation elongation factor 1 alpha 1 pseudogene 4 [Source:HGNC Symbol;Acc:HGNC:3199]
ENSG00000120937	13.5662	3.76194	0.00438249	0.00839311	yes	up	0.116667	0.61	0	0.23	0.12	0.68	0.29	0.86	NPPB	natriuretic peptide B [Source:HGNC Symbol;Acc:HGNC:7940]
ENSG00000260475	13.5521	3.76044	0.000652351	0.00136843	yes	up	0.11	0.59	0.15	0.09	0.09	0.8	0.52	0.45	AL353719.1	novel transcript
ENSG00000060558	13.536	3.75872	0.0171863	0.0303556	yes	up	0.02	0.0933333	0	0.03	0.03	0.06	0.16	0.06	GNA15	G protein subunit alpha 15 [Source:HGNC Symbol;Acc:HGNC:4383]
ENSG00000261202	13.4759	3.75231	0.0214808	0.0373369	yes	up	0.0266667	0.15	0	0.08	0	0.15	0.21	0.09	Z83847.1	novel transcript, antisense to FAM83F
ENSG00000105287	13.4477	3.74929	0	0	yes	up	13.5133	77.2733	15.4	13.3	11.84	77.31	79.29	75.22	PRKD2	protein kinase D2 [Source:HGNC Symbol;Acc:HGNC:17293]
ENSG00000282143	13.4466	3.74916	0.00828013	0.0153048	yes	up	0.0933333	0.48	0	0.28	0	0.43	0.23	0.78	AL137798.2	novel transcript
ENSG00000079385	13.3631	3.74019	2.35e-163	5.03e-162	yes	up	1.69	8.47333	1.37	1.74	1.96	9.19	8.2	8.03	CEACAM1	carcinoembryonic antigen related cell adhesion molecule 1 [Source:HGNC Symbol;Acc:HGNC:1814]
ENSG00000173786	13.2806	3.73125	0	0	yes	up	40.9567	179.83	39.18	42.84	40.85	174.61	179.72	185.16	CNP	2',3'-cyclic nucleotide 3' phosphodiesterase [Source:HGNC Symbol;Acc:HGNC:2158]
ENSG00000175197	13.1675	3.7189	0	0	yes	up	31.3233	161.253	31.21	31.43	31.33	161.14	164.7	157.92	DDIT3	DNA damage inducible transcript 3 [Source:HGNC Symbol;Acc:HGNC:2726]
ENSG00000260190	13.1532	3.71734	0.000264281	0.00057383	yes	up	0.18	0.936667	0.08	0.46	0	0.97	0.57	1.27	AL807752.5	novel transcript, overlapping FBXW5
ENSG00000140511	13.1473	3.71669	6.09e-144	1.15e-142	yes	up	2.47667	17.0633	2.18	2.36	2.89	15.28	18.89	17.02	HAPLN3	hyaluronan and proteoglycan link protein 3 [Source:HGNC Symbol;Acc:HGNC:21446]
ENSG00000129437	13.0628	3.70739	0.0253786	0.0435999	yes	up	0.0466667	0.24	0	0	0.14	0.17	0.17	0.38	KLK14	kallikrein related peptidase 14 [Source:HGNC Symbol;Acc:HGNC:6362]
ENSG00000170608	13.0611	3.7072	1.78e-25	8.42e-25	yes	up	0.53	2.84667	0.7	0.49	0.4	3.35	1.93	3.26	FOXA3	forkhead box A3 [Source:HGNC Symbol;Acc:HGNC:5023]
ENSG00000122877	12.9387	3.69362	0.000156349	0.000346275	yes	up	0.256667	0.283333	0.06	0.69	0.02	0.6	0.15	0.1	EGR2	early growth response 2 [Source:HGNC Symbol;Acc:HGNC:3239]
ENSG00000228135	12.8729	3.68627	0.0156628	0.0278289	yes	up	0.293333	1.58	0.88	0	0	0.37	1.26	3.11	LINC01494	long intergenic non-protein coding RNA 1494 [Source:HGNC Symbol;Acc:HGNC:51152]
ENSG00000185479	12.7969	3.67772	9.26e-09	2.62e-08	yes	up	0.103333	0.526667	0.14	0.1	0.07	0.58	0.63	0.37	KRT6B	keratin 6B [Source:HGNC Symbol;Acc:HGNC:6444]
ENSG00000282876	12.778	3.67559	0.00633389	0.0118986	yes	up	0.163333	0.793333	0	0.33	0.16	1.3	0.4	0.68	Z98752.4	novel transcript
ENSG00000198719	12.7543	3.67291	0.00207168	0.00411025	yes	up	0.0166667	0.0966667	0	0.04	0.01	0.12	0.12	0.05	DLL1	delta like canonical Notch ligand 1 [Source:HGNC Symbol;Acc:HGNC:2908]
ENSG00000134470	12.7396	3.67124	6.19e-59	5.22e-58	yes	up	1.97333	9.16333	2.89	1.43	1.6	12.03	8.11	7.35	IL15RA	interleukin 15 receptor subunit alpha [Source:HGNC Symbol;Acc:HGNC:5978]
ENSG00000118298	12.5092	3.64492	4.09e-08	1.12e-07	yes	up	0.283333	0.883333	0.16	0.21	0.48	0.83	1.1	0.72	CA14	carbonic anhydrase 14 [Source:HGNC Symbol;Acc:HGNC:1372]
ENSG00000204592	12.4921	3.64295	0	0	yes	up	50.33	251.593	46.95	52.33	51.71	252.7	257.08	245	HLA-E	major histocompatibility complex, class I, E [Source:HGNC Symbol;Acc:HGNC:4962]
ENSG00000259826	12.4834	3.64194	4.87e-11	1.51e-10	yes	up	0.166667	0.826667	0.07	0.15	0.28	0.73	0.69	1.06	AC072061.1	novel transcript, antisense to CDC2L5
ENSG00000205420	12.3889	3.63097	4.74e-09	1.36e-08	yes	up	0.116667	0.62	0.2	0.07	0.08	0.47	0.71	0.68	KRT6A	keratin 6A [Source:HGNC Symbol;Acc:HGNC:6443]
ENSG00000141497	12.3789	3.62981	1.11e-12	3.65e-12	yes	up	0.196667	0.88	0.22	0.17	0.2	1.13	0.94	0.57	ZMYND15	zinc finger MYND-type containing 15 [Source:HGNC Symbol;Acc:HGNC:20997]
ENSG00000227766	12.3545	3.62696	9.35e-06	2.25e-05	yes	up	0.226667	1.01667	0.28	0.24	0.16	0.68	0.64	1.73	AL671277.1	HLA complex group 4 pseudogene 5
ENSG00000273320	12.2351	3.61296	0.00244448	0.00480895	yes	up	0.133333	0.68	0	0.4	0	0.84	0.38	0.82	AC007032.1	novel transcript, antisense to NAMPT
ENSG00000068079	12.2245	3.6117	0	0	yes	up	22.34	105.777	23.02	22.59	21.41	110.33	106.37	100.63	IFI35	interferon induced protein 35 [Source:HGNC Symbol;Acc:HGNC:5399]
ENSG00000107201	12.1816	3.60663	0	0	yes	up	3.04333	14.6233	2.79	3.18	3.16	14.13	14.47	15.27	DDX58	DExD/H-box helicase 58 [Source:HGNC Symbol;Acc:HGNC:19102]
ENSG00000273174	12.126	3.60003	0.00110404	0.00225822	yes	up	0.266667	1.32667	0.62	0	0.18	0.8	1.72	1.46	AC108673.2	novel transcript, antisense to RAB43
ENSG00000175264	12.1256	3.59998	0.00143915	0.002906	yes	up	0.0233333	0.106667	0.03	0.04	0	0.2	0.08	0.04	CHST1	carbohydrate sulfotransferase 1 [Source:HGNC Symbol;Acc:HGNC:1969]
ENSG00000258728	12.03	3.58856	0.000264784	0.000574801	yes	up	0.153333	0.746667	0.3	0	0.16	0.86	0.6	0.78	AL162231.3	novel protein (GALT-IL11RA readthrough)
ENSG00000175592	12.0139	3.58664	0	0	yes	up	19.7667	92.1767	21.4	20.02	17.88	90	91.8	94.73	FOSL1	FOS like 1, AP-1 transcription factor subunit [Source:HGNC Symbol;Acc:HGNC:13718]
ENSG00000168016	11.9886	3.58359	0	0	yes	up	1.79333	15.4267	1.78	2.32	1.28	17.61	13.6	15.07	TRANK1	tetratricopeptide repeat and ankyrin repeat containing 1 [Source:HGNC Symbol;Acc:HGNC:29011]
ENSG00000130513	11.9685	3.58118	0	0	yes	up	114.31	540.78	115.26	124.21	103.46	543.81	558.16	520.37	GDF15	growth differentiation factor 15 [Source:HGNC Symbol;Acc:HGNC:30142]
ENSG00000140853	11.9683	3.58115	9.34e-167	2.02e-165	yes	up	1.91667	7.28333	2.72	1.53	1.5	6.27	6.68	8.9	NLRC5	NLR family CARD domain containing 5 [Source:HGNC Symbol;Acc:HGNC:29933]
ENSG00000277369	11.9445	3.57827	4.35e-07	1.13e-06	yes	up	0.426667	2.01667	0.43	0.85	0	1.98	2.08	1.99	AC010654.1	novel transcript
ENSG00000174521	11.9213	3.57547	0.000131652	0.000293236	yes	up	0.0466667	0.33	0.07	0.05	0.02	0.4	0.26	0.33	TTC9B	tetratricopeptide repeat domain 9B [Source:HGNC Symbol;Acc:HGNC:26395]
ENSG00000172780	11.8835	3.57089	1.9e-101	2.52e-100	yes	up	2.36667	7.61333	2.92	2.19	1.99	6.52	7.87	8.45	RAB43	RAB43, member RAS oncogene family [Source:HGNC Symbol;Acc:HGNC:19983]
ENSG00000113140	11.8751	3.56987	0.000105456	0.000236569	yes	up	0.136667	0.883333	0.14	0	0.27	1.42	0.76	0.47	SPARC	secreted protein acidic and cysteine rich [Source:HGNC Symbol;Acc:HGNC:11219]
ENSG00000285649	11.8487	3.56666	0.0270528	0.0462379	yes	up	0.02	0.0866667	0.03	0.03	0	0.07	0.07	0.12	AL357079.2	novel transcript, antisense to DPH2 and ATP6V0B
ENSG00000244251	11.8067	3.56154	0.00335323	0.00651135	yes	up	0.22	1.03	0.31	0	0.35	1.2	0.43	1.46	AC013356.1	ribosomal protein L9 (RPL9) pseudogene
ENSG00000077522	11.8052	3.56136	0.00400738	0.00770661	yes	up	0.0233333	0.16	0.03	0	0.04	0.1	0.29	0.09	ACTN2	actinin alpha 2 [Source:HGNC Symbol;Acc:HGNC:164]
ENSG00000268798	11.8034	3.56113	1.1e-12	3.62e-12	yes	up	0.41	1.93	0.44	0.48	0.31	2	1.86	1.93	AC027307.3	novel transcript
ENSG00000060491	11.7889	3.55936	0	0	yes	up	25.7733	125.29	26.38	24.53	26.41	126.81	129.75	119.31	OGFR	opioid growth factor receptor [Source:HGNC Symbol;Acc:HGNC:15768]
ENSG00000178685	11.7167	3.55049	3.39e-59	2.87e-58	yes	up	0.983333	4.70333	1.2	0.77	0.98	5.16	4.2	4.75	PARP10	poly(ADP-ribose) polymerase family member 10 [Source:HGNC Symbol;Acc:HGNC:25895]
ENSG00000275718	11.7139	3.55014	0.012834	0.0231135	yes	up	0.163333	0.586667	0	0.49	0	0.53	0.48	0.75	CCL15	C-C motif chemokine ligand 15 [Source:HGNC Symbol;Acc:HGNC:10613]
ENSG00000163565	11.6683	3.54452	1.68e-77	1.78e-76	yes	up	1.27	6.12667	1.32	1.49	1	7.21	5.75	5.42	IFI16	interferon gamma inducible protein 16 [Source:HGNC Symbol;Acc:HGNC:5395]
ENSG00000008517	11.6468	3.54186	0	0	yes	up	23.3367	103.997	22.89	22.87	24.25	106.56	110.39	95.04	IL32	interleukin 32 [Source:HGNC Symbol;Acc:HGNC:16830]
ENSG00000162892	11.6394	3.54094	0.0124339	0.0224524	yes	up	0.11	0.16	0.03	0.29	0.01	0.16	0.04	0.28	IL24	interleukin 24 [Source:HGNC Symbol;Acc:HGNC:11346]
ENSG00000161133	11.5946	3.53538	0.00656219	0.0122969	yes	up	12.8867	35.78	0.11	38.55	0	42.58	0.43	64.33	USP41	ubiquitin specific peptidase 41 [Source:HGNC Symbol;Acc:HGNC:20070]
ENSG00000225335	11.571	3.53244	6.21e-34	3.5e-33	yes	up	0.75	3.52333	0.77	0.91	0.57	3.45	3.49	3.63	AC016027.1	novel transcript
ENSG00000184185	11.5641	3.53159	4.61e-07	1.2e-06	yes	up	0.0433333	0.193333	0.03	0.03	0.07	0.21	0.15	0.22	KCNJ12	potassium voltage-gated channel subfamily J member 12 [Source:HGNC Symbol;Acc:HGNC:6258]
ENSG00000146112	11.5571	3.53071	0	0	yes	up	14.3467	61.7133	12.8	15.6	14.64	61.56	62.39	61.19	PPP1R18	protein phosphatase 1 regulatory subunit 18 [Source:HGNC Symbol;Acc:HGNC:29413]
ENSG00000267469	11.496	3.52306	0.000115348	0.00025805	yes	up	0.56	2.94333	1.34	0.34	0	5.86	1.3	1.67	AC005944.1	novel transcript, antisense to AES
ENSG00000175906	11.2976	3.49794	3.57e-225	1.07e-223	yes	up	7.41333	33.38	8.41	6.52	7.31	35.38	32.89	31.87	ARL4D	ADP ribosylation factor like GTPase 4D [Source:HGNC Symbol;Acc:HGNC:656]
ENSG00000100985	11.2096	3.48666	0.0125917	0.0227073	yes	up	0.02	0.106667	0.04	0.02	0	0.06	0.18	0.08	MMP9	matrix metallopeptidase 9 [Source:HGNC Symbol;Acc:HGNC:7176]
ENSG00000161939	11.1942	3.48468	5.6e-28	2.78e-27	yes	up	1.4	5.85	1.16	0.77	2.27	4.76	7.4	5.39	RNASEK-C17orf49	RNASEK-C17orf49 readthrough [Source:HGNC Symbol;Acc:HGNC:44419]
ENSG00000261634	11.1779	3.48258	0.00129002	0.00262019	yes	up	0.0566667	6.18333	0	0.15	0.02	18.16	0.32	0.07	AC026992.2	novel transcript, antisense to PAQR5
ENSG00000188483	11.1494	3.4789	0	0	yes	up	20.1133	97.4233	21.43	18.77	20.14	91.47	104.46	96.34	IER5L	immediate early response 5 like [Source:HGNC Symbol;Acc:HGNC:23679]
ENSG00000255108	11.1407	3.47776	0.0124198	0.022429	yes	up	0.19	2.62	0.17	0.2	0.2	6.86	0.72	0.28	AP006621.1	novel transcript
ENSG00000204642	11.1107	3.47388	4.1e-104	5.6e-103	yes	up	3.52	16.7267	3.34	3.3	3.92	14.63	16.46	19.09	HLA-F	major histocompatibility complex, class I, F [Source:HGNC Symbol;Acc:HGNC:4963]
ENSG00000204390	11.0211	3.4622	2.43e-47	1.73e-46	yes	up	0.756667	3.32333	0.55	0.81	0.91	3.84	3.09	3.04	HSPA1L	heat shock protein family A (Hsp70) member 1 like [Source:HGNC Symbol;Acc:HGNC:5234]
ENSG00000204388	11.0071	3.46037	0	0	yes	up	22.7133	99.71	23.09	24.18	20.87	98.79	105.26	95.08	HSPA1B	heat shock protein family A (Hsp70) member 1B [Source:HGNC Symbol;Acc:HGNC:5233]
ENSG00000090339	10.8919	3.44519	0	0	yes	up	8.55333	36.3867	8.89	8.25	8.52	34.91	37.36	36.89	ICAM1	intercellular adhesion molecule 1 [Source:HGNC Symbol;Acc:HGNC:5344]
ENSG00000279821	10.7858	3.43106	8.17e-09	2.31e-08	yes	up	0.103333	0.456667	0.08	0.07	0.16	0.35	0.38	0.64	AC145098.2	TEC
ENSG00000170345	10.7693	3.42885	3.31e-118	5.15e-117	yes	up	3.20667	11.2633	4.08	2.98	2.56	11.79	11.6	10.4	FOS	Fos proto-oncogene, AP-1 transcription factor subunit [Source:HGNC Symbol;Acc:HGNC:3796]
ENSG00000272267	10.729	3.42345	1.59e-09	4.64e-09	yes	up	0.28	1.17667	0.37	0.31	0.16	0.92	1.37	1.24	AC021242.3	novel transcript, antisense to TNKS
ENSG00000163993	10.7224	3.42255	2.78e-140	5.14e-139	yes	up	48.2667	200.017	51.08	40.49	53.23	222.97	182.57	194.51	S100P	S100 calcium binding protein P [Source:HGNC Symbol;Acc:HGNC:10504]
ENSG00000177669	10.7098	3.42086	4.96e-11	1.53e-10	yes	up	0.273333	1.17333	0.3	0.32	0.2	1.39	1.14	0.99	MBOAT4	membrane bound O-acyltransferase domain containing 4 [Source:HGNC Symbol;Acc:HGNC:32311]
ENSG00000166278	10.6856	3.41759	7.96e-11	2.44e-10	yes	up	0.376667	1.17667	0.13	0.33	0.67	1.52	0.97	1.04	C2	complement C2 [Source:HGNC Symbol;Acc:HGNC:1248]
ENSG00000274177	10.658	3.41387	0.00829456	0.0153287	yes	up	0.62	2.54333	0	0.67	1.19	0.82	0.56	6.25	AC004528.2	novel transcript, antisense to TMEM259
ENSG00000275880	10.6335	3.41054	2.7e-13	9.08e-13	yes	up	0.16	0.663333	0.11	0.15	0.22	0.83	0.48	0.68	AL139385.1	novel transcript, antisense to CARKD
ENSG00000260060	10.6281	3.40981	0.00209166	0.00414706	yes	up	0.143333	0.61	0.16	0	0.27	0.53	0.44	0.86	AC009088.1	novel transcript, antisense to PYCARD
ENSG00000163874	10.5936	3.40512	0	0	yes	up	15.8933	57.9367	15.81	15.12	16.75	58.77	57.62	57.42	ZC3H12A	zinc finger CCCH-type containing 12A [Source:HGNC Symbol;Acc:HGNC:26259]
ENSG00000254806	10.4957	3.39172	2.53e-10	7.6e-10	yes	up	0.686667	3.53	0.78	0.63	0.65	2.62	3.68	4.29	SYS1-DBNDD2	SYS1-DBNDD2 readthrough (NMD candidate) [Source:HGNC Symbol;Acc:HGNC:33535]
ENSG00000278952	10.4459	3.38486	0.00485759	0.00926203	yes	up	0.123333	0.503333	0.17	0.1	0.1	0.78	0.23	0.5	AP003068.4	TEC
ENSG00000257342	10.4446	3.38469	6.79e-23	3.01e-22	yes	up	2.31333	9.61667	2.74	3.01	1.19	10.61	8.73	9.51	AC025165.2	novel transcript, antisense to OS9
ENSG00000164949	10.4067	3.37944	6.52e-114	9.74e-113	yes	up	3.06	12.2	3.27	3.28	2.63	11.6	12.84	12.16	GEM	GTP binding protein overexpressed in skeletal muscle [Source:HGNC Symbol;Acc:HGNC:4234]
ENSG00000214892	10.3978	3.37821	8.55e-59	7.2e-58	yes	up	40.0267	154.1	42.75	34.21	43.12	147.5	156.85	157.95	USP8P1	ubiquitin specific peptidase 8 pseudogene 1 [Source:HGNC Symbol;Acc:HGNC:13987]
ENSG00000245025	10.3622	3.37326	1.74e-10	5.26e-10	yes	up	0.253333	1.12333	0.31	0.12	0.33	1.19	0.64	1.54	AC107959.1	novel transcript, antisense to RHOBTB2
ENSG00000152784	10.3534	3.37203	0.000778794	0.00162064	yes	up	0.07	0.443333	0.12	0	0.09	0.7	0.42	0.21	PRDM8	PR/SET domain 8 [Source:HGNC Symbol;Acc:HGNC:13993]
ENSG00000281100	10.3263	3.36825	0.000191199	0.00042035	yes	up	0.0733333	0.303333	0.13	0.06	0.03	0.41	0.35	0.15	AC105749.1	TEC
ENSG00000133134	10.2811	3.36192	4.1e-57	3.37e-56	yes	up	4.59333	17.58	4.76	5.35	3.67	19.23	18.83	14.68	BEX2	brain expressed X-linked 2 [Source:HGNC Symbol;Acc:HGNC:30933]
ENSG00000269403	10.2536	3.35806	0.000487091	0.00103218	yes	up	0.476667	1.67	0.56	0.42	0.45	3.01	0.74	1.26	AC008750.8	novel transcript
ENSG00000224992	10.2054	3.35126	0.0226899	0.0392923	yes	up	0.0633333	0.263333	0.12	0	0.07	0.08	0.5	0.21	AL445645.1	novel transcript
ENSG00000204525	10.1866	3.3486	0	0	yes	up	132.46	538.373	136.7	131.41	129.27	528.67	559.91	526.54	HLA-C	major histocompatibility complex, class I, C [Source:HGNC Symbol;Acc:HGNC:4933]
ENSG00000232810	10.1483	3.34317	2.32e-12	7.54e-12	yes	up	0.436667	1.76333	0.52	0.18	0.61	1.6	2.48	1.21	TNF	tumor necrosis factor [Source:HGNC Symbol;Acc:HGNC:11892]
ENSG00000189343	10.1287	3.34037	0.00188483	0.00375711	yes	up	0.246667	0.953333	0.08	0.52	0.14	1.05	0.33	1.48	RPS2P46	ribosomal protein S2 pseudogene 46 [Source:HGNC Symbol;Acc:HGNC:35839]
ENSG00000272817	10.1274	3.34019	0.0275948	0.0471129	yes	up	0.153333	0.636667	0.46	0	0	0.78	0.42	0.71	AL359198.1	novel transcript, antisense to FGFBP3
ENSG00000206341	10.1225	3.33949	3.59e-48	2.58e-47	yes	up	2.29	9.21	2.39	2.49	1.99	10.16	8.62	8.85	HLA-H	major histocompatibility complex, class I, H (pseudogene) [Source:HGNC Symbol;Acc:HGNC:4965]
ENSG00000226084	10.0875	3.33449	0.0233523	0.0403571	yes	up	0.213333	0.766667	0.19	0	0.45	0.25	1.36	0.69	AC113935.1	ribosomal protein L17 (RPL17) pseudogene
ENSG00000183018	10.087	3.33442	1.34e-53	1.05e-52	yes	up	1.74667	5.44	1.26	1.62	2.36	6.2	4.93	5.19	AC118754.1	sphingolipid transporter 2 [Source:NCBI gene;Acc:124976]
ENSG00000160888	10.0303	3.32629	0	0	yes	up	40.54	162.683	42.71	42.99	35.92	164.37	163.17	160.51	IER2	immediate early response 2 [Source:HGNC Symbol;Acc:HGNC:28871]
ENSG00000214940	9.98601	3.31991	0.000634675	0.00133286	yes	up	2.24	2.45	2.79	0.09	3.84	0.31	2.7	4.34	NPIPA8	nuclear pore complex interacting protein family member A8 [Source:HGNC Symbol;Acc:HGNC:41983]
ENSG00000119714	9.97662	3.31855	0.0285177	0.0485258	yes	up	0.02	0.0933333	0	0	0.06	0.09	0.09	0.1	GPR68	G protein-coupled receptor 68 [Source:HGNC Symbol;Acc:HGNC:4519]
ENSG00000162783	9.9422	3.31357	0	0	yes	up	22.2667	75.0333	23.45	19.91	23.44	77.19	72.85	75.06	IER5	immediate early response 5 [Source:HGNC Symbol;Acc:HGNC:5393]
ENSG00000198618	9.93277	3.3122	3.46e-54	2.74e-53	yes	up	27.55	104.72	35.35	22.98	24.32	93.26	117.42	103.48	PPIAP22	peptidylprolyl isomerase A pseudogene 22 [Source:HGNC Symbol;Acc:HGNC:17236]
ENSG00000172216	9.87836	3.30427	6.23e-24	2.84e-23	yes	up	35.8567	142.353	45.76	39.54	22.27	178.18	120.5	128.38	CEBPB	CCAAT enhancer binding protein beta [Source:HGNC Symbol;Acc:HGNC:1834]
ENSG00000234290	9.86207	3.30189	3.8e-10	1.14e-09	yes	up	0.146667	0.583333	0.19	0.12	0.13	0.55	0.93	0.27	AC116366.1	novel transcript
ENSG00000258944	9.83696	3.29821	0.0194169	0.0340034	yes	up	0.1	0.38	0	0.1	0.2	0.23	0.49	0.42	AC004846.2	novel transcript, antisense to PAPLN
ENSG00000183246	9.829	3.29704	5.93e-07	1.53e-06	yes	up	0.0433333	0.193333	0.07	0.03	0.03	0.19	0.12	0.27	RIMBP3C	RIMS binding protein 3C [Source:HGNC Symbol;Acc:HGNC:33892]
ENSG00000005513	9.69859	3.27777	2.68e-08	7.41e-08	yes	up	0.0866667	0.366667	0.1	0.07	0.09	0.36	0.36	0.38	SOX8	SRY-box 8 [Source:HGNC Symbol;Acc:HGNC:11203]
ENSG00000110492	9.69623	3.27742	5.33e-15	1.9e-14	yes	up	1.12	3.61333	0.65	1.45	1.26	4.37	3.22	3.25	MDK	midkine [Source:HGNC Symbol;Acc:HGNC:6972]
ENSG00000230438	9.63885	3.26886	0.00333711	0.00648067	yes	up	0.12	0.42	0.24	0.05	0.07	0.47	0.06	0.73	SERPINB9P1	serpin family B member 9 pseudogene 1 [Source:HGNC Symbol;Acc:HGNC:28590]
ENSG00000121858	9.56208	3.25732	1.57e-13	5.31e-13	yes	up	0.986667	4.40667	0.78	1.14	1.04	5.91	2.7	4.61	TNFSF10	TNF superfamily member 10 [Source:HGNC Symbol;Acc:HGNC:11925]
ENSG00000272657	9.54719	3.25508	4.88e-10	1.45e-09	yes	up	1.39	9.28	1.47	1.73	0.97	15.92	9.2	2.72	AP000317.2	novel transcript
ENSG00000254721	9.53944	3.2539	1.04e-10	3.18e-10	yes	up	1.52667	5.87667	2.46	1.77	0.35	3.91	9.01	4.71	AP000879.1	novel transcript
ENSG00000250182	9.53924	3.25387	0.011477	0.0208187	yes	up	0.06	0.183333	0.04	0.14	0	0.22	0.09	0.24	EEF1A1P13	eukaryotic translation elongation factor 1 alpha 1 pseudogene 13 [Source:HGNC Symbol;Acc:HGNC:3196]
ENSG00000273199	9.52651	3.25195	3.75e-06	9.25e-06	yes	up	0.32	1.22	0.38	0.33	0.25	1.07	1.53	1.06	AP000692.2	novel transcript, antisense to MORC3
ENSG00000126759	9.5133	3.24995	0.0019853	0.00394809	yes	up	0.03	0.336667	0.01	0.04	0.04	0.55	0.2	0.26	CFP	complement factor properdin [Source:HGNC Symbol;Acc:HGNC:8864]
ENSG00000110195	9.44662	3.2398	0.000436609	0.000930438	yes	up	0.173333	0.65	0.21	0.23	0.08	0.63	0.75	0.57	FOLR1	folate receptor 1 [Source:HGNC Symbol;Acc:HGNC:3791]
ENSG00000181649	9.41566	3.23506	2.08e-36	1.23e-35	yes	up	29.4	109.47	27.72	39.99	20.49	107.99	111.68	108.74	PHLDA2	pleckstrin homology like domain family A member 2 [Source:HGNC Symbol;Acc:HGNC:12385]
ENSG00000163202	9.40775	3.23385	0.0111052	0.0201856	yes	up	0.193333	0.693333	0	0.29	0.29	0.67	0.35	1.06	LCE3D	late cornified envelope 3D [Source:HGNC Symbol;Acc:HGNC:16615]
ENSG00000285528	9.40511	3.23344	0.0200595	0.0350443	yes	up	0.0333333	0.123333	0.07	0.03	0	0.09	0.25	0.03	AC097104.1	novel protein
ENSG00000184557	9.39755	3.23228	6.66e-290	2.69e-288	yes	up	7.01333	26.3067	7.92	6.23	6.89	26.69	26.14	26.09	SOCS3	suppressor of cytokine signaling 3 [Source:HGNC Symbol;Acc:HGNC:19391]
ENSG00000173432	9.37018	3.22808	6.21e-43	4.11e-42	yes	up	7.89667	29.0833	7.07	8.35	8.27	27.48	25.87	33.9	SAA1	serum amyloid A1 [Source:HGNC Symbol;Acc:HGNC:10513]
ENSG00000255730	9.3512	3.22515	0.00105199	0.00215748	yes	up	0.33	1.09667	0.56	0.24	0.19	1.39	1.03	0.87	AC011462.2	novel protein
ENSG00000285761	9.34344	3.22395	0.00164868	0.00330711	yes	up	0.06	0.223333	0.03	0.06	0.09	0.33	0.11	0.23	AL645939.5	novel transcript
ENSG00000105327	9.34313	3.22391	0	0	yes	up	19.9233	73.7167	18.98	20	20.79	74.93	73.91	72.31	BBC3	BCL2 binding component 3 [Source:HGNC Symbol;Acc:HGNC:17868]
ENSG00000185201	9.33928	3.22331	6.26e-307	2.71e-305	yes	up	35.48	142.05	32.48	35.71	38.25	147.91	135	143.24	IFITM2	interferon induced transmembrane protein 2 [Source:HGNC Symbol;Acc:HGNC:5413]
ENSG00000146904	9.30046	3.2173	0.00119714	0.00244006	yes	up	0.276667	0.923333	0.12	0.69	0.02	0.62	1.25	0.9	EPHA1	EPH receptor A1 [Source:HGNC Symbol;Acc:HGNC:3385]
ENSG00000156427	9.24267	3.20831	0.000186196	0.000410024	yes	up	0.0866667	0.31	0.05	0.03	0.18	0.34	0.28	0.31	FGF18	fibroblast growth factor 18 [Source:HGNC Symbol;Acc:HGNC:3674]
ENSG00000277232	9.20458	3.20235	1.89e-07	5.03e-07	yes	up	0.456667	1.57667	0.22	0.12	1.03	3.15	0.98	0.6	GTSE1-DT	GTSE1 divergent transcript [Source:HGNC Symbol;Acc:HGNC:27163]
ENSG00000260360	9.17855	3.19827	1.01e-05	2.42e-05	yes	up	0.213333	0.776667	0.28	0.05	0.31	0.66	0.75	0.92	AL353708.1	novel transcript
ENSG00000261189	9.1565	3.1948	1.05e-35	6.09e-35	yes	up	2.34	6.84333	2.48	1.87	2.67	6.68	6.4	7.45	AL031058.1	novel transcript, antisense to DSP
ENSG00000138615	9.14676	3.19326	0.00495399	0.00943614	yes	up	0.0233333	0.0766667	0.02	0.02	0.03	0.12	0	0.11	CILP	cartilage intermediate layer protein [Source:HGNC Symbol;Acc:HGNC:1980]
ENSG00000286230	9.11052	3.18753	2.37e-07	6.28e-07	yes	up	0.233333	0.85	0.17	0.45	0.08	0.76	0.56	1.23	AC010327.6	novel transcript
ENSG00000272540	9.10173	3.18614	1.54e-22	6.78e-22	yes	up	2.41667	8.59667	2.28	2.53	2.44	7.34	7.51	10.94	AL662797.1	novel transcript, antisense to TUBB
ENSG00000127528	9.09885	3.18568	1.07e-75	1.1e-74	yes	up	4.65	18.7567	4.92	4.75	4.28	20.75	19.45	16.07	KLF2	Kruppel like factor 2 [Source:HGNC Symbol;Acc:HGNC:6347]
ENSG00000164651	9.04633	3.17733	4.97e-07	1.29e-06	yes	up	0.17	0.53	0.21	0.25	0.05	0.2	0.73	0.66	SP8	Sp8 transcription factor [Source:HGNC Symbol;Acc:HGNC:19196]
ENSG00000279199	9.03376	3.17533	0.0262699	0.0450057	yes	up	0.0266667	0.09	0.02	0.03	0.03	0.03	0.16	0.08	AC068669.1	novel transcript
ENSG00000135744	9.00921	3.1714	8e-09	2.27e-08	yes	up	0.213333	0.78	0.37	0.16	0.11	0.87	0.63	0.84	AGT	angiotensinogen [Source:HGNC Symbol;Acc:HGNC:333]
ENSG00000146232	9.00737	3.17111	1.65e-112	2.44e-111	yes	up	4.44	19.75	4.38	5.65	3.29	23.58	18.2	17.47	NFKBIE	NFKB inhibitor epsilon [Source:HGNC Symbol;Acc:HGNC:7799]
ENSG00000274270	8.96724	3.16466	2.69e-06	6.7e-06	yes	up	0.133333	0.466667	0.02	0.15	0.23	0.6	0.33	0.47	AL137060.1	novel transcript, sense intronic to DLEU1
ENSG00000258813	8.93084	3.1588	9.72e-13	3.22e-12	yes	up	0.753333	2.54333	0.57	1.06	0.63	2.52	2.54	2.57	AL442663.3	novel transcript, antisense to Rbm25
ENSG00000271133	8.92652	3.1581	0.0176772	0.0311848	yes	up	0.16	0.526667	0.35	0	0.13	0.3	0.48	0.8	AC004130.1	novel transcript, antisense to ITGB8
ENSG00000100628	8.91656	3.15649	0.00731807	0.013628	yes	up	0.08	0.166667	0.21	0.03	0	0.13	0.1	0.27	ASB2	ankyrin repeat and SOCS box containing 2 [Source:HGNC Symbol;Acc:HGNC:16012]
ENSG00000197238	8.90515	3.15464	0.000752856	0.00156875	yes	up	1.81667	6.26333	0	2.48	2.97	2.18	11.21	5.4	HIST1H4J	histone cluster 1 H4 family member j [Source:HGNC Symbol;Acc:HGNC:4785]
ENSG00000262202	8.85117	3.14587	0.020884	0.0363817	yes	up	0.18	0.65	0.13	0.41	0	0.18	0.91	0.86	AC007952.4	novel transcript
ENSG00000241690	8.83855	3.14381	0.0162927	0.0288674	yes	up	0.04	0.14	0.04	0.08	0	0.17	0.08	0.17	AL035460.1	novel protein
ENSG00000176933	8.74531	3.12851	1.22e-11	3.86e-11	yes	up	0.946667	3.25	0.45	1.4	0.99	2.63	4.45	2.67	TOB2P1	transducer of ERBB2, 2 pseudogene 1 [Source:HGNC Symbol;Acc:HGNC:13986]
ENSG00000243649	8.72345	3.1249	0	0	yes	up	12.7467	45.57	13.57	14.59	10.08	48.14	40.66	47.91	CFB	complement factor B [Source:HGNC Symbol;Acc:HGNC:1037]
ENSG00000237232	8.68977	3.11932	0.00130366	0.00264632	yes	up	0.166667	0.603333	0.2	0.07	0.23	0.61	0.82	0.38	ZNF295-AS1	ZNF295 antisense RNA 1 [Source:HGNC Symbol;Acc:HGNC:23130]
ENSG00000166341	8.68531	3.11858	1.25e-09	3.66e-09	yes	up	0.04	0.126667	0.04	0.03	0.05	0.14	0.11	0.13	DCHS1	dachsous cadherin-related 1 [Source:HGNC Symbol;Acc:HGNC:13681]
ENSG00000167565	8.67607	3.11704	0	0	yes	up	32.6767	115.89	32.88	33.67	31.48	111.71	114.16	121.8	SERTAD3	SERTA domain containing 3 [Source:HGNC Symbol;Acc:HGNC:17931]
ENSG00000007171	8.66112	3.11455	9.15e-18	3.54e-17	yes	up	0.216667	0.726667	0.15	0.28	0.22	0.74	0.64	0.8	NOS2	nitric oxide synthase 2 [Source:HGNC Symbol;Acc:HGNC:7873]
ENSG00000089127	8.65115	3.11289	0	0	yes	up	98.17	335.46	96.72	93.81	103.98	332.48	341.69	332.21	OAS1	2'-5'-oligoadenylate synthetase 1 [Source:HGNC Symbol;Acc:HGNC:8086]
ENSG00000124762	8.64525	3.11191	0	0	yes	up	67.36	231.647	66.62	71.22	64.24	225.25	241.58	228.11	CDKN1A	cyclin dependent kinase inhibitor 1A [Source:HGNC Symbol;Acc:HGNC:1784]
ENSG00000280649	8.63115	3.10955	6.08e-32	3.28e-31	yes	up	2.05	7.03333	2.14	2.07	1.94	7.84	5.77	7.49	AC245100.8	TEC
ENSG00000124201	8.59818	3.10403	0	0	yes	up	9.49667	34.17	9.32	9.87	9.3	32.57	36.95	32.99	ZNFX1	zinc finger NFX1-type containing 1 [Source:HGNC Symbol;Acc:HGNC:29271]
ENSG00000124216	8.59771	3.10395	7.64e-25	3.56e-24	yes	up	1.10333	3.79	1.15	1.53	0.63	3.81	3.46	4.1	SNAI1	snail family transcriptional repressor 1 [Source:HGNC Symbol;Acc:HGNC:11128]
ENSG00000166289	8.59666	3.10378	1.36e-23	6.13e-23	yes	up	1.14	3.81	0.97	1.25	1.2	5.17	3.07	3.19	PLEKHF1	pleckstrin homology and FYVE domain containing 1 [Source:HGNC Symbol;Acc:HGNC:20764]
ENSG00000261150	8.57529	3.10019	3.64e-13	1.22e-12	yes	up	0.0466667	0.15	0.03	0.07	0.04	0.14	0.13	0.18	EPPK1	epiplakin 1 [Source:HGNC Symbol;Acc:HGNC:15577]
ENSG00000161180	8.55274	3.09639	0.0281448	0.0479395	yes	up	0.0366667	0.113333	0.05	0.03	0.03	0.15	0.19	0	CCDC116	coiled-coil domain containing 116 [Source:HGNC Symbol;Acc:HGNC:26688]
ENSG00000087074	8.50776	3.08878	0	0	yes	up	90.2933	307.18	83.64	95.5	91.74	303.06	303.26	315.22	PPP1R15A	protein phosphatase 1 regulatory subunit 15A [Source:HGNC Symbol;Acc:HGNC:14375]
ENSG00000137767	8.49922	3.08733	0	0	yes	up	65.8733	232.563	64.76	62.81	70.05	231.91	231.02	234.76	SQOR	sulfide quinone oxidoreductase [Source:HGNC Symbol;Acc:HGNC:20390]
ENSG00000214389	8.44539	3.07816	8.61e-07	2.21e-06	yes	up	0.953333	3.01667	0.5	1.19	1.17	1.66	4.92	2.47	RPS3AP26	ribosomal protein S3a pseudogene 26 [Source:HGNC Symbol;Acc:HGNC:36513]
ENSG00000272476	8.4435	3.07784	9.48e-22	4.08e-21	yes	up	0.473333	1.58333	0.42	0.6	0.4	1.38	1.68	1.69	AL024507.2	novel transcript, antisense to SEC63
ENSG00000125352	8.41814	3.0735	0	0	yes	up	18.4133	61.6233	18.22	19.16	17.86	61.02	62.74	61.11	RNF113A	ring finger protein 113A [Source:HGNC Symbol;Acc:HGNC:12974]
ENSG00000130489	8.38393	3.06763	1.79e-207	4.87e-206	yes	up	16.4333	54.5767	16.18	17.81	15.31	56.16	52.81	54.76	SCO2	SCO2, cytochrome c oxidase assembly protein [Source:HGNC Symbol;Acc:HGNC:10604]
ENSG00000285565	8.37277	3.0657	0	0	yes	up	25.5333	88.17	23.62	26.16	26.82	94.05	88.6	81.86	AL671762.1	novel transcript
ENSG00000123685	8.36422	3.06423	1.47e-75	1.52e-74	yes	up	6.72667	23.8233	7.11	6.62	6.45	25.69	23.27	22.51	BATF3	basic leucine zipper ATF-like transcription factor 3 [Source:HGNC Symbol;Acc:HGNC:28915]
ENSG00000277511	8.31751	3.05615	1.26e-10	3.84e-10	yes	up	0.87	2.85333	0.62	1.12	0.87	3.31	3.16	2.09	AC116407.2	novel transcript
ENSG00000176532	8.30987	3.05483	8.36e-280	3.25e-278	yes	up	10.8267	37.2833	9.8	9.59	13.09	37.6	34.35	39.9	PRR15	proline rich 15 [Source:HGNC Symbol;Acc:HGNC:22310]
ENSG00000196420	8.30671	3.05428	1.63e-05	3.88e-05	yes	up	0.886667	2.47333	0.79	0.98	0.89	0.68	1.76	4.98	S100A5	S100 calcium binding protein A5 [Source:HGNC Symbol;Acc:HGNC:10495]
ENSG00000275457	8.30301	3.05363	6.47e-51	4.89e-50	yes	up	3.85	12.6833	4.05	4.09	3.41	13.57	11.52	12.96	AL117332.1	novel transcript, antisense to XRN2
ENSG00000130813	8.2592	3.046	3.96e-187	9.71e-186	yes	up	8.23667	28.3467	8.12	8.85	7.74	25.63	28.14	31.27	C19orf66	chromosome 19 open reading frame 66 [Source:HGNC Symbol;Acc:HGNC:25649]
ENSG00000101255	8.2219	3.03947	0	0	yes	up	123.407	375.32	121.61	139.64	108.97	372.5	389.14	364.32	TRIB3	tribbles pseudokinase 3 [Source:HGNC Symbol;Acc:HGNC:16228]
ENSG00000254910	8.13417	3.024	1.39e-10	4.21e-10	yes	up	58.4167	244.513	35.03	104.25	35.97	192.46	218.03	323.05	AC136475.2	novel transcript
ENSG00000162552	8.11138	3.01995	4.05e-06	9.97e-06	yes	up	0.106667	0.223333	0.1	0.17	0.05	0.29	0.21	0.17	WNT4	Wnt family member 4 [Source:HGNC Symbol;Acc:HGNC:12783]
ENSG00000271646	8.1077	3.01929	6.04e-23	2.68e-22	yes	up	0.923333	6.85667	1.29	0.67	0.81	6.85	11.95	1.77	AC099343.3	novel transcript
ENSG00000015592	8.08313	3.01491	0.0270611	0.0462482	yes	up	0.0633333	0.226667	0.09	0.1	0	0.29	0.06	0.33	STMN4	stathmin 4 [Source:HGNC Symbol;Acc:HGNC:16078]
ENSG00000124659	8.0743	3.01334	7.27e-238	2.31e-236	yes	up	13.1233	42.24	14.36	13.03	11.98	43.74	43.12	39.86	TBCC	tubulin folding cofactor C [Source:HGNC Symbol;Acc:HGNC:11580]
ENSG00000166173	8.03132	3.00564	7.02e-195	1.79e-193	yes	up	21.9833	35.01	21.04	21.9	23.01	34.48	35.01	35.54	LARP6	La ribonucleoprotein domain family member 6 [Source:HGNC Symbol;Acc:HGNC:24012]
ENSG00000237819	8.01451	3.00261	0.0212589	0.0369747	yes	up	0.443333	1.46333	0.28	0.67	0.38	1.66	0.4	2.33	AC002454.1	novel transcript
ENSG00000272196	7.99906	2.99983	1.23e-26	5.96e-26	yes	up	9.31333	29.2967	9.52	6.24	12.18	34.64	33.03	20.22	HIST2H2AA4	histone cluster 2 H2A family member a4 [Source:HGNC Symbol;Acc:HGNC:29668]
ENSG00000124145	7.97942	2.99628	0	0	yes	up	45.8033	146.22	44.58	46.76	46.07	152.89	140.93	144.84	SDC4	syndecan 4 [Source:HGNC Symbol;Acc:HGNC:10661]
ENSG00000260369	7.96577	2.99381	0.0201513	0.0351836	yes	up	0.116667	0.356667	0	0.14	0.21	0.16	0.17	0.74	AC120024.1	novel transcript
ENSG00000138642	7.95037	2.99102	1.55e-221	4.49e-220	yes	up	4.62	13.8567	4.37	4.8	4.69	13.94	12.64	14.99	HERC6	HECT and RLD domain containing E3 ubiquitin protein ligase family member 6 [Source:HGNC Symbol;Acc:HGNC:26072]
ENSG00000182257	7.92419	2.98626	6.96e-05	0.000158502	yes	up	0.0766667	0.24	0.05	0.12	0.06	0.3	0.19	0.23	PRR34	PRR34 long non-coding RNA [Source:HGNC Symbol;Acc:HGNC:25606]
ENSG00000116663	7.9015	2.98213	1.12e-62	9.95e-62	yes	up	3.36667	10.42	3.09	3.95	3.06	9.75	11.53	9.98	FBXO6	F-box protein 6 [Source:HGNC Symbol;Acc:HGNC:13585]
ENSG00000130222	7.89051	2.98012	8.96e-06	2.16e-05	yes	up	0.366667	1.07	0.33	0.51	0.26	1.26	1.28	0.67	GADD45G	growth arrest and DNA damage inducible gamma [Source:HGNC Symbol;Acc:HGNC:4097]
ENSG00000235963	7.88569	2.97924	6.65e-29	3.36e-28	yes	up	58.5467	171.797	60.53	50.51	64.6	165.83	208.65	140.91	MCCD1P1	mitochondrial coiled-coil domain 1 pseudogene 1 [Source:HGNC Symbol;Acc:HGNC:33449]
ENSG00000279641	7.87123	2.97659	8.29e-12	2.64e-11	yes	up	0.45	1.38667	0.59	0.3	0.46	1.32	1.5	1.34	AC120057.3	TEC
ENSG00000100342	7.83265	2.9695	3.97e-182	9.4e-181	yes	up	7.94	26.6967	6.93	9.3	7.59	26.17	25.71	28.21	APOL1	apolipoprotein L1 [Source:HGNC Symbol;Acc:HGNC:618]
ENSG00000132259	7.80839	2.96502	0.0125342	0.0226155	yes	up	2.77667	14.82	0.06	8.24	0.03	26.09	8.53	9.84	CNGA4	cyclic nucleotide gated channel alpha 4 [Source:HGNC Symbol;Acc:HGNC:2152]
ENSG00000179627	7.79615	2.96276	1.78e-92	2.17e-91	yes	up	1.79667	5.61667	1.92	1.8	1.67	5.53	5.36	5.96	AL590327.1	zinc finger and BTB domain containing 42 [Source:NCBI gene;Acc:100128927]
ENSG00000090554	7.77366	2.95859	1.23e-11	3.89e-11	yes	up	1.04333	3.49333	1.48	0.9	0.75	2.04	4.19	4.25	FLT3LG	fms related tyrosine kinase 3 ligand [Source:HGNC Symbol;Acc:HGNC:3766]
ENSG00000144488	7.76642	2.95725	0.0145408	0.02596	yes	up	0.0266667	0.08	0	0.03	0.05	0.07	0.12	0.05	ESPNL	espin like [Source:HGNC Symbol;Acc:HGNC:27937]
ENSG00000233221	7.75026	2.95425	0.00237174	0.00467234	yes	up	0.0933333	0.35	0.09	0.04	0.15	0.41	0.43	0.21	AC133785.1	novel transcript, antisense to ARHGEF4
ENSG00000204389	7.72516	2.94957	0	0	yes	up	22.23	70.76	23.05	23.15	20.49	71.31	70.62	70.35	HSPA1A	heat shock protein family A (Hsp70) member 1A [Source:HGNC Symbol;Acc:HGNC:5232]
ENSG00000175793	7.69229	2.94341	0	0	yes	up	86.0233	262.947	84.37	86.72	86.98	264.45	269.03	255.36	SFN	stratifin [Source:HGNC Symbol;Acc:HGNC:10773]
ENSG00000206503	7.6889	2.94278	0	0	yes	up	137.793	432.943	140.97	139.94	132.47	424.39	439.3	435.14	HLA-A	major histocompatibility complex, class I, A [Source:HGNC Symbol;Acc:HGNC:4931]
ENSG00000128335	7.68835	2.94267	0	0	yes	up	13.7433	40.1933	11.16	14.28	15.79	41.23	39.47	39.88	APOL2	apolipoprotein L2 [Source:HGNC Symbol;Acc:HGNC:619]
ENSG00000258644	7.67968	2.94105	1.71e-06	4.31e-06	yes	up	0.716667	2.05667	0.94	0.22	0.99	2.19	1.51	2.47	SYNJ2BP-COX16	SYNJ2BP-COX16 readthrough [Source:HGNC Symbol;Acc:HGNC:48350]
ENSG00000159403	7.67302	2.93979	2.04e-292	8.4e-291	yes	up	10.1633	34.7333	9.82	10.9	9.77	34.56	33.41	36.23	C1R	complement C1r [Source:HGNC Symbol;Acc:HGNC:1246]
ENSG00000130707	7.65702	2.93678	4.77e-244	1.55e-242	yes	up	17.48	51.6567	15.82	19.22	17.4	54.51	51.34	49.12	ASS1	argininosuccinate synthase 1 [Source:HGNC Symbol;Acc:HGNC:758]
ENSG00000265943	7.61769	2.92935	0.0269034	0.046002	yes	up	0.29	0.846667	0	0.7	0.17	0.2	1.27	1.07	AC090912.1	novel transcript, antisense to RBBP8
ENSG00000275097	7.59877	2.92577	0.000278925	0.000604723	yes	up	1.21	3.65667	1.67	0	1.96	4.62	2.87	3.48	AC024940.6	novel transcript, overlapping 3'UTR of FAM60A
ENSG00000267740	7.59874	2.92576	1.04e-26	5.03e-26	yes	up	3.42667	8.39333	3.33	2.72	4.23	8.49	8.92	7.77	AC024592.3	novel protein
ENSG00000108244	7.57896	2.922	0.00105256	0.00215835	yes	up	0.1	0.343333	0.11	0.15	0.04	0.26	0.33	0.44	KRT23	keratin 23 [Source:HGNC Symbol;Acc:HGNC:6438]
ENSG00000274600	7.56886	2.92008	0.000504722	0.0010681	yes	up	0.06	0.183333	0	0.06	0.12	0.15	0.31	0.09	RIMBP3B	RIMS binding protein 3B [Source:HGNC Symbol;Acc:HGNC:33891]
ENSG00000163132	7.5534	2.91713	3.36e-30	1.74e-29	yes	up	1.05	3.15667	0.96	1.16	1.03	3.45	2.79	3.23	MSX1	msh homeobox 1 [Source:HGNC Symbol;Acc:HGNC:7391]
ENSG00000186960	7.54052	2.91466	0.000527384	0.00111374	yes	up	0.186667	0.606667	0.12	0.16	0.28	1.03	0.36	0.43	LINC01551	long intergenic non-protein coding RNA 1551 [Source:HGNC Symbol;Acc:HGNC:19828]
ENSG00000131152	7.53663	2.91392	0.00359222	0.00694958	yes	up	0.333333	0.993333	0	0.49	0.51	1.62	1.23	0.13	AC010531.1	novel protein
ENSG00000260231	7.48557	2.90411	5.46e-33	3.01e-32	yes	up	1.30667	3.89	0.9	1.52	1.5	4.13	4.39	3.15	KDM7A-DT	KDM7A divergent transcript [Source:HGNC Symbol;Acc:HGNC:48959]
ENSG00000236552	7.43172	2.8937	1.09e-21	4.69e-21	yes	up	80.5633	304.763	69.35	99.65	72.69	187.63	409.07	317.59	RPL13AP5	ribosomal protein L13a pseudogene 5 [Source:HGNC Symbol;Acc:HGNC:23736]
ENSG00000103313	7.42675	2.89273	6.96e-08	1.89e-07	yes	up	0.23	0.46	0.13	0.08	0.48	0.55	0.33	0.5	MEFV	MEFV, pyrin innate immunity regulator [Source:HGNC Symbol;Acc:HGNC:6998]
ENSG00000161653	7.42182	2.89177	6.36e-11	1.96e-10	yes	up	0.366667	1.09333	0.52	0.31	0.27	1.25	1.11	0.92	NAGS	N-acetylglutamate synthase [Source:HGNC Symbol;Acc:HGNC:17996]
ENSG00000113578	7.36288	2.88027	0.00747913	0.0139076	yes	up	0.176667	0.276667	0.03	0.25	0.25	0.22	0.12	0.49	FGF1	fibroblast growth factor 1 [Source:HGNC Symbol;Acc:HGNC:3665]
ENSG00000254229	7.34997	2.87774	0.0133882	0.0240435	yes	up	0.0566667	0.166667	0.02	0.12	0.03	0.14	0.04	0.32	FAM90A12P	family with sequence similarity 90 member A12, pseudogene [Source:HGNC Symbol;Acc:HGNC:32260]
ENSG00000196954	7.3351	2.87482	2.67e-187	6.56e-186	yes	up	11.5067	35.1867	11.23	11.25	12.04	35.41	34.36	35.79	CASP4	caspase 4 [Source:HGNC Symbol;Acc:HGNC:1505]
ENSG00000280211	7.33481	2.87476	3.64e-19	1.46e-18	yes	up	0.616667	1.79	0.52	0.8	0.53	2.23	1.67	1.47	AC106886.4	novel transcript, antisense to RNF40
ENSG00000260836	7.31797	2.87144	0.0229198	0.0396567	yes	up	0.106667	0.34	0.32	0	0	0.07	0.62	0.33	AC245033.1	novel protein
ENSG00000138496	7.28522	2.86497	7.84e-197	2.01e-195	yes	up	4.03333	14.69	4.3	3.94	3.86	14.81	13.94	15.32	PARP9	poly(ADP-ribose) polymerase family member 9 [Source:HGNC Symbol;Acc:HGNC:24118]
ENSG00000147168	7.25424	2.85882	0.0247832	0.0426598	yes	up	0.13	0.286667	0.07	0.2	0.12	0.58	0.23	0.05	IL2RG	interleukin 2 receptor subunit gamma [Source:HGNC Symbol;Acc:HGNC:6010]
ENSG00000025708	7.24513	2.85701	2.76e-86	3.19e-85	yes	up	8.74333	34.5833	8.86	9.89	7.48	41.52	38.16	24.07	TYMP	thymidine phosphorylase [Source:HGNC Symbol;Acc:HGNC:3148]
ENSG00000183479	7.2383	2.85565	9.1e-17	3.42e-16	yes	up	0.816667	1.65333	0.89	0.85	0.71	1.51	1.56	1.89	TREX2	three prime repair exonuclease 2 [Source:HGNC Symbol;Acc:HGNC:12270]
ENSG00000064300	7.23013	2.85402	1.21e-08	3.39e-08	yes	up	0.15	0.43	0.18	0.16	0.11	0.34	0.51	0.44	NGFR	nerve growth factor receptor [Source:HGNC Symbol;Acc:HGNC:7809]
ENSG00000175920	7.21231	2.85046	2.26e-20	9.4e-20	yes	up	1.31	5.03333	1.32	1.61	1	10.24	2.56	2.3	DOK7	docking protein 7 [Source:HGNC Symbol;Acc:HGNC:26594]
ENSG00000108679	7.19989	2.84797	0	0	yes	up	78.5033	223.133	75.86	81.17	78.48	219.42	227.08	222.9	LGALS3BP	galectin 3 binding protein [Source:HGNC Symbol;Acc:HGNC:6564]
ENSG00000174837	7.19016	2.84602	5.77e-153	1.18e-151	yes	up	4.79667	13.6867	5	4.55	4.84	14.62	12.64	13.8	ADGRE1	adhesion G protein-coupled receptor E1 [Source:HGNC Symbol;Acc:HGNC:3336]
ENSG00000237988	7.16133	2.84023	1.63e-06	4.1e-06	yes	up	0.0733333	0.193333	0.05	0.09	0.08	0.23	0.18	0.17	OR2I1P	olfactory receptor family 2 subfamily I member 1 pseudogene [Source:HGNC Symbol;Acc:HGNC:8258]
ENSG00000168310	7.13887	2.8357	1.03e-174	2.35e-173	yes	up	6.73	19.3333	6.57	6.8	6.82	19.84	18.36	19.8	IRF2	interferon regulatory factor 2 [Source:HGNC Symbol;Acc:HGNC:6117]
ENSG00000104808	7.13004	2.83391	1.33e-07	3.57e-07	yes	up	0.796667	1.89667	0.39	0.7	1.3	2.87	1.41	1.41	DHDH	dihydrodiol dehydrogenase [Source:HGNC Symbol;Acc:HGNC:17887]
ENSG00000271869	7.113	2.83046	0.0106781	0.0194527	yes	up	0.713333	2.06667	1.34	0.41	0.39	1.71	2.9	1.59	AC026979.2	novel transcript
ENSG00000111331	7.10884	2.82961	0	0	yes	up	37.5933	117.44	35.99	40.11	36.68	114.68	119.98	117.66	OAS3	2'-5'-oligoadenylate synthetase 3 [Source:HGNC Symbol;Acc:HGNC:8088]
ENSG00000273003	7.09947	2.82771	0.00298286	0.00582104	yes	up	0.223333	0.76	0	0.35	0.32	0.15	0.34	1.79	ARL2-SNX15	ARL2-SNX15 readthrough (NMD candidate) [Source:HGNC Symbol;Acc:HGNC:49197]
ENSG00000118160	7.09561	2.82693	4.24e-11	1.32e-10	yes	up	0.38	0.566667	0.41	0.33	0.4	0.42	0.61	0.67	SLC8A2	solute carrier family 8 member A2 [Source:HGNC Symbol;Acc:HGNC:11069]
ENSG00000230526	7.06876	2.82146	0.006743	0.0126067	yes	up	0.463333	1.25333	0.36	0.62	0.41	1.15	0.5	2.11	AC073370.1	novel transcript
ENSG00000283879	7.0551	2.81867	5.65e-05	0.000129548	yes	up	6.01667	16.5167	11.96	4.2	1.89	17.63	14.16	17.76	AC132825.5	mitochondrially encoded NADH dehydrogenase 6 (MT-ND6) pseudogene
ENSG00000205220	7.04551	2.8167	2.06e-185	4.98e-184	yes	up	41.21	86.1333	43.91	42.06	37.66	86.68	85.86	85.86	PSMB10	proteasome subunit beta 10 [Source:HGNC Symbol;Acc:HGNC:9538]
ENSG00000126368	7.04401	2.8164	2.04e-145	3.89e-144	yes	up	5.32	15.6533	5.34	5.06	5.56	14.11	17.64	15.21	NR1D1	nuclear receptor subfamily 1 group D member 1 [Source:HGNC Symbol;Acc:HGNC:7962]
ENSG00000141582	7.03413	2.81437	0	0	yes	up	39.0033	110.52	38.59	40.38	38.04	113.14	114.43	103.99	CBX4	chromobox 4 [Source:HGNC Symbol;Acc:HGNC:1554]
ENSG00000129988	7.02558	2.81262	0.0172714	0.0305006	yes	up	0.05	0.146667	0.03	0.06	0.06	0.15	0.08	0.21	LBP	lipopolysaccharide binding protein [Source:HGNC Symbol;Acc:HGNC:6517]
ENSG00000177738	7.01781	2.81102	5.44e-74	5.48e-73	yes	up	3.83333	7.57	3.45	4.24	3.81	8.19	6.9	7.62	AC025171.1	novel transcript, sense overlapping to ANXA2R
ENSG00000160183	7.01021	2.80946	0.00546895	0.0103579	yes	up	0.113333	0.33	0.17	0	0.17	0.65	0.23	0.11	TMPRSS3	transmembrane serine protease 3 [Source:HGNC Symbol;Acc:HGNC:11877]
ENSG00000204267	7.00733	2.80887	6.59e-223	1.94e-221	yes	up	7.25	43.4867	9.92	6.35	5.48	41.83	31.59	57.04	TAP2	transporter 2, ATP binding cassette subfamily B member [Source:HGNC Symbol;Acc:HGNC:44]
ENSG00000234362	6.9759	2.80238	0.00481761	0.00918926	yes	up	0.326667	0.906667	0.37	0.61	0	1.42	0.87	0.43	LINC01914	long intergenic non-protein coding RNA 1914 [Source:HGNC Symbol;Acc:HGNC:52733]
ENSG00000149781	6.96288	2.79968	2.26e-06	5.66e-06	yes	up	0.376667	1.71	0.41	0.54	0.18	2.86	1.07	1.2	FERMT3	fermitin family member 3 [Source:HGNC Symbol;Acc:HGNC:23151]
ENSG00000123609	6.96004	2.7991	1.08e-139	1.98e-138	yes	up	9.45	25.4533	8.35	8.95	11.05	25.46	24.53	26.37	NMI	N-myc and STAT interactor [Source:HGNC Symbol;Acc:HGNC:7854]
ENSG00000197976	6.9414	2.79523	0	0	yes	up	13.9533	36.6467	14.39	13.3	14.17	37.08	37.01	35.85	AKAP17A	A-kinase anchoring protein 17A [Source:HGNC Symbol;Acc:HGNC:18783]
ENSG00000160570	6.93279	2.79344	0	0	yes	up	29.59	79.44	28.07	32.97	27.73	78.51	82.47	77.34	DEDD2	death effector domain containing 2 [Source:HGNC Symbol;Acc:HGNC:24450]
ENSG00000267120	6.8774	2.78186	1.86e-14	6.53e-14	yes	up	2.02	6.54333	1.55	1.1	3.41	7.17	6.08	6.38	AD000671.2	novel transcript
ENSG00000229344	6.86353	2.77895	0.0101087	0.0184734	yes	up	0.33	0.86	0.44	0	0.55	0.43	1.52	0.63	MTCO2P12	MT-CO2 pseudogene 12 [Source:HGNC Symbol;Acc:HGNC:52028]
ENSG00000176723	6.84303	2.77463	0.00805887	0.0149134	yes	up	0.0566667	0.13	0.12	0	0.05	0.1	0.14	0.15	ZNF843	zinc finger protein 843 [Source:HGNC Symbol;Acc:HGNC:28710]
ENSG00000260179	6.83918	2.77382	0.0221113	0.0383459	yes	up	0.0866667	0.236667	0.18	0.08	0	0.37	0.05	0.29	AL162741.1	novel transcript
ENSG00000129226	6.8073	2.76708	2.69e-300	1.15e-298	yes	up	21.57	59.1333	22.43	22.54	19.74	59.86	61.47	56.07	CD68	CD68 molecule [Source:HGNC Symbol;Acc:HGNC:1693]
ENSG00000238279	6.78627	2.76262	0.0108297	0.0197148	yes	up	0.583333	1.51333	0.53	1.22	0	1.58	0.49	2.47	BX470102.1	novel transcript
ENSG00000162645	6.7611	2.75726	1.91e-170	4.23e-169	yes	up	6.13667	17.7867	6.29	6.36	5.76	18.55	18.02	16.79	GBP2	guanylate binding protein 2 [Source:HGNC Symbol;Acc:HGNC:4183]
ENSG00000250133	6.75543	2.75605	1e-05	2.41e-05	yes	up	0.296667	0.866667	0.25	0.47	0.17	0.29	1.25	1.06	HOXC-AS2	HOXC cluster antisense RNA 2 [Source:HGNC Symbol;Acc:HGNC:43750]
ENSG00000282993	6.75139	2.75518	0.00171388	0.00343113	yes	up	10.35	25.8867	1.45	14.82	14.78	21	24.24	32.42	AL356737.1	TEC
ENSG00000148841	6.73164	2.75096	1.18e-285	4.71e-284	yes	up	7.30333	17.0833	7.84	7.61	6.46	17.43	17.48	16.34	ITPRIP	inositol 1,4,5-trisphosphate receptor interacting protein [Source:HGNC Symbol;Acc:HGNC:29370]
ENSG00000183072	6.71574	2.74755	2.47e-138	4.5e-137	yes	up	10.53	26.9433	10.73	10.97	9.89	26.22	28.82	25.79	NKX2-5	NK2 homeobox 5 [Source:HGNC Symbol;Acc:HGNC:2488]
ENSG00000278558	6.6985	2.74384	0.000676578	0.0014172	yes	up	0.47	1.75333	0.78	0.31	0.32	0.8	1.57	2.89	TMEM191B	transmembrane protein 191B [Source:HGNC Symbol;Acc:HGNC:33600]
ENSG00000002549	6.67439	2.73863	0	0	yes	up	34.8833	91.3567	34.67	33.26	36.72	93.07	89.22	91.78	LAP3	leucine aminopeptidase 3 [Source:HGNC Symbol;Acc:HGNC:18449]
ENSG00000173545	6.662	2.73596	0	0	yes	up	35.06	92.9967	35.28	34.29	35.61	94.59	94.31	90.09	ZNF622	zinc finger protein 622 [Source:HGNC Symbol;Acc:HGNC:30958]
ENSG00000206337	6.65446	2.73432	0.000205971	0.000451265	yes	up	0.416667	1.23	0.13	0.69	0.43	0.65	2.43	0.61	HCP5	HLA complex P5 [Source:HGNC Symbol;Acc:HGNC:21659]
ENSG00000147872	6.6513	2.73364	0	0	yes	up	30.3067	79.0533	29.38	30.59	30.95	77.2	83.13	76.83	PLIN2	perilipin 2 [Source:HGNC Symbol;Acc:HGNC:248]
ENSG00000281912	6.64227	2.73168	4.52e-08	1.24e-07	yes	up	0.373333	0.99	0.29	0.48	0.35	1.24	1.06	0.67	LINC01144	long intergenic non-protein coding RNA 1144 [Source:HGNC Symbol;Acc:HGNC:49460]
ENSG00000267580	6.63469	2.73003	5.66e-08	1.54e-07	yes	up	1.66333	4.41	2.36	0.74	1.89	6	3.59	3.64	AC008738.3	novel transcript
ENSG00000143878	6.62971	2.72895	0	0	yes	up	49.17	130.05	52.77	51.7	43.04	136.21	126	127.94	RHOB	ras homolog family member B [Source:HGNC Symbol;Acc:HGNC:668]
ENSG00000272523	6.62455	2.72782	2.83e-10	8.52e-10	yes	up	4.13333	10.4567	2.73	4.92	4.75	10.12	11.27	9.98	LINC01023	long intergenic non-protein coding RNA 1023 [Source:HGNC Symbol;Acc:HGNC:49004]
ENSG00000154099	6.61849	2.7265	0.000310538	0.000670549	yes	up	0.23	1.30667	0.24	0.4	0.05	0.7	2.13	1.09	DNAAF1	dynein axonemal assembly factor 1 [Source:HGNC Symbol;Acc:HGNC:30539]
ENSG00000267475	6.6084	2.7243	1.41e-05	3.36e-05	yes	up	1.16667	3.01	1.23	0.88	1.39	3.36	1.7	3.97	AC008736.2	novel transcript
ENSG00000056558	6.59695	2.7218	8.52e-27	4.14e-26	yes	up	0.59	1.56333	0.68	0.6	0.49	1.68	1.28	1.73	TRAF1	TNF receptor associated factor 1 [Source:HGNC Symbol;Acc:HGNC:12031]
ENSG00000128016	6.59685	2.72178	5.97e-226	1.8e-224	yes	up	14.45	37.4933	13.82	14.57	14.96	35.02	39.86	37.6	ZFP36	ZFP36 ring finger protein [Source:NCBI gene;Acc:7538]
ENSG00000140675	6.59178	2.72067	0.000373255	0.000800118	yes	up	0.156667	0.696667	0.22	0.21	0.04	0.82	0.79	0.48	SLC5A2	solute carrier family 5 member 2 [Source:HGNC Symbol;Acc:HGNC:11037]
ENSG00000162366	6.5828	2.7187	1.74e-39	1.09e-38	yes	up	5.45667	14.2333	5.11	5.3	5.96	14.41	12.6	15.69	PDZK1IP1	PDZK1 interacting protein 1 [Source:HGNC Symbol;Acc:HGNC:16887]
ENSG00000245748	6.57678	2.71738	0.000750389	0.00156376	yes	up	0.0766667	0.2	0.11	0.12	0	0.23	0.12	0.25	AC097382.2	novel transcript, antisense to TBC1D14 and TADA2B
ENSG00000221821	6.57366	2.7167	4.55e-83	5.1e-82	yes	up	21.72	55.78	19.97	22.18	23.01	55.81	55.92	55.61	C6orf226	chromosome 6 open reading frame 226 [Source:HGNC Symbol;Acc:HGNC:34431]
ENSG00000272666	6.55415	2.71241	0.0237356	0.0409604	yes	up	0.25	0.536667	0.28	0.16	0.31	0.89	0.29	0.43	U62317.1	novel transcript
ENSG00000108106	6.54073	2.70945	2.51e-47	1.78e-46	yes	up	245	884.397	331.24	279.61	124.15	1054	703.64	895.55	UBE2S	ubiquitin conjugating enzyme E2 S [Source:HGNC Symbol;Acc:HGNC:17895]
ENSG00000106785	6.5228	2.70549	1.43e-186	3.49e-185	yes	up	5.02333	16.0067	5.56	5.31	4.2	14.84	19.58	13.6	TRIM14	tripartite motif containing 14 [Source:HGNC Symbol;Acc:HGNC:16283]
ENSG00000184584	6.51553	2.70388	1.76e-19	7.13e-19	yes	up	1.03333	3.03	1.02	0.72	1.36	3.63	3.32	2.14	TMEM173	transmembrane protein 173 [Source:HGNC Symbol;Acc:HGNC:27962]
ENSG00000265972	6.5125	2.70321	1.3e-25	6.14e-25	yes	up	0.883333	2.26667	1.16	0.81	0.68	2.13	2.46	2.21	TXNIP	thioredoxin interacting protein [Source:HGNC Symbol;Acc:HGNC:16952]
ENSG00000276131	6.50787	2.70219	1.02e-08	2.89e-08	yes	up	1.60333	4.20333	1.76	1.07	1.98	3.75	5.48	3.38	AC009118.2	novel transcript, antisense to GINS3
ENSG00000267387	6.48407	2.6969	0.0115883	0.0210075	yes	up	0.116667	0.31	0.21	0.14	0	0.22	0.46	0.25	AC020931.1	novel transcript, antisense to C19orf66
ENSG00000160471	6.48392	2.69687	0.000718705	0.00150112	yes	up	0.13	0.416667	0.11	0.09	0.19	0.44	0.29	0.52	COX6B2	cytochrome c oxidase subunit 6B2 [Source:HGNC Symbol;Acc:HGNC:24380]
ENSG00000273004	6.47746	2.69543	0.00107351	0.00219886	yes	up	0.43	1.12	0.76	0.32	0.21	1.6	0.65	1.11	AL078644.2	novel transcript
ENSG00000011052	6.45558	2.69055	4.63e-55	3.71e-54	yes	up	13.4267	29.6	12.28	15.91	12.09	28.81	36.8	23.19	NME1-NME2	NME1-NME2 readthrough [Source:HGNC Symbol;Acc:HGNC:33531]
ENSG00000161921	6.44119	2.68733	3.7e-143	6.96e-142	yes	up	8.20333	21.6033	6.86	8.37	9.38	20.73	20.37	23.71	CXCL16	C-X-C motif chemokine ligand 16 [Source:HGNC Symbol;Acc:HGNC:16642]
ENSG00000230583	6.43756	2.68651	0.0084017	0.0155126	yes	up	0.213333	0.426667	0.16	0.06	0.42	0.2	0.84	0.24	GTF2IRD1P1	GTF2I repeat domain containing 1 pseudogene 1 [Source:HGNC Symbol;Acc:HGNC:44136]
ENSG00000124575	6.42911	2.68462	0.0105963	0.0193107	yes	up	0.29	0.74	0.35	0.26	0.26	0.3	1.11	0.81	HIST1H1D	histone cluster 1 H1 family member d [Source:HGNC Symbol;Acc:HGNC:4717]
ENSG00000172602	6.42898	2.68459	1.7e-69	1.63e-68	yes	up	6.08667	15.5333	7.04	6.25	4.97	14.23	16.16	16.21	RND1	Rho family GTPase 1 [Source:HGNC Symbol;Acc:HGNC:18314]
ENSG00000259705	6.42002	2.68258	0.00149179	0.00300663	yes	up	0.116667	0.296667	0.11	0.03	0.21	0.32	0.22	0.35	AC084757.3	novel transcript
ENSG00000254612	6.41212	2.6808	0.0107724	0.0196141	yes	up	0.116667	0.336667	0.17	0	0.18	0.24	0.46	0.31	AP001000.1	similar to DnaJ (Hsp40) homolog, subfamily B, member 6 pseudogene
ENSG00000071575	6.37865	2.67325	7.95e-06	1.92e-05	yes	up	0.436667	0.86	0.23	0.63	0.45	0.78	1.39	0.41	TRIB2	tribbles pseudokinase 2 [Source:HGNC Symbol;Acc:HGNC:30809]
ENSG00000092068	6.35527	2.66795	0.0127738	0.0230111	yes	up	0.0466667	0.156667	0.02	0.06	0.06	0.05	0.27	0.15	SLC7A8	solute carrier family 7 member 8 [Source:HGNC Symbol;Acc:HGNC:11066]
ENSG00000232385	6.34306	2.66518	0.00558358	0.0105612	yes	up	0.256667	0.636667	0.18	0.39	0.2	0.8	0.6	0.51	RPS3AP25	ribosomal protein S3a pseudogene 25 [Source:HGNC Symbol;Acc:HGNC:36801]
ENSG00000124159	6.33661	2.66371	0.00700621	0.0130795	yes	up	0.11	0.303333	0	0.27	0.06	0.34	0.27	0.3	MATN4	matrilin 4 [Source:HGNC Symbol;Acc:HGNC:6910]
ENSG00000133101	6.32396	2.66083	0.0258021	0.0442638	yes	up	0.08	0.2	0	0.21	0.03	0.28	0.17	0.15	CCNA1	cyclin A1 [Source:HGNC Symbol;Acc:HGNC:1577]
ENSG00000260018	6.30745	2.65706	6.29e-12	2.02e-11	yes	up	4.94333	12.3067	6.2	6.13	2.5	10.07	15.5	11.35	AC040169.1	novel transcript, antisense to MBTPS1
ENSG00000273730	6.30657	2.65686	5.3e-07	1.37e-06	yes	up	91.4967	128.367	122.76	79.31	72.42	167.17	88.11	129.82	RF00002
ENSG00000278899	6.30256	2.65594	7.75e-06	1.88e-05	yes	up	0.54	1.31667	0.48	0.67	0.47	0.54	2.23	1.18	AL358852.1	novel transcript, antisense to LATS1
ENSG00000132274	6.26831	2.64808	6.96e-23	3.09e-22	yes	up	1.57	2.59667	1.16	1.63	1.92	2.68	2.34	2.77	TRIM22	tripartite motif containing 22 [Source:HGNC Symbol;Acc:HGNC:16379]
ENSG00000188290	6.26335	2.64694	2.22e-09	6.43e-09	yes	up	10.4267	29.14	14.49	11.54	5.25	32.05	24.66	30.71	HES4	hes family bHLH transcription factor 4 [Source:HGNC Symbol;Acc:HGNC:24149]
ENSG00000175003	6.25397	2.64477	1.7e-05	4.04e-05	yes	up	0.523333	0.58	0.16	1.14	0.27	0.54	0.69	0.51	SLC22A1	solute carrier family 22 member 1 [Source:HGNC Symbol;Acc:HGNC:10963]
ENSG00000112139	6.24982	2.64381	1.65e-31	8.79e-31	yes	up	0.773333	1.67333	1.02	0.9	0.4	2.28	1.23	1.51	MDGA1	MAM domain containing glycosylphosphatidylinositol anchor 1 [Source:HGNC Symbol;Acc:HGNC:19267]
ENSG00000177340	6.24605	2.64294	8.25e-07	2.12e-06	yes	up	0.37	0.913333	0.22	0.36	0.53	0.95	0.84	0.95	AC024940.1	novel transcript, antisense to FAM60A
ENSG00000182687	6.24446	2.64258	2.48e-05	5.83e-05	yes	up	0.283333	0.7	0.21	0.32	0.32	0.65	0.67	0.78	GALR2	galanin receptor 2 [Source:HGNC Symbol;Acc:HGNC:4133]
ENSG00000204315	6.23548	2.6405	1.33e-64	1.21e-63	yes	up	5.57	14.48	4.7	6.6	5.41	14.33	14.82	14.29	FKBPL	FKBP prolyl isomerase like [Source:HGNC Symbol;Acc:HGNC:13949]
ENSG00000243449	6.21597	2.63598	0.00170702	0.00341773	yes	up	44.6533	107.55	64.72	61.14	8.1	151.87	82.34	88.44	C4orf48	chromosome 4 open reading frame 48 [Source:HGNC Symbol;Acc:HGNC:34437]
ENSG00000250644	6.20501	2.63343	1.31e-231	4.03e-230	yes	up	15.51	36.4667	15.7	15.4	15.43	35.28	39.45	34.67	AC068580.4	novel protein
ENSG00000064886	6.18898	2.6297	8.24e-05	0.0001865	yes	up	0.933333	1.36333	0.28	2.24	0.28	2.92	0.61	0.56	CHI3L2	chitinase 3 like 2 [Source:HGNC Symbol;Acc:HGNC:1933]
ENSG00000101347	6.16823	2.62486	4.27e-291	1.75e-289	yes	up	6.50333	17.1667	6.33	6.19	6.99	17.05	17.54	16.91	SAMHD1	SAM and HD domain containing deoxynucleoside triphosphate triphosphohydrolase 1 [Source:HGNC Symbol;Acc:HGNC:15925]
ENSG00000145911	6.16189	2.62337	1.49e-34	8.5e-34	yes	up	0.546667	1.34	0.6	0.42	0.62	1.31	1.43	1.28	N4BP3	NEDD4 binding protein 3 [Source:HGNC Symbol;Acc:HGNC:29852]
ENSG00000188536	6.15673	2.62217	0.0135806	0.0243504	yes	up	0.66	1.71333	0.45	0.51	1.02	2.66	2.48	0	HBA2	hemoglobin subunit alpha 2 [Source:HGNC Symbol;Acc:HGNC:4824]
ENSG00000105499	6.15578	2.62194	5.26e-22	2.28e-21	yes	up	1.37667	2.95333	1.29	1.7	1.14	2.87	1.97	4.02	PLA2G4C	phospholipase A2 group IVC [Source:HGNC Symbol;Acc:HGNC:9037]
ENSG00000249992	6.15439	2.62161	2.73e-70	2.64e-69	yes	up	10.88	25.4867	11.3	9.15	12.19	28.11	25.45	22.9	TMEM158	transmembrane protein 158 (gene/pseudogene) [Source:HGNC Symbol;Acc:HGNC:30293]
ENSG00000120129	6.14133	2.61855	0	0	yes	up	58.2167	142.51	62.04	57.23	55.38	149.08	138.93	139.52	DUSP1	dual specificity phosphatase 1 [Source:HGNC Symbol;Acc:HGNC:3064]
ENSG00000272606	6.12922	2.6157	3.21e-06	7.96e-06	yes	up	2.42333	5.43667	1.4	2.24	3.63	6.14	4.15	6.02	AC015982.1	novel transcript
ENSG00000051108	6.12805	2.61543	0	0	yes	up	81.9433	183.74	73.02	89.13	83.68	185.87	180.02	185.33	HERPUD1	homocysteine inducible ER protein with ubiquitin like domain 1 [Source:HGNC Symbol;Acc:HGNC:13744]
ENSG00000011422	6.12712	2.61521	0	0	yes	up	57.3333	141.283	62.7	53.93	55.37	134.64	146.37	142.84	PLAUR	plasminogen activator, urokinase receptor [Source:HGNC Symbol;Acc:HGNC:9053]
ENSG00000130643	6.1258	2.6149	0.00386857	0.00745376	yes	up	0.153333	0.393333	0.32	0.05	0.09	0.77	0.22	0.19	CALY	calcyon neuron specific vesicular protein [Source:HGNC Symbol;Acc:HGNC:17938]
ENSG00000141965	6.12428	2.61454	7.2e-50	5.34e-49	yes	up	1.35333	3.31667	1.79	1.27	1	3.31	3.68	2.96	FEM1A	fem-1 homolog A [Source:HGNC Symbol;Acc:HGNC:16934]
ENSG00000132801	6.10534	2.61007	8.06e-10	2.38e-09	yes	up	0.356667	0.87	0.22	0.45	0.4	0.62	0.88	1.11	ZSWIM3	zinc finger SWIM-type containing 3 [Source:HGNC Symbol;Acc:HGNC:16157]
ENSG00000179604	6.10012	2.60884	0	0	yes	up	27.2	60.3	27.04	27.28	27.28	58.42	58.46	64.02	CDC42EP4	CDC42 effector protein 4 [Source:HGNC Symbol;Acc:HGNC:17147]
ENSG00000108830	6.09857	2.60847	0.0034404	0.0066749	yes	up	0.05	0.123333	0.06	0.05	0.04	0.05	0.24	0.08	RND2	Rho family GTPase 2 [Source:HGNC Symbol;Acc:HGNC:18315]
ENSG00000196611	6.05594	2.59835	1.01e-07	2.72e-07	yes	up	0.383333	0.916667	0.41	0.18	0.56	0.8	1.01	0.94	MMP1	matrix metallopeptidase 1 [Source:HGNC Symbol;Acc:HGNC:7155]
ENSG00000232818	6.04156	2.59492	1.01e-07	2.73e-07	yes	up	0.943333	2.27333	1.03	0.73	1.07	2.19	2.99	1.64	RPS2P32	ribosomal protein S2 pseudogene 32 [Source:HGNC Symbol;Acc:HGNC:30518]
ENSG00000247315	6.03266	2.59279	6.05e-248	2.02e-246	yes	up	15.53	36.4267	16.32	14.45	15.82	40.92	34.52	33.84	ZCCHC3	zinc finger CCHC-type containing 3 [Source:HGNC Symbol;Acc:HGNC:16230]
ENSG00000234465	6.02609	2.59122	0.0104457	0.0190567	yes	up	0.213333	0.413333	0.36	0	0.28	0.77	0.33	0.14	PINLYP	phospholipase A2 inhibitor and LY6/PLAUR domain containing [Source:HGNC Symbol;Acc:HGNC:44206]
ENSG00000130234	5.98783	2.58203	0.0189116	0.0331698	yes	up	0.0366667	0.17	0.03	0.06	0.02	0.04	0.38	0.09	ACE2	angiotensin I converting enzyme 2 [Source:HGNC Symbol;Acc:HGNC:13557]
ENSG00000261641	5.97856	2.5798	0.00701085	0.013087	yes	up	0.333333	0.813333	0.32	0.68	0	0.96	0.2	1.28	AL031600.3	novel transcript, antisense to CLCN7
ENSG00000232748	5.97434	2.57878	3.77e-17	1.43e-16	yes	up	0.516667	1.22	0.33	0.53	0.69	1.15	1.3	1.21	AC135050.1	novel transcript, antisense to ZNF668
ENSG00000125148	5.95932	2.57515	0	0	yes	up	942.17	2162.9	925.95	947.69	952.87	2049.95	2273.26	2165.48	MT2A	metallothionein 2A [Source:HGNC Symbol;Acc:HGNC:7406]
ENSG00000130522	5.95072	2.57306	2.08e-51	1.58e-50	yes	up	106.363	228.15	115.86	114.83	88.4	243.81	222.28	218.36	JUND	JunD proto-oncogene, AP-1 transcription factor subunit [Source:HGNC Symbol;Acc:HGNC:6206]
ENSG00000110047	5.94691	2.57214	0	0	yes	up	30.4233	74.6767	30.61	33.08	27.58	70.66	79.97	73.4	EHD1	EH domain containing 1 [Source:HGNC Symbol;Acc:HGNC:3242]
ENSG00000112559	5.94201	2.57095	0.000621293	0.00130556	yes	up	0.446667	0.506667	0.1	0.12	1.12	0.33	0.86	0.33	MDFI	MyoD family inhibitor [Source:HGNC Symbol;Acc:HGNC:6967]
ENSG00000198841	5.90478	2.56188	2.45e-101	3.24e-100	yes	up	7.89	18.5367	8.04	6.82	8.81	19.5	17.43	18.68	KTI12	KTI12 chromatin associated homolog [Source:HGNC Symbol;Acc:HGNC:25160]
ENSG00000170989	5.90397	2.56169	0.00570948	0.0107903	yes	up	0.0633333	0.136667	0.06	0.06	0.07	0.1	0.13	0.18	S1PR1	sphingosine-1-phosphate receptor 1 [Source:HGNC Symbol;Acc:HGNC:3165]
ENSG00000261441	5.90229	2.56127	3.28e-06	8.11e-06	yes	up	0.616667	1.42667	0.56	0.3	0.99	1.37	1.7	1.21	AC124068.2	novel transcript, antisense to POLG
ENSG00000185880	5.8946	2.55939	3.44e-136	6.16e-135	yes	up	5.43667	11.7633	6.26	4.88	5.17	10.97	12.27	12.05	TRIM69	tripartite motif containing 69 [Source:HGNC Symbol;Acc:HGNC:17857]
ENSG00000166133	5.87631	2.55491	8.81e-108	1.25e-106	yes	up	8.2	19.8067	8.51	9.48	6.61	18.63	23.22	17.57	RPUSD2	RNA pseudouridine synthase domain containing 2 [Source:HGNC Symbol;Acc:HGNC:24180]
ENSG00000139192	5.87212	2.55388	6.58e-39	4.06e-38	yes	up	3.06	6.23333	2.34	3.59	3.25	6.78	6.14	5.78	TAPBPL	TAP binding protein like [Source:HGNC Symbol;Acc:HGNC:30683]
ENSG00000132692	5.8693	2.55319	2.32e-05	5.46e-05	yes	up	0.206667	0.45	0.25	0.14	0.23	0.61	0.39	0.35	BCAN	brevican [Source:HGNC Symbol;Acc:HGNC:23059]
ENSG00000159231	5.86621	2.55243	6.23e-61	5.41e-60	yes	up	9.52333	22.8133	7.83	10.91	9.83	20.35	25.97	22.12	CBR3	carbonyl reductase 3 [Source:HGNC Symbol;Acc:HGNC:1549]
ENSG00000158104	5.85857	2.55055	6.36e-13	2.12e-12	yes	up	1.80333	2.94	3.55	0.93	0.93	3.14	2.14	3.54	HPD	4-hydroxyphenylpyruvate dioxygenase [Source:HGNC Symbol;Acc:HGNC:5147]
ENSG00000114115	5.85701	2.55016	3.36e-05	7.84e-05	yes	up	1.08667	2.65	0.23	0.73	2.3	2.71	4.13	1.11	RBP1	retinol binding protein 1 [Source:HGNC Symbol;Acc:HGNC:9919]
ENSG00000189143	5.85282	2.54913	2.44e-20	1.01e-19	yes	up	0.866667	2.5	1.07	0.61	0.92	2.66	2.55	2.29	CLDN4	claudin 4 [Source:HGNC Symbol;Acc:HGNC:2046]
ENSG00000128394	5.83975	2.54591	1.21e-41	7.83e-41	yes	up	2.36667	3.74667	2.55	2.23	2.32	4.26	3.72	3.26	APOBEC3F	apolipoprotein B mRNA editing enzyme catalytic subunit 3F [Source:HGNC Symbol;Acc:HGNC:17356]
ENSG00000059728	5.83795	2.54546	1.22e-57	1.02e-56	yes	up	0.996667	2.49	1.02	0.93	1.04	3.03	2.2	2.24	MXD1	MAX dimerization protein 1 [Source:HGNC Symbol;Acc:HGNC:6761]
ENSG00000186326	5.83603	2.54499	1.92e-07	5.1e-07	yes	up	0.246667	0.57	0.32	0.11	0.31	0.63	0.49	0.59	RGS9BP	regulator of G protein signaling 9 binding protein [Source:HGNC Symbol;Acc:HGNC:30304]
ENSG00000203812	5.82444	2.54212	2.4e-40	1.52e-39	yes	up	27.08	61.7167	27.1	32.12	22.02	46.85	65.04	73.26	HIST2H2AA3	histone cluster 2 H2A family member a3 [Source:HGNC Symbol;Acc:HGNC:4736]
ENSG00000235272	5.81387	2.5395	0.00209193	0.00414718	yes	up	0.436667	1.05667	0.63	0.68	0	1.06	1.5	0.61	RAMACL	RNA guanine-7 methyltransferase activating subunit like (pseudogene) [Source:HGNC Symbol;Acc:HGNC:21234]
ENSG00000269242	5.81345	2.53939	1.31e-27	6.45e-27	yes	up	5.96	13.6633	4.27	6.7	6.91	15.24	14.39	11.36	AC010422.3	novel transcript
ENSG00000260177	5.77672	2.53025	9.37e-05	0.000210833	yes	up	0.0633333	0.333333	0.06	0.06	0.07	0.38	0.27	0.35	AC126696.1	novel transcript
ENSG00000139890	5.76844	2.52818	1e-09	2.94e-09	yes	up	0.606667	1.40667	0.8	0.49	0.53	1.81	1.36	1.05	REM2	RRAD and GEM like GTPase 2 [Source:HGNC Symbol;Acc:HGNC:20248]
ENSG00000116273	5.75964	2.52598	4.87e-143	9.13e-142	yes	up	5.91	13.57	6.17	5.51	6.05	13.78	12.07	14.86	PHF13	PHD finger protein 13 [Source:HGNC Symbol;Acc:HGNC:22983]
ENSG00000234648	5.7422	2.5216	0.000285662	0.000618738	yes	up	171.967	314.387	236.18	189.47	90.25	279.82	449.91	213.43	AL162151.2	pseudogene similar to part of ribosomal protein L3 (RPL3)
ENSG00000028137	5.73511	2.51982	0.000312266	0.000674136	yes	up	0.193333	0.766667	0.32	0.12	0.14	1.59	0.18	0.53	TNFRSF1B	TNF receptor superfamily member 1B [Source:HGNC Symbol;Acc:HGNC:11917]
ENSG00000177721	5.6831	2.50668	7.24e-17	2.73e-16	yes	up	1.13	3.11333	1.17	0.98	1.24	3	3.31	3.03	ANXA2R	annexin A2 receptor [Source:HGNC Symbol;Acc:HGNC:33463]
ENSG00000103966	5.67948	2.50576	0	0	yes	up	9.54	21.5833	9.66	9.42	9.54	21.5	21.47	21.78	EHD4	EH domain containing 4 [Source:HGNC Symbol;Acc:HGNC:3245]
ENSG00000185404	5.67517	2.50466	8.04e-66	7.39e-65	yes	up	3.69333	7.05	3.32	4.76	3	6.8	7.09	7.26	SP140L	SP140 nuclear body protein like [Source:HGNC Symbol;Acc:HGNC:25105]
ENSG00000196569	5.67361	2.50427	1.1e-05	2.65e-05	yes	up	0.196667	1.52333	0.04	0.37	0.18	2.78	1.63	0.16	LAMA2	laminin subunit alpha 2 [Source:HGNC Symbol;Acc:HGNC:6482]
ENSG00000271384	5.67278	2.50406	0.0195037	0.0341349	yes	up	0.69	1.48	1.41	0.33	0.33	1.53	1.11	1.8	AL161729.3	novel transcript
ENSG00000272275	5.6674	2.50269	2.73e-16	1.01e-15	yes	up	2.21333	6.54	1.67	2.75	2.22	7.54	5.27	6.81	AC092687.3	novel transcript
ENSG00000184281	5.6623	2.50139	4.28e-210	1.18e-208	yes	up	25.9867	62.2333	28.09	26.7	23.17	67.6	61.84	57.26	TSSC4	tumor suppressing subtransferable candidate 4 [Source:HGNC Symbol;Acc:HGNC:12386]
ENSG00000239713	5.64672	2.49741	2.16e-05	5.1e-05	yes	up	0.573333	1.46	0.57	0.55	0.6	0.76	0.98	2.64	APOBEC3G	apolipoprotein B mRNA editing enzyme catalytic subunit 3G [Source:HGNC Symbol;Acc:HGNC:17357]
ENSG00000178654	5.64598	2.49723	0.00757535	0.0140762	yes	up	0.63	1.4	0.97	0.74	0.18	0.83	1.11	2.26	PPIAP33	peptidylprolyl isomerase A pseudogene 33 [Source:HGNC Symbol;Acc:HGNC:49752]
ENSG00000092010	5.6331	2.49393	0	0	yes	up	130.283	290.46	120.79	136.39	133.67	297.47	288.91	285	PSME1	proteasome activator subunit 1 [Source:HGNC Symbol;Acc:HGNC:9568]
ENSG00000127129	5.61459	2.48918	6.21e-07	1.6e-06	yes	up	0.9	1.90333	0.37	1.38	0.95	1.27	2.32	2.12	EDN2	endothelin 2 [Source:HGNC Symbol;Acc:HGNC:3177]
ENSG00000131737	5.6104	2.4881	0.00635565	0.0119362	yes	up	0.126667	0.29	0.25	0.03	0.1	0.4	0.29	0.18	KRT34	keratin 34 [Source:HGNC Symbol;Acc:HGNC:6452]
ENSG00000273117	5.60889	2.48771	3.4e-21	1.44e-20	yes	up	1.93667	4.33667	2.58	1.51	1.72	3.73	4.58	4.7	AC144652.1	novel transcript
ENSG00000110944	5.58861	2.48249	6.72e-07	1.73e-06	yes	up	0.85	1.56333	0.72	0.87	0.96	1.38	1.64	1.67	IL23A	interleukin 23 subunit alpha [Source:HGNC Symbol;Acc:HGNC:15488]
ENSG00000170684	5.57845	2.47987	7.49e-33	4.11e-32	yes	up	2.78667	6.17	2.7	2.99	2.67	5.31	5.8	7.4	ZNF296	zinc finger protein 296 [Source:HGNC Symbol;Acc:HGNC:15981]
ENSG00000115758	5.5751	2.479	0	0	yes	up	98.83	213.183	97.67	98.3	100.52	220.16	210.57	208.82	ODC1	ornithine decarboxylase 1 [Source:HGNC Symbol;Acc:HGNC:8109]
ENSG00000233493	5.56358	2.47601	5.74e-06	1.4e-05	yes	up	0.73	1.62667	0.94	0.55	0.7	2.44	1.19	1.25	TMEM238	transmembrane protein 238 [Source:HGNC Symbol;Acc:HGNC:40042]
ENSG00000258659	5.55691	2.47428	5.38e-75	5.5e-74	yes	up	4.29667	8.49	3.97	5.13	3.79	8.88	8.51	8.08	TRIM34	tripartite motif containing 34 [Source:HGNC Symbol;Acc:HGNC:10063]
ENSG00000175040	5.53833	2.46945	7.57e-27	3.68e-26	yes	up	0.7	1.56	0.77	0.67	0.66	1.77	1.56	1.35	CHST2	carbohydrate sulfotransferase 2 [Source:HGNC Symbol;Acc:HGNC:1970]
ENSG00000269846	5.53356	2.46821	0.0239633	0.0413358	yes	up	0.103333	0.223333	0.08	0.18	0.05	0.32	0.16	0.19	AL136172.1	novel transcript, antisense to RBL1
ENSG00000250264	5.53121	2.46759	3.12e-215	8.77e-214	yes	up	11.6767	26.05	11.58	11.43	12.02	29.06	26.16	22.93	AL669918.1	novel protein, TAP2-HLA-DOB readthrough
ENSG00000125347	5.51225	2.46264	0	0	yes	up	29.8967	57.7033	32.55	29.43	27.71	57.02	55.37	60.72	IRF1	interferon regulatory factor 1 [Source:HGNC Symbol;Acc:HGNC:6116]
ENSG00000166741	5.51214	2.46261	0	0	yes	up	82.4333	195.883	77.5	82.41	87.39	192.34	190.7	204.61	NNMT	nicotinamide N-methyltransferase [Source:HGNC Symbol;Acc:HGNC:7861]
ENSG00000160685	5.50278	2.46016	0	0	yes	up	16.14	32.7833	14.67	15.05	18.7	32.68	33.45	32.22	ZBTB7B	zinc finger and BTB domain containing 7B [Source:HGNC Symbol;Acc:HGNC:18668]
ENSG00000099617	5.50053	2.45957	0.000190475	0.000418984	yes	up	0.156667	5.35333	0.19	0.16	0.12	0.36	15.5	0.2	EFNA2	ephrin A2 [Source:HGNC Symbol;Acc:HGNC:3222]
ENSG00000104856	5.49675	2.45858	8.44e-224	2.51e-222	yes	up	32.7567	77.7	33.57	35.47	29.23	76.78	79.28	77.04	RELB	RELB proto-oncogene, NF-kB subunit [Source:HGNC Symbol;Acc:HGNC:9956]
ENSG00000070729	5.49349	2.45772	0.000145184	0.000322283	yes	up	0.386667	0.133333	0.05	1.05	0.06	0.14	0.11	0.15	CNGB1	cyclic nucleotide gated channel beta 1 [Source:HGNC Symbol;Acc:HGNC:2151]
ENSG00000257605	5.4841	2.45526	0.000651577	0.00136694	yes	up	0.796667	1.71333	0.61	0.96	0.82	2.83	1.17	1.14	AC073611.2	novel transcript, antisense to PFDN5 and C12orf10
ENSG00000283740	5.48339	2.45507	6.03e-07	1.56e-06	yes	up	0.683333	1.48333	0.64	0.45	0.96	1.06	1.35	2.04	TAF11L11	TATA-box binding protein associated factor 11 like 11 [Source:HGNC Symbol;Acc:HGNC:53854]
ENSG00000277383	5.45532	2.44766	0.00710055	0.0132459	yes	up	0.663333	1.39	0.15	1.34	0.5	1.32	1.82	1.03	AC010331.1	novel transcript, antisense to GLTSCR1
ENSG00000188293	5.45226	2.44686	1.22e-14	4.29e-14	yes	up	3.42	7.29333	3.43	4.21	2.62	9.34	6.4	6.14	IGFL1	IGF like family member 1 [Source:HGNC Symbol;Acc:HGNC:24093]
ENSG00000174307	5.45217	2.44683	2.75e-164	5.92e-163	yes	up	49.9733	92.7367	54.4	50.58	44.94	95.83	90.46	91.92	PHLDA3	pleckstrin homology like domain family A member 3 [Source:HGNC Symbol;Acc:HGNC:8934]
ENSG00000040633	5.4502	2.44631	0	0	yes	up	40.73	79.3233	40.83	39.25	42.11	76.46	82.1	79.41	PHF23	PHD finger protein 23 [Source:HGNC Symbol;Acc:HGNC:28428]
ENSG00000185614	5.44788	2.4457	0.000809266	0.00168113	yes	up	0.38	0.773333	0.42	0.59	0.13	0.69	0.8	0.83	INKA1	inka box actin regulator 1 [Source:HGNC Symbol;Acc:HGNC:32480]
ENSG00000213030	5.43258	2.44164	0.000781654	0.00162626	yes	up	0.61	1.29	0.24	0.99	0.6	0.68	2.12	1.07	CGB8	chorionic gonadotropin subunit beta 8 [Source:HGNC Symbol;Acc:HGNC:16453]
ENSG00000260367	5.43068	2.44113	0.00709085	0.0132291	yes	up	0.263333	0.573333	0.08	0.57	0.14	0.44	1.09	0.19	AC109460.1	novel transcript, antisense to SPNS1
ENSG00000174276	5.41568	2.43714	4.08e-113	6.05e-112	yes	up	12.4333	26.74	11.99	13.48	11.83	26.82	25.95	27.45	ZNHIT2	zinc finger HIT-type containing 2 [Source:HGNC Symbol;Acc:HGNC:1177]
ENSG00000130203	5.4036	2.43392	2.73e-49	2e-48	yes	up	9.43667	20.46	9.17	11.02	8.12	19.49	23.67	18.22	APOE	apolipoprotein E [Source:HGNC Symbol;Acc:HGNC:613]
ENSG00000183770	5.39788	2.43239	2.54e-20	1.05e-19	yes	up	1.13333	2.45	1.53	0.75	1.12	2.63	2.5	2.22	FOXL2	forkhead box L2 [Source:HGNC Symbol;Acc:HGNC:1092]
ENSG00000224407	5.37634	2.42662	6.1e-05	0.000139732	yes	up	1.14333	2.41667	0.22	1.21	2	1.32	2.68	3.25	AL136988.1	novel transcript
ENSG00000277969	5.36275	2.42297	5.92e-14	2.04e-13	yes	up	1.04333	2.25	1.51	0.6	1.02	2.29	1.96	2.5	AC006449.6	novel transcript
ENSG00000186198	5.32659	2.41321	3.07e-34	1.74e-33	yes	up	5.63333	11.9133	6.26	5.57	5.07	12.14	12.22	11.38	SLC51B	solute carrier family 51 beta subunit [Source:HGNC Symbol;Acc:HGNC:29956]
ENSG00000102935	5.31341	2.40964	0.018091	0.031843	yes	up	0.0433333	0.0866667	0.01	0.1	0.02	0.13	0.03	0.1	ZNF423	zinc finger protein 423 [Source:HGNC Symbol;Acc:HGNC:16762]
ENSG00000151364	5.28461	2.4018	5.07e-06	1.24e-05	yes	up	0.37	0.78	0.39	0.32	0.4	0.89	0.54	0.91	KCTD14	potassium channel tetramerization domain containing 14 [Source:HGNC Symbol;Acc:HGNC:23295]
ENSG00000257702	5.2842	2.40168	4.91e-25	2.3e-24	yes	up	1.92	4.04333	1.94	2.32	1.5	3.67	4.75	3.71	LBX2-AS1	LBX2 antisense RNA 1 [Source:HGNC Symbol;Acc:HGNC:25136]
ENSG00000156966	5.28178	2.40103	1.11e-05	2.66e-05	yes	up	0.203333	0.323333	0.11	0.17	0.33	0.45	0.24	0.28	B3GNT7	UDP-GlcNAc:betaGal beta-1,3-N-acetylglucosaminyltransferase 7 [Source:HGNC Symbol;Acc:HGNC:18811]
ENSG00000167774	5.28162	2.40098	1.81e-20	7.52e-20	yes	up	15.9733	33.1867	16.09	21.52	10.31	36.43	38.44	24.69	AC010323.1	novel transcript
ENSG00000142178	5.27984	2.40049	4.74e-14	1.64e-13	yes	up	3.19667	2.53	3.7	3	2.89	3.46	3.15	0.98	SIK1	salt inducible kinase 1 [Source:HGNC Symbol;Acc:HGNC:11142]
ENSG00000151689	5.26958	2.39769	5.43e-49	3.96e-48	yes	up	4.90667	8.21667	4.52	5.81	4.39	9.28	7.49	7.88	INPP1	inositol polyphosphate-1-phosphatase [Source:HGNC Symbol;Acc:HGNC:6071]
ENSG00000268129	5.2653	2.39652	1.25e-06	3.17e-06	yes	up	2.00667	4.15	1.69	2.14	2.19	4.86	3.33	4.26	AC026304.1	novel transcript
ENSG00000254258	5.25725	2.39431	0.0154649	0.0275013	yes	up	0.253333	0.54	0.3	0	0.46	0.3	0.74	0.58	AC087354.1	novel transcript
ENSG00000145901	5.24872	2.39197	0	0	yes	up	107.52	211.377	105.87	103.89	112.8	212.62	214.42	207.09	TNIP1	TNFAIP3 interacting protein 1 [Source:HGNC Symbol;Acc:HGNC:16903]
ENSG00000213221	5.24863	2.39194	1.34e-26	6.47e-26	yes	up	1.05333	2.22667	1.25	0.94	0.97	2.43	2.1	2.15	DNLZ	DNL-type zinc finger [Source:HGNC Symbol;Acc:HGNC:33879]
ENSG00000118508	5.24424	2.39073	6.93e-240	2.22e-238	yes	up	35.27	73.36	34.76	35.13	35.92	75.43	71.3	73.35	RAB32	RAB32, member RAS oncogene family [Source:HGNC Symbol;Acc:HGNC:9772]
ENSG00000179242	5.23896	2.38928	1.04e-11	3.31e-11	yes	up	0.173333	8.25667	0.19	0.18	0.15	24.07	0.33	0.37	CDH4	cadherin 4 [Source:HGNC Symbol;Acc:HGNC:1763]
ENSG00000136274	5.23359	2.3878	0.018495	0.0325121	yes	up	0.0366667	0.0766667	0.01	0.02	0.08	0.08	0.04	0.11	NACAD	NAC alpha domain containing [Source:HGNC Symbol;Acc:HGNC:22196]
ENSG00000105467	5.22337	2.38498	4.24e-09	1.22e-08	yes	up	2.04	4.25667	2.15	2.1	1.87	5.13	4.64	3	SYNGR4	synaptogyrin 4 [Source:HGNC Symbol;Acc:HGNC:11502]
ENSG00000105085	5.22107	2.38435	6.8e-58	5.67e-57	yes	up	3.05667	6.12	3.16	2.8	3.21	6	6.32	6.04	MED26	mediator complex subunit 26 [Source:HGNC Symbol;Acc:HGNC:2376]
ENSG00000099625	5.21881	2.38372	1.83e-08	5.09e-08	yes	up	0.586667	0.606667	0.33	0.45	0.98	0.63	0.45	0.74	CBARP	CACN subunit beta associated regulatory protein [Source:HGNC Symbol;Acc:HGNC:28617]
ENSG00000135148	5.20808	2.38075	3.65e-229	1.12e-227	yes	up	15.6667	30.77	14.67	16.9	15.43	29.96	29.64	32.71	TRAFD1	TRAF-type zinc finger domain containing 1 [Source:HGNC Symbol;Acc:HGNC:24808]
ENSG00000250509	5.20756	2.38061	6.78e-05	0.00015466	yes	up	0.83	1.70333	0.77	0.86	0.86	2.65	1.16	1.3	AC034213.1	novel transcript
ENSG00000173334	5.20211	2.3791	0	0	yes	up	15.88	32	15.41	14.73	17.5	31.13	31.96	32.91	TRIB1	tribbles pseudokinase 1 [Source:HGNC Symbol;Acc:HGNC:16891]
ENSG00000248415	5.20185	2.37903	0.0233841	0.0403949	yes	up	0.176667	0.363333	0.25	0.21	0.07	0.24	0.34	0.51	GAPDHP61	glyceraldehyde 3 phosphate dehydrogenase pseudogene 61 [Source:HGNC Symbol;Acc:HGNC:4155]
ENSG00000286140	5.19998	2.37851	4.6e-46	3.21e-45	yes	up	5.14333	10.6633	5.93	4.52	4.98	9.36	9.08	13.55	DERPC	DERPC, proline and glycine rich nuclear protein [Source:HGNC Symbol;Acc:HGNC:54084]
ENSG00000163121	5.19778	2.3779	0.000374749	0.000803151	yes	up	0.27	0.563333	0.27	0.17	0.37	0.65	0.41	0.63	NEURL3	neuralized E3 ubiquitin protein ligase 3 [Source:HGNC Symbol;Acc:HGNC:25162]
ENSG00000176402	5.19521	2.37718	0.00378725	0.00730676	yes	up	0.356667	0.74	0.65	0.06	0.36	0.91	0.36	0.95	GJC3	gap junction protein gamma 3 [Source:HGNC Symbol;Acc:HGNC:17495]
ENSG00000111913	5.19043	2.37585	0.0188176	0.0330248	yes	up	0.05	0.163333	0.07	0.05	0.03	0.12	0.06	0.31	RIPOR2	RHO family interacting cell polarization regulator 2 [Source:HGNC Symbol;Acc:HGNC:13872]
ENSG00000124107	5.18712	2.37493	6.77e-218	1.92e-216	yes	up	93.3567	189.697	84.72	100.68	94.67	193.41	191.33	184.35	SLPI	secretory leukocyte peptidase inhibitor [Source:HGNC Symbol;Acc:HGNC:11092]
ENSG00000168003	5.16837	2.36971	0	0	yes	up	520.463	1096.37	526.1	520.53	514.76	1130.97	1106.36	1051.77	SLC3A2	solute carrier family 3 member 2 [Source:HGNC Symbol;Acc:HGNC:11026]
ENSG00000168040	5.16616	2.36909	3.98e-236	1.26e-234	yes	up	34.5833	69.2633	35.32	35.18	33.25	72.63	65.34	69.82	FADD	Fas associated via death domain [Source:HGNC Symbol;Acc:HGNC:3573]
ENSG00000275793	5.16541	2.36888	1.56e-12	5.12e-12	yes	up	0.216667	0.453333	0.24	0.17	0.24	0.45	0.51	0.4	RIMBP3	RIMS binding protein 3 [Source:HGNC Symbol;Acc:HGNC:29344]
ENSG00000216866	5.16375	2.36842	0.000254582	0.000553715	yes	up	0.766667	1.52333	1.08	1.02	0.2	1.33	1.73	1.51	RPS2P55	ribosomal protein S2 pseudogene 55 [Source:HGNC Symbol;Acc:HGNC:36140]
ENSG00000278922	5.15149	2.36499	5.19e-23	2.31e-22	yes	up	2.41667	4.94333	2.2	2.21	2.84	5.63	4.61	4.59	AC002310.6	novel transcript
ENSG00000270299	5.1508	2.3648	0.0179654	0.0316603	yes	up	3.02333	2.14	4.09	3.67	1.31	0	5.36	1.06	AL121758.1	novel protein
ENSG00000136167	5.14579	2.36339	3.38e-07	8.86e-07	yes	up	0.24	0.813333	0.19	0.15	0.38	0.95	0.78	0.71	LCP1	lymphocyte cytosolic protein 1 [Source:HGNC Symbol;Acc:HGNC:6528]
ENSG00000188910	5.13945	2.36162	0.000546355	0.00115178	yes	up	0.223333	0.396667	0.14	0.3	0.23	0.15	0.51	0.53	GJB3	gap junction protein beta 3 [Source:HGNC Symbol;Acc:HGNC:4285]
ENSG00000226067	5.13888	2.36145	2.65e-13	8.9e-13	yes	up	2.50333	5.11	1.63	3.03	2.85	5.07	4.55	5.71	LINC00623	long intergenic non-protein coding RNA 623 [Source:HGNC Symbol;Acc:HGNC:44252]
ENSG00000123364	5.13354	2.35995	1.83e-49	1.35e-48	yes	up	3.33667	6.84333	3.72	3.32	2.97	6.04	7.27	7.22	HOXC13	homeobox C13 [Source:HGNC Symbol;Acc:HGNC:5125]
ENSG00000070423	5.13146	2.35937	9.65e-266	3.51e-264	yes	up	45.14	89.98	46.34	47.12	41.96	91.72	86.94	91.28	RNF126	ring finger protein 126 [Source:NCBI gene;Acc:55658]
ENSG00000177508	5.12681	2.35806	8.39e-38	5.09e-37	yes	up	3.55	6.64333	2.92	4.35	3.38	6.67	6.44	6.82	IRX3	iroquois homeobox 3 [Source:HGNC Symbol;Acc:HGNC:14360]
ENSG00000141570	5.12177	2.35664	5.33e-135	9.46e-134	yes	up	11.5967	16.61	11.88	11.78	11.13	19.27	17.74	12.82	CBX8	chromobox 8 [Source:HGNC Symbol;Acc:HGNC:15962]
ENSG00000140092	5.11758	2.35546	1.43e-19	5.8e-19	yes	up	1.28333	2.71667	1.38	1.13	1.34	2.54	2.59	3.02	FBLN5	fibulin 5 [Source:HGNC Symbol;Acc:HGNC:3602]
ENSG00000272121	5.11712	2.35533	2.01e-08	5.58e-08	yes	up	1.08	2.20333	1.09	1.01	1.14	2.52	2.55	1.54	AC006058.3	novel transcript
ENSG00000178896	5.11602	2.35502	1.82e-192	4.61e-191	yes	up	48.81	99.5833	51.99	46.04	48.4	97.18	102.52	99.05	EXOSC4	exosome component 4 [Source:HGNC Symbol;Acc:HGNC:18189]
ENSG00000163435	5.11516	2.35478	0	0	yes	up	169.55	368.177	172.3	166.53	169.82	347.94	374.24	382.35	ELF3	E74 like ETS transcription factor 3 [Source:HGNC Symbol;Acc:HGNC:3318]
ENSG00000214447	5.10948	2.35318	8.17e-21	3.43e-20	yes	up	3.54333	6.88333	4.16	3.34	3.13	5.51	9.16	5.98	FAM187A	family with sequence similarity 187 member A [Source:HGNC Symbol;Acc:HGNC:35153]
ENSG00000261512	5.0982	2.34999	1.02e-15	3.73e-15	yes	up	1.51667	3.06667	1.87	1.17	1.51	2.65	2.92	3.63	AC092368.3	novel transcript
ENSG00000198133	5.09506	2.3491	1.99e-06	4.99e-06	yes	up	0.653333	0.373333	0.76	0.2	1	0.24	0.47	0.41	TMEM229B	transmembrane protein 229B [Source:HGNC Symbol;Acc:HGNC:20130]
ENSG00000276791	5.08942	2.3475	1.81e-16	6.74e-16	yes	up	0.823333	1.77333	0.7	0.95	0.82	2.36	1.37	1.59	AC092117.1	novel transcript
ENSG00000167131	5.08739	2.34693	5.18e-12	1.67e-11	yes	up	3.58	7.44333	3.79	3.24	3.71	7.91	6.5	7.92	CCDC103	coiled-coil domain containing 103 [Source:HGNC Symbol;Acc:HGNC:32700]
ENSG00000170315	5.08446	2.34609	0	0	yes	up	1433.92	2955.99	1489.2	1424.09	1388.47	2999.69	2942.55	2925.73	UBB	ubiquitin B [Source:HGNC Symbol;Acc:HGNC:12463]
ENSG00000136158	5.08246	2.34553	5.47e-91	6.58e-90	yes	up	5.74667	11.6433	5.84	5.71	5.69	12.72	11.17	11.04	SPRY2	sprouty RTK signaling antagonist 2 [Source:HGNC Symbol;Acc:HGNC:11270]
ENSG00000232341	5.07495	2.34339	1.65e-07	4.39e-07	yes	up	0.856667	1.74667	1.18	0.54	0.85	2.29	1.46	1.49	RPL4P2	ribosomal protein L4 pseudogene 2 [Source:HGNC Symbol;Acc:HGNC:36836]
ENSG00000125657	5.07334	2.34293	4.18e-43	2.77e-42	yes	up	5.89667	11.9333	6.04	7.16	4.49	11.8	11.88	12.12	TNFSF9	TNF superfamily member 9 [Source:HGNC Symbol;Acc:HGNC:11939]
ENSG00000044012	5.07164	2.34245	0.0194641	0.0340743	yes	up	0.623333	1.20333	0	1.25	0.62	1.06	0.94	1.61	GUCA2B	guanylate cyclase activator 2B [Source:HGNC Symbol;Acc:HGNC:4683]
ENSG00000148339	5.05024	2.33635	2.81e-129	4.77e-128	yes	up	6.50333	13.4267	6.53	6.68	6.3	13.94	13.79	12.55	SLC25A25	solute carrier family 25 member 25 [Source:HGNC Symbol;Acc:HGNC:20663]
ENSG00000142634	5.03743	2.33269	0	0	yes	up	28.86	58.3433	28.87	29.59	28.12	61	56.97	57.06	EFHD2	EF-hand domain family member D2 [Source:HGNC Symbol;Acc:HGNC:28670]
ENSG00000176125	5.03669	2.33248	2.02e-31	1.08e-30	yes	up	5.62	11.2533	5.9	6.19	4.77	11.69	12.03	10.04	UFSP1	UFM1 specific peptidase 1 (inactive) [Source:HGNC Symbol;Acc:HGNC:33821]
ENSG00000142684	5.0275	2.32984	9.65e-120	1.52e-118	yes	up	60.26	118.82	53.74	67.2	59.84	111.01	116.16	129.29	ZNF593	zinc finger protein 593 [Source:HGNC Symbol;Acc:HGNC:30943]
ENSG00000125730	5.02736	2.3298	0	0	yes	up	39.0433	82.2633	39.69	36.75	40.69	78.26	80.12	88.41	C3	complement C3 [Source:HGNC Symbol;Acc:HGNC:1318]
ENSG00000177971	5.01429	2.32605	0	0	yes	up	87.08	174.927	89.02	87.99	84.23	169.29	182	173.49	IMP3	IMP3, U3 small nucleolar ribonucleoprotein [Source:HGNC Symbol;Acc:HGNC:14497]
ENSG00000265401	4.99228	2.3197	1.06e-44	7.22e-44	yes	up	33.5267	68.9033	25.08	38.69	36.81	60.05	78.68	67.98	AC093484.3	novel transcript
ENSG00000263934	4.97963	2.31604	0.00292116	0.00570611	yes	up	7.48	4.80667	0.64	5.89	15.91	10.53	0.44	3.45	SNORD3A	small nucleolar RNA, C/D box 3A [Source:HGNC Symbol;Acc:HGNC:33189]
ENSG00000164086	4.97754	2.31543	5.38e-39	3.33e-38	yes	up	1.68667	3.34	1.52	1.67	1.87	3.76	3.27	2.99	DUSP7	dual specificity phosphatase 7 [Source:HGNC Symbol;Acc:HGNC:3073]
ENSG00000165806	4.97134	2.31363	1.14e-273	4.29e-272	yes	up	16.81	33.0167	16.05	17.15	17.23	33.33	32.68	33.04	CASP7	caspase 7 [Source:HGNC Symbol;Acc:HGNC:1508]
ENSG00000148834	4.95921	2.31011	0	0	yes	up	165.773	324.873	166.84	164.7	165.78	335.05	321.67	317.9	GSTO1	glutathione S-transferase omega 1 [Source:HGNC Symbol;Acc:HGNC:13312]
ENSG00000175602	4.95337	2.30841	1.88e-16	6.99e-16	yes	up	34.8733	68.8633	37.6	43.83	23.19	75.4	65.56	65.63	CCDC85B	coiled-coil domain containing 85B [Source:HGNC Symbol;Acc:HGNC:24926]
ENSG00000215492	4.95219	2.30807	7.84e-22	3.38e-21	yes	up	8.50333	16.4033	9.79	7.49	8.23	16.5	16.98	15.73	HNRNPA1P7	heterogeneous nuclear ribonucleoprotein A1 pseudogene 7 [Source:HGNC Symbol;Acc:HGNC:31015]
ENSG00000128591	4.93493	2.30303	5.07e-05	0.000116718	yes	up	0.133333	0.11	0.28	0.08	0.04	0.13	0.08	0.12	FLNC	filamin C [Source:HGNC Symbol;Acc:HGNC:3756]
ENSG00000011243	4.9347	2.30296	0	0	yes	up	27.1267	48.9167	27.5	26.4	27.48	49.77	48.98	48	AKAP8L	A-kinase anchoring protein 8 like [Source:HGNC Symbol;Acc:HGNC:29857]
ENSG00000236829	4.93288	2.30243	0.0151736	0.0270115	yes	up	0.673333	1.12667	0.77	1.25	0	0.77	0.49	2.12	Z97634.1	ribosomal protein L23a (RPL23A) pseudogene
ENSG00000236383	4.93103	2.30189	1.9e-53	1.48e-52	yes	up	15.7767	29.6267	17.42	17.31	12.6	40.81	22.54	25.53	CCDC200	coiled-coil domain containing 200 [Source:HGNC Symbol;Acc:HGNC:43658]
ENSG00000105732	4.93082	2.30183	6.65e-297	2.82e-295	yes	up	14.5267	28.6267	14.1	14.39	15.09	28.27	29.28	28.33	ZNF574	zinc finger protein 574 [Source:HGNC Symbol;Acc:HGNC:26166]
ENSG00000167034	4.91839	2.29819	2.54e-64	2.3e-63	yes	up	3.40333	6.64	3.36	3.89	2.96	6.92	6.58	6.42	NKX3-1	NK3 homeobox 1 [Source:HGNC Symbol;Acc:HGNC:7838]
ENSG00000214691	4.90676	2.29477	0.00804946	0.0148974	yes	up	0.136667	0.276667	0.18	0.16	0.07	0.41	0.28	0.14	LINC01913	long intergenic non-protein coding RNA 1913 [Source:HGNC Symbol;Acc:HGNC:52732]
ENSG00000185262	4.90323	2.29373	7.87e-147	1.51e-145	yes	up	22.4167	45.9733	20.78	22.46	24.01	50.66	45.78	41.48	UBALD2	UBA like domain containing 2 [Source:HGNC Symbol;Acc:HGNC:28438]
ENSG00000185753	4.88038	2.28699	2.59e-150	5.15e-149	yes	up	7.05	13.63	6.68	7.65	6.82	12.75	13.69	14.45	CXorf38	chromosome X open reading frame 38 [Source:HGNC Symbol;Acc:HGNC:28589]
ENSG00000087085	4.87659	2.28587	0.000553186	0.00116581	yes	up	0.183333	0.466667	0.07	0.32	0.16	0.65	0.2	0.55	ACHE	acetylcholinesterase (Cartwright blood group) [Source:HGNC Symbol;Acc:HGNC:108]
ENSG00000283849	4.8723	2.2846	0.00655081	0.0122778	yes	up	0.156667	0.306667	0.21	0.19	0.07	0.46	0.32	0.14	AC092053.2	novel transcript, antisense CSRNP1
ENSG00000127666	4.86831	2.28342	2.66e-40	1.68e-39	yes	up	2.69333	5.17333	3	2.5	2.58	4.99	5.94	4.59	TICAM1	toll like receptor adaptor molecule 1 [Source:NCBI gene;Acc:148022]
ENSG00000105402	4.86608	2.28276	0	0	yes	up	66.29	127.907	66.02	63.91	68.94	122.29	134.29	127.14	NAPA	NSF attachment protein alpha [Source:HGNC Symbol;Acc:HGNC:7641]
ENSG00000157873	4.86268	2.28175	0.026422	0.0452406	yes	up	0.336667	0.256667	0.61	0.07	0.33	0.33	0.09	0.35	TNFRSF14	TNF receptor superfamily member 14 [Source:HGNC Symbol;Acc:HGNC:11912]
ENSG00000284669	4.84437	2.27631	8.59e-06	2.08e-05	yes	up	0.136667	0.263333	0.1	0.12	0.19	0.32	0.29	0.18	AC092053.3	novel transcript, antisense CSRNP1
ENSG00000210196	4.84362	2.27609	9e-36	5.25e-35	yes	up	8.41667	16.1567	7.83	10.14	7.28	13.63	19.31	15.53	MT-TP	mitochondrially encoded tRNA-Pro (CCN) [Source:HGNC Symbol;Acc:HGNC:7494]
ENSG00000280924	4.83767	2.27431	0.00104676	0.00214732	yes	up	0.286667	0.553333	0.27	0.29	0.3	0.64	0.6	0.42	LINC00628	long intergenic non-protein coding RNA 628 [Source:HGNC Symbol;Acc:HGNC:27008]
ENSG00000177989	4.83438	2.27333	1.03e-10	3.15e-10	yes	up	2.78667	7.35667	2.65	4.09	1.62	5.91	6.25	9.91	ODF3B	outer dense fiber of sperm tails 3B [Source:HGNC Symbol;Acc:HGNC:34388]
ENSG00000167779	4.82907	2.27174	0	0	yes	up	150.177	287.64	149.71	147.8	153.02	292.34	285.16	285.42	IGFBP6	insulin like growth factor binding protein 6 [Source:HGNC Symbol;Acc:HGNC:5475]
ENSG00000116514	4.81393	2.26722	9.08e-234	2.83e-232	yes	up	16.0267	31.1367	16.6	15.96	15.52	30.18	30.61	32.62	RNF19B	ring finger protein 19B [Source:HGNC Symbol;Acc:HGNC:26886]
ENSG00000245848	4.81064	2.26623	3.03e-44	2.05e-43	yes	up	5.15667	9.28333	5.29	6.07	4.11	8.8	9.23	9.82	CEBPA	CCAAT enhancer binding protein alpha [Source:HGNC Symbol;Acc:HGNC:1833]
ENSG00000135047	4.80911	2.26577	0	0	yes	up	247.09	482.133	238.08	244.73	258.46	479.64	490.3	476.46	CTSL	cathepsin L [Source:HGNC Symbol;Acc:HGNC:2537]
ENSG00000140519	4.8046	2.26442	1.01e-101	1.35e-100	yes	up	11.2333	17.63	15.97	9.14	8.59	18.17	18.13	16.59	RHCG	Rh family C glycoprotein [Source:HGNC Symbol;Acc:HGNC:18140]
ENSG00000286116	4.80073	2.26325	0.0097135	0.0177878	yes	up	0.116667	0.23	0.26	0	0.09	0.28	0.13	0.28	AL157394.2	FAS antisense RNA 1
ENSG00000274425	4.79607	2.26185	8.65e-13	2.86e-12	yes	up	0.726667	1.39667	0.5	0.91	0.77	1.52	1.53	1.14	AC114271.1	novel transcript, antisense to ICAM3
ENSG00000261270	4.79167	2.26053	0.000384985	0.000823962	yes	up	1.16333	2.23333	0.97	0.87	1.65	1.6	2.1	3	AC012181.2	novel transcript, sense intronic to HERPUD1
ENSG00000152082	4.78502	2.25852	1.25e-47	8.97e-47	yes	up	175.003	356.64	197.71	183.1	144.2	333.03	375.34	361.55	MZT2B	mitotic spindle organizing protein 2B [Source:HGNC Symbol;Acc:HGNC:25886]
ENSG00000087087	4.77983	2.25696	0	0	yes	up	64.09	135.027	68.74	61.02	62.51	127.13	137.22	140.73	SRRT	serrate, RNA effector molecule [Source:HGNC Symbol;Acc:HGNC:24101]
ENSG00000255639	4.77708	2.25613	0	0	yes	up	45.93	85.7633	44.91	45.2	47.68	88.13	81.83	87.33	AC005833.1	novel protein
ENSG00000237973	4.77655	2.25597	8.84e-284	3.49e-282	yes	up	227.73	444.937	230.43	204.07	248.69	510.91	413.17	410.73	MTCO1P12	MT-CO1 pseudogene 12 [Source:HGNC Symbol;Acc:HGNC:52014]
ENSG00000161011	4.77136	2.2544	0	0	yes	up	879.81	1682.49	888.98	922.04	828.41	1641.65	1711.99	1693.84	SQSTM1	sequestosome 1 [Source:HGNC Symbol;Acc:HGNC:11280]
ENSG00000258017	4.76826	2.25346	1.46e-17	5.63e-17	yes	up	139.67	272.257	186.16	139.52	93.33	276.39	256.9	283.48	AC011603.2	novel transcript, antisense to TUBA1B
ENSG00000196136	4.76704	2.25309	1.11e-137	2.01e-136	yes	up	15.4333	29.2633	15.84	14.54	15.92	29.36	28.26	30.17	SERPINA3	serpin family A member 3 [Source:HGNC Symbol;Acc:HGNC:16]
ENSG00000125995	4.7648	2.25242	1.4e-84	1.6e-83	yes	up	252.837	466.237	284.58	228.5	245.43	449.72	482.9	466.09	ROMO1	reactive oxygen species modulator 1 [Source:HGNC Symbol;Acc:HGNC:16185]
ENSG00000254389	4.75948	2.2508	2.29e-07	6.07e-07	yes	up	0.553333	1.04667	0.39	0.57	0.7	1.33	0.74	1.07	RHPN1-AS1	RHPN1 antisense RNA 1 (head to head) [Source:HGNC Symbol;Acc:HGNC:28457]
ENSG00000174564	4.75815	2.2504	6.07e-08	1.65e-07	yes	up	0.686667	1.31	0.75	0.7	0.61	1.77	1.41	0.75	IL20RB	interleukin 20 receptor subunit beta [Source:HGNC Symbol;Acc:HGNC:6004]
ENSG00000105193	4.75174	2.24846	0	0	yes	up	4057.21	7701.95	4163.9	4029.78	3977.96	7809.05	7752.89	7543.91	RPS16	ribosomal protein S16 [Source:HGNC Symbol;Acc:HGNC:10396]
ENSG00000133315	4.74621	2.24678	1.19e-39	7.45e-39	yes	up	10.0667	21.1267	10.73	9.19	10.28	14.85	23.86	24.67	MACROD1	MACRO domain containing 1 [Source:HGNC Symbol;Acc:HGNC:29598]
ENSG00000214559	4.73388	2.24302	2.66e-07	7.01e-07	yes	up	1.35333	1.74333	1.39	1.43	1.24	1.98	1.71	1.54	AC019077.1	novel transcript
ENSG00000142627	4.73094	2.24213	0	0	yes	up	41.76	78.8133	43.68	42.33	39.27	76.22	80.59	79.63	EPHA2	EPH receptor A2 [Source:HGNC Symbol;Acc:HGNC:3386]
ENSG00000168539	4.72937	2.24165	0.0286725	0.0487811	yes	up	0.06	0.25	0.1	0.04	0.04	0.57	0.11	0.07	CHRM1	cholinergic receptor muscarinic 1 [Source:HGNC Symbol;Acc:HGNC:1950]
ENSG00000236824	4.72666	2.24082	5.1e-05	0.00011729	yes	up	73.3167	119.897	69.81	75.11	75.03	89.3	138.92	131.47	BCYRN1	brain cytoplasmic RNA 1 [Source:HGNC Symbol;Acc:HGNC:1022]
ENSG00000269968	4.72458	2.24018	7.2e-10	2.13e-09	yes	up	6.39	11.5533	3.16	7.76	8.25	10.76	10.9	13	AC006064.4	novel transcript, antisense to GAPDH
ENSG00000176170	4.71985	2.23874	2.79e-29	1.41e-28	yes	up	2.87333	5.64333	3.1	3.16	2.36	5.07	6.28	5.58	SPHK1	sphingosine kinase 1 [Source:NCBI gene;Acc:8877]
ENSG00000262664	4.71859	2.23836	1.09e-261	3.88e-260	yes	up	59.5433	111.497	62.15	59.34	57.14	109.75	110.75	113.99	OVCA2	OVCA2, serine hydrolase domain containing [Source:HGNC Symbol;Acc:HGNC:24203]
ENSG00000100911	4.71623	2.23763	0	0	yes	up	167.273	309.56	166.5	161.37	173.95	317.85	304.92	305.91	PSME2	proteasome activator subunit 2 [Source:HGNC Symbol;Acc:HGNC:9569]
ENSG00000277496	4.71216	2.23639	0.0194363	0.0340315	yes	up	0.136667	0.253333	0.21	0.1	0.1	0.12	0.12	0.52	AL357033.4	novel transcript, antisense to SLCO4A1
ENSG00000179918	4.709	2.23542	0	0	yes	up	46.7733	87.75	43.16	49.87	47.29	88.62	86.45	88.18	SEPHS2	selenophosphate synthetase 2 [Source:HGNC Symbol;Acc:HGNC:19686]
ENSG00000162009	4.7037	2.2338	0.0140834	0.0251963	yes	up	0.193333	0.36	0.21	0.23	0.14	0.16	0.23	0.69	SSTR5	somatostatin receptor 5 [Source:HGNC Symbol;Acc:HGNC:11334]
ENSG00000216490	4.69509	2.23115	2.74e-127	4.56e-126	yes	up	29.9533	54.3133	27.72	34.63	27.51	56.56	53.42	52.96	IFI30	IFI30, lysosomal thiol reductase [Source:HGNC Symbol;Acc:HGNC:5398]
ENSG00000260708	4.684	2.22774	1.37e-28	6.88e-28	yes	up	11.2067	20.6967	12.74	10.58	10.3	20.68	18.34	23.07	AL118516.1	novel transcript, antisense to TBC1D22A
ENSG00000171236	4.67785	2.22585	0.000317124	0.000683972	yes	up	0.28	0.33	0.21	0.23	0.4	0.41	0.35	0.23	LRG1	leucine rich alpha-2-glycoprotein 1 [Source:HGNC Symbol;Acc:HGNC:29480]
ENSG00000105372	4.66756	2.22267	0	0	yes	up	3325.77	6138.35	3383.02	3307.09	3287.19	6414.2	5940.9	6059.95	RPS19	ribosomal protein S19 [Source:HGNC Symbol;Acc:HGNC:10402]
ENSG00000165507	4.66432	2.22167	2.59e-11	8.09e-11	yes	up	0.853333	1.35	0.72	1.13	0.71	1.16	1.39	1.5	DEPP1	DEPP1, autophagy regulator [Source:HGNC Symbol;Acc:HGNC:23355]
ENSG00000273604	4.6632	2.22132	2.18e-51	1.65e-50	yes	up	3.89667	7.27	4.08	4.42	3.19	8.09	6.21	7.51	EPOP	elongin BC and polycomb repressive complex 2 associated protein [Source:HGNC Symbol;Acc:HGNC:34493]
ENSG00000166886	4.66068	2.22054	6.38e-219	1.82e-217	yes	up	19.77	38.4233	19.2	21.07	19.04	38.28	39.39	37.6	NAB2	NGFI-A binding protein 2 [Source:HGNC Symbol;Acc:HGNC:7627]
ENSG00000263020	4.65906	2.22004	3.38e-12	1.09e-11	yes	up	1.25	2.81	0.7	1.72	1.33	2.75	2.53	3.15	AL662899.2	novel protein
ENSG00000129521	4.64549	2.21583	4.91e-54	3.87e-53	yes	up	4.09	7.50667	4	4.16	4.11	6.88	8.43	7.21	EGLN3	egl-9 family hypoxia inducible factor 3 [Source:HGNC Symbol;Acc:HGNC:14661]
ENSG00000092295	4.64388	2.21533	1.8e-07	4.78e-07	yes	up	0.606667	1.45667	0.67	0.78	0.37	1.06	1.72	1.59	TGM1	transglutaminase 1 [Source:HGNC Symbol;Acc:HGNC:11777]
ENSG00000070495	4.64362	2.21525	1.6e-102	2.15e-101	yes	up	11.9533	21.4467	12.47	11.54	11.85	20.69	22.11	21.54	JMJD6	jumonji domain containing 6, arginine demethylase and lysine hydroxylase [Source:HGNC Symbol;Acc:HGNC:19355]
ENSG00000167617	4.64207	2.21477	0.0181077	0.031867	yes	up	0.29	0.533333	0.22	0.16	0.49	0.38	0.79	0.43	CDC42EP5	CDC42 effector protein 5 [Source:HGNC Symbol;Acc:HGNC:17408]
ENSG00000136826	4.64187	2.2147	3.8e-262	1.36e-260	yes	up	17.0367	32.5733	16.98	17.08	17.05	32.37	33.16	32.19	KLF4	Kruppel like factor 4 [Source:HGNC Symbol;Acc:HGNC:6348]
ENSG00000128564	4.63992	2.2141	5.04e-44	3.39e-43	yes	up	4.97667	8.34	5.26	5.15	4.52	9.09	8.39	7.54	VGF	VGF nerve growth factor inducible [Source:HGNC Symbol;Acc:HGNC:12684]
ENSG00000261114	4.63721	2.21326	0.00188937	0.00376579	yes	up	1.17667	2.07667	1.39	1.25	0.89	0.41	2.63	3.19	AC012181.1	novel transcript, sense intronic to HERPUD1
ENSG00000276488	4.63706	2.21321	0.00292736	0.00571711	yes	up	0.993333	1.85	1.9	0.62	0.46	2.09	1.87	1.59	AC008735.4	novel transcript, antisense to ZNF865
ENSG00000237840	4.63596	2.21287	7.32e-09	2.08e-08	yes	up	1.59667	2.89	1.86	1.59	1.34	3.46	2.8	2.41	FAM21FP	family with sequence similarity 21 member F, pseudogene [Source:HGNC Symbol;Acc:HGNC:45011]
ENSG00000101189	4.63083	2.21127	2.98e-291	1.22e-289	yes	up	19.7567	33.0433	19.73	19.32	20.22	32.29	33.92	32.92	MRGBP	MRG domain binding protein [Source:HGNC Symbol;Acc:HGNC:15866]
ENSG00000159450	4.62955	2.21087	4.74e-11	1.47e-10	yes	up	0.22	0.403333	0.17	0.26	0.23	0.39	0.46	0.36	TCHH	trichohyalin [Source:HGNC Symbol;Acc:HGNC:11791]
ENSG00000213304	4.62232	2.20862	0.0192309	0.0337037	yes	up	0.703333	1.28	0.7	0.61	0.8	0.45	1.95	1.44	AC008481.2	ribosomal protein L18a (RPL18A) pseudogene
ENSG00000177606	4.61739	2.20708	6.24e-177	1.45e-175	yes	up	17.1867	31.68	16.92	18.81	15.83	32.69	32.92	29.43	JUN	Jun proto-oncogene, AP-1 transcription factor subunit [Source:HGNC Symbol;Acc:HGNC:6204]
ENSG00000100908	4.61662	2.20684	3.97e-168	8.71e-167	yes	up	49.75	87.06	47.04	49.78	52.43	85.26	83.83	92.09	EMC9	ER membrane protein complex subunit 9 [Source:HGNC Symbol;Acc:HGNC:20273]
ENSG00000139722	4.61549	2.20648	4.93e-141	9.15e-140	yes	up	11.13	20.2267	11.41	10.93	11.05	21.81	20.46	18.41	VPS37B	VPS37B, ESCRT-I subunit [Source:HGNC Symbol;Acc:HGNC:25754]
ENSG00000179750	4.61398	2.20601	4.03e-255	1.38e-253	yes	up	30.6333	56.5033	30.06	30.43	31.41	57.16	54.23	58.12	APOBEC3B	apolipoprotein B mRNA editing enzyme catalytic subunit 3B [Source:HGNC Symbol;Acc:HGNC:17352]
ENSG00000189058	4.60498	2.2032	4.75e-05	0.000109499	yes	up	0.91	1.69333	0.51	1.17	1.05	1.62	2.14	1.32	APOD	apolipoprotein D [Source:HGNC Symbol;Acc:HGNC:612]
ENSG00000277182	4.60155	2.20212	1.49e-08	4.17e-08	yes	up	0.776667	1.41667	0.76	0.4	1.17	1.35	1.49	1.41	AC006449.5	novel transcript, antisense to PCGF2
ENSG00000131759	4.59537	2.20018	1.12e-98	1.45e-97	yes	up	8.40667	14.3133	7.9	8.53	8.79	13.04	15.76	14.14	RARA	retinoic acid receptor alpha [Source:HGNC Symbol;Acc:HGNC:9864]
ENSG00000198959	4.59213	2.19916	0	0	yes	up	208.523	356.62	207.92	206.99	210.66	354.41	361.22	354.23	TGM2	transglutaminase 2 [Source:HGNC Symbol;Acc:HGNC:11778]
ENSG00000156453	4.58793	2.19784	1.42e-23	6.4e-23	yes	up	0.956667	1.89	1.03	0.85	0.99	1.67	2.04	1.96	PCDH1	protocadherin 1 [Source:HGNC Symbol;Acc:HGNC:8655]
ENSG00000184371	4.58431	2.1967	5.78e-122	9.28e-121	yes	up	7.33	11.5133	8.95	6.91	6.13	12.7	10.29	11.55	CSF1	colony stimulating factor 1 [Source:HGNC Symbol;Acc:HGNC:2432]
ENSG00000123136	4.58207	2.196	0	0	yes	up	115.903	209.663	114.55	119.62	113.54	218	206.17	204.82	DDX39A	DExD-box helicase 39A [Source:HGNC Symbol;Acc:HGNC:17821]
ENSG00000167395	4.57148	2.19266	1.94e-175	4.47e-174	yes	up	7.31667	13.2	7.36	8.42	6.17	11.63	13.75	14.22	ZNF646	zinc finger protein 646 [Source:HGNC Symbol;Acc:HGNC:29004]
ENSG00000168894	4.56884	2.19183	5.44e-201	1.42e-199	yes	up	126.973	232.653	130.82	123.69	126.41	224.33	235.24	238.39	RNF181	ring finger protein 181 [Source:HGNC Symbol;Acc:HGNC:28037]
ENSG00000162975	4.56259	2.18985	4.47e-35	2.58e-34	yes	up	3.62667	6.6	3.57	4.09	3.22	7.56	5.29	6.95	KCNF1	potassium voltage-gated channel modifier subfamily F member 1 [Source:HGNC Symbol;Acc:HGNC:6246]
ENSG00000167977	4.55299	2.18682	5.09e-250	1.71e-248	yes	up	22.12	40.6133	23.1	20.95	22.31	42.58	40.91	38.35	KCTD5	potassium channel tetramerization domain containing 5 [Source:HGNC Symbol;Acc:HGNC:21423]
ENSG00000275532	4.55206	2.18652	1.83e-09	5.31e-09	yes	up	2.06333	3.26333	2.1	2.09	2	3.38	2.76	3.65	AC006449.2	novel transcript, antisense to MLLT6
ENSG00000166794	4.54924	2.18562	0	0	yes	up	692.34	1254.52	703.08	682.3	691.64	1266.4	1229.95	1267.21	PPIB	peptidylprolyl isomerase B [Source:HGNC Symbol;Acc:HGNC:9255]
ENSG00000187942	4.54856	2.18541	0.00281964	0.00551626	yes	up	0.246667	0.346667	0.21	0.41	0.12	0.39	0.16	0.49	LDLRAD2	low density lipoprotein receptor class A domain containing 2 [Source:HGNC Symbol;Acc:HGNC:32071]
ENSG00000183684	4.54011	2.18273	0	0	yes	up	128.497	225.577	125.22	134.08	126.19	228.79	227.67	220.27	ALYREF	Aly/REF export factor [Source:HGNC Symbol;Acc:HGNC:19071]
ENSG00000182326	4.53685	2.18169	4.19e-272	1.56e-270	yes	up	26.1333	42.9367	28.57	25.91	23.92	43.95	43.15	41.71	C1S	complement C1s [Source:HGNC Symbol;Acc:HGNC:1247]
ENSG00000204438	4.53546	2.18125	3.55e-96	4.51e-95	yes	up	10.9067	18.6033	9.84	11.35	11.53	19.81	18.17	17.83	GPANK1	G-patch domain and ankyrin repeats 1 [Source:HGNC Symbol;Acc:HGNC:13920]
ENSG00000123395	4.53541	2.18123	0	0	yes	up	63.6933	118.753	64.15	61.88	65.05	121.36	117.4	117.5	ATG101	autophagy related 101 [Source:HGNC Symbol;Acc:HGNC:25679]
ENSG00000171858	4.52765	2.17876	4.56e-232	1.41e-230	yes	up	1878.14	3237.41	1936.71	1875.98	1821.74	3315.56	3222.83	3173.83	RPS21	ribosomal protein S21 [Source:HGNC Symbol;Acc:HGNC:10409]
ENSG00000112658	4.52655	2.17841	1e-213	2.8e-212	yes	up	12.7767	20.9067	13.11	12.69	12.53	22.21	19.54	20.97	SRF	serum response factor [Source:HGNC Symbol;Acc:HGNC:11291]
ENSG00000067066	4.51393	2.17438	1.15e-156	2.39e-155	yes	up	13.8033	26.9133	14.81	13.94	12.66	26.07	24.29	30.38	SP100	SP100 nuclear antigen [Source:HGNC Symbol;Acc:HGNC:11206]
ENSG00000105699	4.50869	2.17271	1.28e-129	2.18e-128	yes	up	21.7033	37.54	22.52	23.81	18.78	34.61	39.69	38.32	LSR	lipolysis stimulated lipoprotein receptor [Source:HGNC Symbol;Acc:HGNC:29572]
ENSG00000246705	4.50633	2.17195	0	0	yes	up	207.163	379.103	208.66	204.69	208.14	366.48	391.83	379	H2AFJ	H2A histone family member J [Source:HGNC Symbol;Acc:HGNC:14456]
ENSG00000261067	4.50395	2.17119	1.99e-18	7.82e-18	yes	up	2.60667	5.10667	2.54	2.78	2.5	4.42	7.06	3.84	AC109460.3	novel transcript
ENSG00000254692	4.50148	2.1704	2.6e-51	1.97e-50	yes	up	7.06667	11.7633	8.08	7.94	5.18	12.02	11.25	12.02	AL136295.1	novel protein
ENSG00000171621	4.48605	2.16545	7.04e-104	9.61e-103	yes	up	9.92	17.4767	10.3	10.77	8.69	17.58	15.39	19.46	SPSB1	splA/ryanodine receptor domain and SOCS box containing 1 [Source:HGNC Symbol;Acc:HGNC:30628]
ENSG00000063177	4.48557	2.16529	0	0	yes	up	1677.07	2961.7	1617.06	1729.67	1684.47	2965.26	3043.23	2876.62	RPL18	ribosomal protein L18 [Source:HGNC Symbol;Acc:HGNC:10310]
ENSG00000092621	4.4796	2.16337	0	0	yes	up	56.3867	101.627	54.4	56.51	58.25	97.02	110.94	96.92	PHGDH	phosphoglycerate dehydrogenase [Source:HGNC Symbol;Acc:HGNC:8923]
ENSG00000206147	4.47564	2.16209	0.00866311	0.0159576	yes	up	1.26	2.24667	1.86	0.83	1.09	2.09	3.28	1.37	RPL23AP57	ribosomal protein L23a pseudogene 57 [Source:HGNC Symbol;Acc:HGNC:36971]
ENSG00000149806	4.46007	2.15707	0	0	yes	up	1076.81	1872.44	1104.74	1105.6	1020.09	1858.93	1908.82	1849.58	FAU	FAU, ubiquitin like and ribosomal protein S30 fusion [Source:HGNC Symbol;Acc:HGNC:3597]
ENSG00000136930	4.4589	2.15669	0	0	yes	up	178.5	318.043	178.5	178.1	178.9	319.1	316.8	318.23	PSMB7	proteasome subunit beta 7 [Source:HGNC Symbol;Acc:HGNC:9544]
ENSG00000163623	4.44945	2.15363	0.0287275	0.0488666	yes	up	0.0766667	0.123333	0.12	0.05	0.06	0.09	0.1	0.18	NKX6-1	NK6 homeobox 1 [Source:HGNC Symbol;Acc:HGNC:7839]
ENSG00000198855	4.44918	2.15354	6.1e-34	3.44e-33	yes	up	2.40333	4.27333	2.34	2.58	2.29	3.95	5.19	3.68	FICD	FIC domain containing [Source:HGNC Symbol;Acc:HGNC:18416]
ENSG00000179271	4.44565	2.1524	1.81e-23	8.15e-23	yes	up	41.13	72.89	46.51	46.91	29.97	71.7	74.74	72.23	GADD45GIP1	GADD45G interacting protein 1 [Source:HGNC Symbol;Acc:HGNC:29996]
ENSG00000123992	4.44565	2.15239	8.35e-191	2.1e-189	yes	up	28.98	54.58	24.96	29.16	32.82	58.02	57.33	48.39	DNPEP	aspartyl aminopeptidase [Source:HGNC Symbol;Acc:HGNC:2981]
ENSG00000269604	4.44128	2.15098	1.67e-141	3.11e-140	yes	up	7.70667	13.6333	7.29	7.42	8.41	13.22	13.88	13.8	AC005523.2	novel transcript, antisense to FEM1A
ENSG00000083845	4.44055	2.15074	0	0	yes	up	1676.4	2955.67	1704.32	1697.44	1627.45	2976.71	3047.63	2842.68	RPS5	ribosomal protein S5 [Source:HGNC Symbol;Acc:HGNC:10426]
ENSG00000198832	4.43784	2.14986	2.19e-152	4.47e-151	yes	up	58.3033	101.563	54.56	61.42	58.93	101.02	103.9	99.77	SELENOM	selenoprotein M [Source:HGNC Symbol;Acc:HGNC:30397]
ENSG00000160789	4.43576	2.14918	0	0	yes	up	304.803	565.147	312.43	317.85	284.13	564.26	574.81	556.37	LMNA	lamin A/C [Source:HGNC Symbol;Acc:HGNC:6636]
ENSG00000131094	4.43121	2.1477	1.56e-38	9.59e-38	yes	up	9.08333	16.06	10.06	10.39	6.8	17.39	16.12	14.67	C1QL1	complement C1q like 1 [Source:HGNC Symbol;Acc:HGNC:24182]
ENSG00000185339	4.42341	2.14516	3.92e-68	3.7e-67	yes	up	6.63667	11.52	5.75	7.48	6.68	12.2	10.64	11.72	TCN2	transcobalamin 2 [Source:HGNC Symbol;Acc:HGNC:11653]
ENSG00000273391	4.42225	2.14478	6.75e-05	0.000154091	yes	up	2.13667	3.72667	2.25	2.39	1.77	2.89	5.04	3.25	AC083880.1	novel transcript, antisense to LUC7L2
ENSG00000083817	4.41358	2.14195	5.63e-36	3.3e-35	yes	up	2.59333	4.55333	2.23	2.74	2.81	4.26	4.73	4.67	ZNF416	zinc finger protein 416 [Source:HGNC Symbol;Acc:HGNC:20645]
ENSG00000105640	4.41273	2.14167	0	0	yes	up	1716.88	2980.7	1672.76	1777.03	1700.85	2946.71	3054.49	2940.9	RPL18A	ribosomal protein L18a [Source:HGNC Symbol;Acc:HGNC:10311]
ENSG00000172336	4.4103	2.14088	5.12e-207	1.39e-205	yes	up	76.2333	132.317	77.37	76.02	75.31	123.13	136.67	137.15	POP7	POP7 homolog, ribonuclease P/MRP subunit [Source:HGNC Symbol;Acc:HGNC:19949]
ENSG00000180879	4.40872	2.14036	0	0	yes	up	279.493	507.713	296.27	271.76	270.45	504.25	507.44	511.45	SSR4	signal sequence receptor subunit 4 [Source:HGNC Symbol;Acc:HGNC:11326]
ENSG00000279227	4.40756	2.13998	2.16e-09	6.26e-09	yes	up	1.15333	2.03	1.38	1.26	0.82	2.32	1.6	2.17	AC009303.4	novel transcript
ENSG00000137198	4.40372	2.13872	0.0071466	0.0133221	yes	up	0.3	0.653333	0.48	0.3	0.12	0.76	0.9	0.3	GMPR	guanosine monophosphate reductase [Source:HGNC Symbol;Acc:HGNC:4376]
ENSG00000129654	4.403	2.13849	0.0190712	0.0334411	yes	up	0.09	0.163333	0.1	0.02	0.15	0.21	0.16	0.12	FOXJ1	forkhead box J1 [Source:HGNC Symbol;Acc:HGNC:3816]
ENSG00000281571	4.40072	2.13774	1.2e-14	4.23e-14	yes	up	3.07333	5.37333	3.9	2.58	2.74	5.87	5.39	4.86	AC241585.2	TEC
ENSG00000111678	4.40006	2.13752	8.7e-271	3.23e-269	yes	up	305.977	528.31	323.18	297.34	297.41	501.33	558.39	525.21	C12orf57	chromosome 12 open reading frame 57 [Source:HGNC Symbol;Acc:HGNC:29521]
ENSG00000090776	4.39901	2.13718	1.13e-89	1.34e-88	yes	up	6.06667	10.6533	6.65	6.14	5.41	10.31	10.97	10.68	EFNB1	ephrin B1 [Source:HGNC Symbol;Acc:HGNC:3226]
ENSG00000189068	4.39184	2.13483	0.00263432	0.00516562	yes	up	1.59	2.77	2.78	1.74	0.25	3.39	2.19	2.73	VSTM1	V-set and transmembrane domain containing 1 [Source:HGNC Symbol;Acc:HGNC:29455]
ENSG00000175213	4.38984	2.13417	6.38e-61	5.54e-60	yes	up	10.3133	17.3767	10.17	12.03	8.74	14.88	21.32	15.93	ZNF408	zinc finger protein 408 [Source:HGNC Symbol;Acc:HGNC:20041]
ENSG00000070669	4.38955	2.13407	0	0	yes	up	92.1333	153.777	89.78	90.05	96.57	157.29	149	155.04	ASNS	asparagine synthetase (glutamine-hydrolyzing) [Source:HGNC Symbol;Acc:HGNC:753]
ENSG00000181029	4.38205	2.1316	1.98e-12	6.45e-12	yes	up	48.77	80.0933	56.85	54.4	35.06	76.64	85.85	77.79	TRAPPC5	trafficking protein particle complex 5 [Source:HGNC Symbol;Acc:HGNC:23067]
ENSG00000244563	4.38153	2.13144	0.00275633	0.00539759	yes	up	8.84667	14.4333	2.15	4.73	19.66	13.81	21.12	8.37	AC006011.1	ribosomal protein S26 (RPS26) pseudogene
ENSG00000139725	4.37974	2.13085	0	0	yes	up	81.0567	140.593	78.7	82	82.47	141.95	144.68	135.15	RHOF	ras homolog family member F, filopodia associated [Source:HGNC Symbol;Acc:HGNC:15703]
ENSG00000185022	4.37864	2.13048	2.33e-161	4.95e-160	yes	up	16.91	29.5333	17.71	16.55	16.47	30.89	26.97	30.74	MAFF	MAF bZIP transcription factor F [Source:HGNC Symbol;Acc:HGNC:6780]
ENSG00000166073	4.37665	2.12983	9.55e-71	9.28e-70	yes	up	3.98	6.93333	4.05	3.97	3.92	7.29	6.05	7.46	GPR176	G protein-coupled receptor 176 [Source:HGNC Symbol;Acc:HGNC:32370]
ENSG00000042493	4.3766	2.12981	3.6e-129	6.12e-128	yes	up	23.9	41.28	23.59	24.47	23.64	41.16	44.41	38.27	CAPG	capping actin protein, gelsolin like [Source:HGNC Symbol;Acc:HGNC:1474]
ENSG00000253958	4.37129	2.12806	1.8e-54	1.43e-53	yes	up	4.74	8.25333	4.87	4.91	4.44	8.67	7.57	8.52	CLDN23	claudin 23 [Source:HGNC Symbol;Acc:HGNC:17591]
ENSG00000221949	4.36799	2.12697	2.15e-30	1.12e-29	yes	up	3.79	6.79667	3.54	5.23	2.6	7.22	7.21	5.96	LINC01465	long intergenic non-protein coding RNA 1465 [Source:HGNC Symbol;Acc:HGNC:26364]
ENSG00000116863	4.36795	2.12696	1.06e-99	1.39e-98	yes	up	20.86	36.26	21.12	22.83	18.63	32.99	37.49	38.3	ADPRHL2	ADP-ribosylhydrolase like 2 [Source:HGNC Symbol;Acc:HGNC:21304]
ENSG00000274213	4.35969	2.12422	1.66e-09	4.83e-09	yes	up	22.9467	37.76	17.33	16.07	35.44	36.88	39.23	37.17	AC015912.3	novel transcript
ENSG00000105991	4.35338	2.12213	3.71e-32	2.01e-31	yes	up	3.03667	4.94667	2.96	3.04	3.11	4.17	4.7	5.97	HOXA1	homeobox A1 [Source:HGNC Symbol;Acc:HGNC:5099]
ENSG00000136942	4.34992	2.12099	0	0	yes	up	2335.85	3923.26	2286.17	2376.38	2344.99	3939.17	3999.21	3831.41	RPL35	ribosomal protein L35 [Source:HGNC Symbol;Acc:HGNC:10344]
ENSG00000170889	4.34955	2.12086	0	0	yes	up	1830.44	3143.57	1871.32	1796.28	1823.71	3236.54	3101.29	3092.89	RPS9	ribosomal protein S9 [Source:HGNC Symbol;Acc:HGNC:10442]
ENSG00000225963	4.34929	2.12078	0.000505591	0.00106983	yes	up	0.553333	0.743333	0.39	0.13	1.14	0.9	0.88	0.45	AC009950.1	novel transcript, antisense to SP110
ENSG00000142534	4.3452	2.11942	0	0	yes	up	4099.43	7001.95	3992.86	4157.26	4148.18	6984.79	7148.8	6872.25	RPS11	ribosomal protein S11 [Source:HGNC Symbol;Acc:HGNC:10384]
ENSG00000053501	4.34518	2.11941	1.42e-66	1.32e-65	yes	up	18.5	32.48	17.67	17.92	19.91	34.35	31.82	31.27	USE1	unconventional SNARE in the ER 1 [Source:HGNC Symbol;Acc:HGNC:30882]
ENSG00000139832	4.33819	2.11709	2.01e-29	1.03e-28	yes	up	3.47	5.98	3.42	3.43	3.56	6	5.81	6.13	RAB20	RAB20, member RAS oncogene family [Source:HGNC Symbol;Acc:HGNC:18260]
ENSG00000173530	4.33452	2.11587	1.39e-233	4.32e-232	yes	up	16.4567	28.4167	15.82	15.89	17.66	27.31	28.32	29.62	TNFRSF10D	TNF receptor superfamily member 10d [Source:HGNC Symbol;Acc:HGNC:11907]
ENSG00000181274	4.33419	2.11576	4.96e-96	6.28e-95	yes	up	9.37667	15.89	8.73	9.32	10.08	16.35	15.2	16.12	FRAT2	FRAT2, WNT signaling pathway regulator [Source:HGNC Symbol;Acc:HGNC:16048]
ENSG00000146834	4.33315	2.11542	0	0	yes	up	38.6767	69.2	39.1	38.86	38.07	71.28	70.17	66.15	MEPCE	methylphosphate capping enzyme [Source:HGNC Symbol;Acc:HGNC:20247]
ENSG00000230359	4.32865	2.11392	4.85e-12	1.56e-11	yes	up	1.34	3.42667	1.18	1.45	1.39	1.63	3.86	4.79	TPI1P2	triosephosphate isomerase 1 pseudogene 2 [Source:HGNC Symbol;Acc:HGNC:38069]
ENSG00000157152	4.32668	2.11326	0.00825656	0.0152654	yes	up	0.176667	0.173333	0.07	0.23	0.23	0.15	0.22	0.15	SYN2	synapsin II [Source:HGNC Symbol;Acc:HGNC:11495]
ENSG00000125835	4.32478	2.11263	0	0	yes	up	680.033	1160.23	683.6	681.85	674.65	1173.22	1189.5	1117.97	SNRPB	small nuclear ribonucleoprotein polypeptides B and B1 [Source:HGNC Symbol;Acc:HGNC:11153]
ENSG00000168505	4.32393	2.11234	1.54e-08	4.31e-08	yes	up	1.56	2.07333	1.38	2	1.3	1.12	1.87	3.23	GBX2	gastrulation brain homeobox 2 [Source:HGNC Symbol;Acc:HGNC:4186]
ENSG00000198805	4.31577	2.10962	0	0	yes	up	92.7933	158.94	91.65	89.83	96.9	159.39	160.89	156.54	PNP	purine nucleoside phosphorylase [Source:HGNC Symbol;Acc:HGNC:7892]
ENSG00000107262	4.30875	2.10727	2.44e-126	4.03e-125	yes	up	82.0567	151.477	86.05	92.16	67.96	172.75	139.33	142.35	BAG1	BCL2 associated athanogene 1 [Source:HGNC Symbol;Acc:HGNC:937]
ENSG00000085662	4.30384	2.10562	0	0	yes	up	1423.86	2423.39	1457.45	1406.56	1407.56	2462.3	2436.94	2370.94	AKR1B1	aldo-keto reductase family 1 member B [Source:HGNC Symbol;Acc:HGNC:381]
ENSG00000255568	4.30113	2.10472	6.78e-07	1.75e-06	yes	up	1.29667	2.42667	1.36	1.59	0.94	2.38	2.69	2.21	BRWD1-AS2	BRWD1 antisense RNA 2 [Source:HGNC Symbol;Acc:HGNC:16423]
ENSG00000177875	4.29845	2.10382	1.28e-74	1.3e-73	yes	up	8.74	14.9567	7.59	9.68	8.95	13.99	15.96	14.92	CCDC184	coiled-coil domain containing 184 [Source:HGNC Symbol;Acc:HGNC:33749]
ENSG00000272667	4.29773	2.10357	3.66e-06	9.03e-06	yes	up	2.22667	3.71333	2.17	2.16	2.35	4.76	3.15	3.23	AC012306.2	novel transcript
ENSG00000168209	4.29441	2.10246	0	0	yes	up	138.247	238.963	140.51	140.45	133.78	241.25	236.64	239	DDIT4	DNA damage inducible transcript 4 [Source:HGNC Symbol;Acc:HGNC:24944]
ENSG00000018280	4.28365	2.09884	0.000747174	0.00155786	yes	up	0.8	2.01667	0.12	0.15	2.13	5.4	0.2	0.45	SLC11A1	solute carrier family 11 member 1 [Source:HGNC Symbol;Acc:HGNC:10907]
ENSG00000089692	4.2834	2.09875	0.00839538	0.0155037	yes	up	0.39	1.34333	0.73	0.06	0.38	3.43	0.49	0.11	LAG3	lymphocyte activating 3 [Source:HGNC Symbol;Acc:HGNC:6476]
ENSG00000183336	4.2833	2.09872	0.0108453	0.0197415	yes	up	9.9	17.81	4.19	3.55	21.96	25.91	21.93	5.59	BOLA2	bolA family member 2 [Source:HGNC Symbol;Acc:HGNC:29488]
ENSG00000124614	4.27964	2.09749	0	0	yes	up	1270.24	2131.1	1220.17	1310.06	1280.48	2107.16	2176.3	2109.84	RPS10	ribosomal protein S10 [Source:HGNC Symbol;Acc:HGNC:10383]
ENSG00000197982	4.27462	2.0958	3.39e-118	5.27e-117	yes	up	28.5267	49.0867	30.51	29.17	25.9	49.4	47.97	49.89	C1orf122	chromosome 1 open reading frame 122 [Source:HGNC Symbol;Acc:HGNC:24789]
ENSG00000162772	4.27318	2.09531	2.07e-113	3.08e-112	yes	up	20.3133	33.3333	20.64	18.73	21.57	35.74	33.83	30.43	ATF3	activating transcription factor 3 [Source:HGNC Symbol;Acc:HGNC:785]
ENSG00000188313	4.27256	2.0951	1.24e-189	3.07e-188	yes	up	41.41	78.8033	39.3	40.71	44.22	84.93	70.34	81.14	PLSCR1	phospholipid scramblase 1 [Source:HGNC Symbol;Acc:HGNC:9092]
ENSG00000183617	4.26961	2.09411	3.89e-87	4.53e-86	yes	up	49.3167	82.5967	47.11	54.69	46.15	79.08	85.62	83.09	MRPL54	mitochondrial ribosomal protein L54 [Source:HGNC Symbol;Acc:HGNC:16685]
ENSG00000232220	4.2693	2.094	2.16e-14	7.56e-14	yes	up	16.1533	26.2267	11.14	19.04	18.28	22.37	30.16	26.15	AC008440.2	novel transcript
ENSG00000177409	4.2669	2.09319	1.19e-10	3.63e-10	yes	up	0.42	0.99	0.46	0.24	0.56	0.49	1.81	0.67	SAMD9L	sterile alpha motif domain containing 9 like [Source:HGNC Symbol;Acc:HGNC:1349]
ENSG00000264278	4.25642	2.08964	0.00168086	0.00336801	yes	up	2.42	3.93	3.71	3.3	0.25	4.96	3.09	3.74	ZNF236-DT	ZNF236 divergent transcript [Source:HGNC Symbol;Acc:HGNC:53779]
ENSG00000148346	4.25474	2.08907	1.34e-154	2.77e-153	yes	up	73.79	121.317	74.3	73.8	73.27	111.01	123.62	129.32	LCN2	lipocalin 2 [Source:HGNC Symbol;Acc:HGNC:6526]
ENSG00000240342	4.25472	2.08906	2.16e-132	3.74e-131	yes	up	77.0067	129.643	80.32	75.81	74.89	139.71	114.3	134.92	RPS2P5	ribosomal protein S2 pseudogene 5 [Source:HGNC Symbol;Acc:HGNC:31386]
ENSG00000204498	4.25426	2.08891	2.59e-46	1.82e-45	yes	up	8.45667	14.4033	7.77	9.1	8.5	13.64	13.39	16.18	NFKBIL1	NFKB inhibitor like 1 [Source:HGNC Symbol;Acc:HGNC:7800]
ENSG00000178718	4.24612	2.08615	7.1e-84	8.02e-83	yes	up	14.7367	24.9967	15.1	16.76	12.35	26.75	25.38	22.86	RPP25	ribonuclease P and MRP subunit p25 [Source:HGNC Symbol;Acc:HGNC:30361]
ENSG00000272767	4.24459	2.08562	0.00790063	0.0146445	yes	up	0.263333	0.43	0.38	0.21	0.2	0.59	0.28	0.42	JMJD1C-AS1	JMJD1C antisense RNA 1 [Source:HGNC Symbol;Acc:HGNC:28222]
ENSG00000088826	4.24355	2.08527	0	0	yes	up	193.757	366.11	199.29	198.01	183.97	374.85	372.83	350.65	SMOX	spermine oxidase [Source:HGNC Symbol;Acc:HGNC:15862]
ENSG00000136327	4.24323	2.08516	1.1e-09	3.24e-09	yes	up	1.78333	3	1.44	2.38	1.53	3.83	2.42	2.75	NKX2-8	NK2 homeobox 8 [Source:HGNC Symbol;Acc:HGNC:16364]
ENSG00000114942	4.24253	2.08492	0	0	yes	up	683.48	1134.74	663.29	683.59	703.56	1146.09	1162.04	1096.09	EEF1B2	eukaryotic translation elongation factor 1 beta 2 [Source:HGNC Symbol;Acc:HGNC:3208]
ENSG00000101457	4.2418	2.08468	2.29e-119	3.6e-118	yes	up	25.8833	46.7633	26.71	24.64	26.3	47.44	48.81	44.04	DNTTIP1	deoxynucleotidyltransferase terminal interacting protein 1 [Source:HGNC Symbol;Acc:HGNC:16160]
ENSG00000142546	4.2326	2.08154	8.6e-190	2.14e-188	yes	up	72.9633	123.583	77.53	68.83	72.53	123.6	129.8	117.35	NOSIP	nitric oxide synthase interacting protein [Source:HGNC Symbol;Acc:HGNC:17946]
ENSG00000139318	4.23226	2.08143	3.21e-127	5.33e-126	yes	up	9.31	16.22	8.82	9.95	9.16	18.08	14.79	15.79	DUSP6	dual specificity phosphatase 6 [Source:HGNC Symbol;Acc:HGNC:3072]
ENSG00000213719	4.22978	2.08058	0	0	yes	up	371.943	617.057	372.31	365.5	378.02	605.68	624.96	620.53	CLIC1	chloride intracellular channel 1 [Source:HGNC Symbol;Acc:HGNC:2062]
ENSG00000228253	4.21596	2.07586	3.01e-55	2.42e-54	yes	up	45734.5	65962.7	44796	47177.3	45230.3	62160.7	66072.3	69655.2	MT-ATP8	mitochondrially encoded ATP synthase membrane subunit 8 [Source:HGNC Symbol;Acc:HGNC:7415]
ENSG00000185115	4.21557	2.07573	8.66e-153	1.77e-151	yes	up	6.92333	11.6567	7.18	6.68	6.91	12.56	11.04	11.37	NSMCE3	NSE3 homolog, SMC5-SMC6 complex component [Source:HGNC Symbol;Acc:HGNC:7677]
ENSG00000151929	4.21527	2.07563	1.34e-296	5.69e-295	yes	up	37.53	63.0367	36.21	38.64	37.74	66.12	58.58	64.41	BAG3	BCL2 associated athanogene 3 [Source:HGNC Symbol;Acc:HGNC:939]
ENSG00000165731	4.21442	2.07533	1.08e-05	2.59e-05	yes	up	0.163333	0.463333	0.17	0.12	0.2	0.38	0.31	0.7	RET	ret proto-oncogene [Source:HGNC Symbol;Acc:HGNC:9967]
ENSG00000158156	4.2112	2.07423	7.13e-22	3.08e-21	yes	up	1.86	2.72333	2.22	1.53	1.83	2.92	2.98	2.27	XKR8	XK related 8 [Source:HGNC Symbol;Acc:HGNC:25508]
ENSG00000169252	4.20922	2.07355	0.000475315	0.00100839	yes	up	0.19	0.316667	0.13	0.25	0.19	0.45	0.13	0.37	ADRB2	adrenoceptor beta 2 [Source:HGNC Symbol;Acc:HGNC:286]
ENSG00000259802	4.20871	2.07338	1.19e-17	4.58e-17	yes	up	5.24333	8.10333	5.64	4.92	5.17	8.2	7.91	8.2	AC012640.2	novel transcript, antisense to MARCH6
ENSG00000163644	4.20554	2.07229	1.01e-06	2.59e-06	yes	up	0.316667	0.83	0.28	0.47	0.2	0.73	0.9	0.86	PPM1K	protein phosphatase, Mg2+/Mn2+ dependent 1K [Source:HGNC Symbol;Acc:HGNC:25415]
ENSG00000170604	4.20528	2.0722	3.04e-113	4.52e-112	yes	up	20.7933	34.7	21.02	23.12	18.24	35.16	34.46	34.48	IRF2BP1	interferon regulatory factor 2 binding protein 1 [Source:HGNC Symbol;Acc:HGNC:21728]
ENSG00000163156	4.20125	2.07082	1.3e-66	1.21e-65	yes	up	24.8833	39.3067	21.16	27.7	25.79	41.9	36.53	39.49	SCNM1	sodium channel modifier 1 [Source:HGNC Symbol;Acc:HGNC:23136]
ENSG00000114383	4.20096	2.07072	5.24e-82	5.82e-81	yes	up	42.3633	50.4033	46.14	45.12	35.83	45.7	56.07	49.44	TUSC2	tumor suppressor 2, mitochondrial calcium regulator [Source:HGNC Symbol;Acc:HGNC:17034]
ENSG00000112096	4.19582	2.06895	1.14e-235	3.59e-234	yes	up	56.0367	161.92	63.2	51.66	53.25	168.54	160.1	157.12	SOD2	superoxide dismutase 2 [Source:HGNC Symbol;Acc:HGNC:11180]
ENSG00000167526	4.19161	2.0675	6.38e-128	1.07e-126	yes	up	3566.26	6048.05	3800.53	3706.79	3191.45	6030.88	6128.59	5984.69	RPL13	ribosomal protein L13 [Source:HGNC Symbol;Acc:HGNC:10303]
ENSG00000100604	4.18988	2.06691	6.9e-11	2.12e-10	yes	up	1.02	1.63333	0.91	0.9	1.25	1.49	1.61	1.8	CHGA	chromogranin A [Source:HGNC Symbol;Acc:HGNC:1929]
ENSG00000130787	4.18706	2.06594	5e-159	1.05e-157	yes	up	11.2867	20.3833	11.98	11.27	10.61	19.08	21.76	20.31	HIP1R	huntingtin interacting protein 1 related [Source:HGNC Symbol;Acc:HGNC:18415]
ENSG00000143333	4.18655	2.06576	0.000778263	0.00161986	yes	up	0.283333	0.466667	0.15	0.51	0.19	0.47	0.31	0.62	RGS16	regulator of G protein signaling 16 [Source:HGNC Symbol;Acc:HGNC:9997]
ENSG00000171222	4.18356	2.06473	8.79e-220	2.52e-218	yes	up	80.8633	135.507	81.68	86.75	74.16	135.35	135.7	135.47	SCAND1	SCAN domain containing 1 [Source:HGNC Symbol;Acc:HGNC:10566]
ENSG00000258674	4.1831	2.06457	0.00120281	0.00245088	yes	up	0.74	1.27	1.21	0.34	0.67	0.88	2.19	0.74	AC011448.1	readthrough between NDUFA13 and YJEFN3
ENSG00000274818	4.18201	2.0642	0.000230961	0.000504226	yes	up	3.24333	5.26333	3.69	2.63	3.41	3.78	4.18	7.83	AC004825.2	novel transcript
ENSG00000197744	4.17253	2.06092	2.6e-08	7.18e-08	yes	up	2.75	4.50667	3.36	2.27	2.62	4.4	3.66	5.46	PTMAP2	prothymosin alpha pseudogene 2 [Source:HGNC Symbol;Acc:HGNC:9625]
ENSG00000277791	4.16761	2.05922	0	0	yes	up	247.403	412.807	247.25	238.91	256.05	401.9	425.58	410.94	PSMB3	proteasome subunit beta 3 [Source:HGNC Symbol;Acc:HGNC:9540]
ENSG00000130255	4.16514	2.05837	5.92e-281	2.31e-279	yes	up	620.127	1018.66	655.59	589.26	615.53	1056.6	997.74	1001.65	RPL36	ribosomal protein L36 [Source:HGNC Symbol;Acc:HGNC:13631]
ENSG00000062038	4.16481	2.05825	0.000210601	0.000461061	yes	up	0.446667	0.586667	0.3	0.5	0.54	0.46	0.79	0.51	CDH3	cadherin 3 [Source:HGNC Symbol;Acc:HGNC:1762]
ENSG00000175416	4.15991	2.05655	0	0	yes	up	94.6933	155.623	92.62	95.18	96.28	157.18	160.31	149.38	CLTB	clathrin light chain B [Source:HGNC Symbol;Acc:HGNC:2091]
ENSG00000215692	4.15687	2.0555	2.12e-10	6.38e-10	yes	up	1.70667	3.02667	0.83	2.69	1.6	2.34	2.27	4.47	AC114730.1	novel transcript
ENSG00000188215	4.15683	2.05548	6.23e-38	3.79e-37	yes	up	1.64667	2.12333	1.9	1.65	1.39	2.29	1.91	2.17	DCUN1D3	defective in cullin neddylation 1 domain containing 3 [Source:HGNC Symbol;Acc:HGNC:28734]
ENSG00000266053	4.15514	2.0549	0.000204619	0.000448495	yes	up	1.00667	1.75333	0.99	1.11	0.92	1.64	1.84	1.78	NDUFV2-AS1	NDUFV2 antisense RNA 1 [Source:HGNC Symbol;Acc:HGNC:50826]
ENSG00000149798	4.14975	2.05302	1.21e-26	5.86e-26	yes	up	3.51667	5.86	4	3.61	2.94	5.88	6.67	5.03	CDC42EP2	CDC42 effector protein 2 [Source:HGNC Symbol;Acc:HGNC:16263]
ENSG00000219435	4.14832	2.05253	0.0065503	0.0122778	yes	up	0.653333	1.12667	0.47	0.79	0.7	2.03	0.37	0.98	CATSPERZ	catsper channel auxiliary subunit zeta [Source:HGNC Symbol;Acc:HGNC:19231]
ENSG00000163220	4.14371	2.05092	0.00127655	0.00259465	yes	up	1.78667	2.93	2.27	1.21	1.88	4.86	2.51	1.42	S100A9	S100 calcium binding protein A9 [Source:HGNC Symbol;Acc:HGNC:10499]
ENSG00000131446	4.13567	2.04812	0	0	yes	up	85.37	135.86	83.75	86.99	85.37	132.79	136.05	138.74	MGAT1	mannosyl (alpha-1,3-)-glycoprotein beta-1,2-N-acetylglucosaminyltransferase [Source:HGNC Symbol;Acc:HGNC:7044]
ENSG00000284461	4.13369	2.04743	1.54e-07	4.12e-07	yes	up	3.08667	2.97333	2.24	3.19	3.83	4.39	1.96	2.57	AC027644.4	novel transcript
ENSG00000198840	4.1327	2.04709	0	0	yes	up	7966.75	12412.4	7702.54	8172.87	8024.83	12434.3	12449.7	12353.2	MT-ND3	mitochondrially encoded NADH:ubiquinone oxidoreductase core subunit 3 [Source:HGNC Symbol;Acc:HGNC:7458]
ENSG00000130748	4.12659	2.04495	4.41e-05	0.000101826	yes	up	45.4233	74.12	61.41	55.72	19.14	79.48	68.32	74.56	TMEM160	transmembrane protein 160 [Source:HGNC Symbol;Acc:HGNC:26042]
ENSG00000273204	4.12518	2.04446	0.00205811	0.00408611	yes	up	2.91333	4.57333	1.8	3.38	3.56	2.18	4.87	6.67	AC104506.1	novel transcript, antisense to EXTL2
ENSG00000206190	4.12505	2.04441	3e-95	3.76e-94	yes	up	3.67667	4.68	3.18	3.46	4.39	5.08	4.5	4.46	ATP10A	ATPase phospholipid transporting 10A (putative) [Source:HGNC Symbol;Acc:HGNC:13542]
ENSG00000051523	4.12482	2.04433	0	0	yes	up	468.207	771.24	498.48	474.98	431.16	798.72	767.3	747.7	CYBA	cytochrome b-245 alpha chain [Source:HGNC Symbol;Acc:HGNC:2577]
ENSG00000125398	4.12372	2.04395	5.54e-110	7.99e-109	yes	up	5.65	9.28	5.39	5.66	5.9	9.57	8.78	9.49	SOX9	SRY-box 9 [Source:HGNC Symbol;Acc:HGNC:11204]
ENSG00000180210	4.12261	2.04356	5.24e-06	1.28e-05	yes	up	0.616667	1.01667	0.79	0.48	0.58	0.64	1.19	1.22	F2	coagulation factor II, thrombin [Source:HGNC Symbol;Acc:HGNC:3535]
ENSG00000132792	4.12067	2.04288	6.77e-277	2.6e-275	yes	up	45.0233	83.5967	44.86	40.48	49.73	84.07	77.78	88.94	CTNNBL1	catenin beta like 1 [Source:HGNC Symbol;Acc:HGNC:15879]
ENSG00000262420	4.11932	2.04241	0.0163879	0.0290209	yes	up	0.116667	0.193333	0.06	0.07	0.22	0.24	0.22	0.12	AC007613.1	novel transcript, antisense to TXNDC11
ENSG00000128228	4.11923	2.04237	4.47e-80	4.86e-79	yes	up	60.9833	99.4467	65.83	66.75	50.37	103.18	99.8	95.36	SDF2L1	stromal cell derived factor 2 like 1 [Source:HGNC Symbol;Acc:HGNC:10676]
ENSG00000128524	4.11457	2.04074	2.96e-255	1.02e-253	yes	up	160.353	260.33	164.72	159.38	156.96	256.41	273.75	250.83	ATP6V1F	ATPase H+ transporting V1 subunit F [Source:HGNC Symbol;Acc:HGNC:16832]
ENSG00000106153	4.11061	2.03935	0	0	yes	up	655.07	1064.23	661.74	670.24	633.23	1060.77	1058.95	1072.97	CHCHD2	coiled-coil-helix-coiled-coil-helix domain containing 2 [Source:HGNC Symbol;Acc:HGNC:21645]
ENSG00000161016	4.10413	2.03708	0	0	yes	up	2779.92	4787.14	2842.96	2773.35	2723.44	4835.21	4782.13	4744.09	RPL8	ribosomal protein L8 [Source:HGNC Symbol;Acc:HGNC:10368]
ENSG00000056487	4.10247	2.03649	1.49e-11	4.68e-11	yes	up	0.6	10.03	0.68	0.56	0.56	28.04	1.19	0.86	PHF21B	PHD finger protein 21B [Source:HGNC Symbol;Acc:HGNC:25161]
ENSG00000102984	4.10187	2.03628	6.13e-22	2.65e-21	yes	up	3.69	6.42333	3.38	4.35	3.34	7.26	6.48	5.53	ZNF821	zinc finger protein 821 [Source:HGNC Symbol;Acc:HGNC:28043]
ENSG00000163481	4.0999	2.03559	1.09e-68	1.04e-67	yes	up	16.02	27.31	19.08	15.42	13.56	25.93	30.55	25.45	RNF25	ring finger protein 25 [Source:HGNC Symbol;Acc:HGNC:14662]
ENSG00000101460	4.0999	2.03559	7.47e-20	3.06e-19	yes	up	9.64667	16.18	11.63	10.31	7	18.52	15.75	14.27	MAP1LC3A	microtubule associated protein 1 light chain 3 alpha [Source:HGNC Symbol;Acc:HGNC:6838]
ENSG00000234127	4.09555	2.03406	2.52e-222	7.38e-221	yes	up	19.0933	33.1067	17.68	19.73	19.87	34.67	33.15	31.5	TRIM26	tripartite motif containing 26 [Source:HGNC Symbol;Acc:HGNC:12962]
ENSG00000178462	4.09539	2.034	9.28e-06	2.24e-05	yes	up	0.72	1.26	1.07	0.48	0.61	1.54	1.37	0.87	TUBAL3	tubulin alpha like 3 [Source:HGNC Symbol;Acc:HGNC:23534]
ENSG00000221963	4.09156	2.03265	4.37e-121	6.99e-120	yes	up	4.02	7.11667	3.64	4.22	4.2	7.22	7.07	7.06	APOL6	apolipoprotein L6 [Source:HGNC Symbol;Acc:HGNC:14870]
ENSG00000105649	4.08034	2.02869	4.67e-05	0.000107924	yes	up	0.846667	0.953333	1.27	0.71	0.56	1.27	0.88	0.71	RAB3A	RAB3A, member RAS oncogene family [Source:HGNC Symbol;Acc:HGNC:9777]
ENSG00000285051	4.0783	2.02797	0.000668509	0.00140102	yes	up	0.486667	24.2733	0.67	0.27	0.52	0.8	55.51	16.51	SLC7A14-AS1	SLC7A14 antisense RNA 1 [Source:HGNC Symbol;Acc:HGNC:54092]
ENSG00000237976	4.07484	2.02674	0.00882755	0.0162488	yes	up	0.8	1.29333	1.05	0.9	0.45	1.53	1.27	1.08	AL391069.2	novel transcript
ENSG00000105669	4.06855	2.02451	0	0	yes	up	106.393	171.807	106.33	106.31	106.54	173.29	172.7	169.43	COPE	coatomer protein complex subunit epsilon [Source:HGNC Symbol;Acc:HGNC:2234]
ENSG00000228300	4.06677	2.02388	1.96e-39	1.22e-38	yes	up	42.87	69.0767	47.86	47.14	33.61	70.89	68.72	67.62	C19orf24	chromosome 19 open reading frame 24 [Source:HGNC Symbol;Acc:HGNC:26073]
ENSG00000137818	4.06601	2.02361	2.08e-103	2.83e-102	yes	up	1422.23	2309.23	1559.12	1386.53	1321.03	2396.76	2234.05	2296.89	RPLP1	ribosomal protein lateral stalk subunit P1 [Source:HGNC Symbol;Acc:HGNC:10372]
ENSG00000187624	4.0614	2.02198	2.52e-15	9.09e-15	yes	up	2.12667	3.36333	1.85	2.59	1.94	3.78	3.43	2.88	C17orf97	chromosome 17 open reading frame 97 [Source:HGNC Symbol;Acc:HGNC:33800]
ENSG00000196544	4.05859	2.02098	3.33e-62	2.93e-61	yes	up	6.53333	10.5767	7.08	6.84	5.68	10.48	11.13	10.12	BORCS6	BLOC-1 related complex subunit 6 [Source:HGNC Symbol;Acc:HGNC:25939]
ENSG00000101439	4.05745	2.02057	8.15e-22	3.52e-21	yes	up	329.63	539.947	387.29	373.84	227.76	534.86	541.43	543.55	CST3	cystatin C [Source:HGNC Symbol;Acc:HGNC:2475]
ENSG00000109072	4.05353	2.01918	3.64e-99	4.73e-98	yes	up	14.5433	22.9	14.57	14.4	14.66	24.18	21.63	22.89	VTN	vitronectin [Source:HGNC Symbol;Acc:HGNC:12724]
ENSG00000205277	4.05051	2.0181	0.0148326	0.0264416	yes	up	0.58	1.14333	0.8	0.56	0.38	0.44	1.39	1.6	MUC12	mucin 12, cell surface associated [Source:HGNC Symbol;Acc:HGNC:7510]
ENSG00000274528	4.04562	2.01636	0.000707767	0.00148025	yes	up	0.95	1.5	0.54	0.94	1.37	1.09	1.25	2.16	AC090970.2	novel transcript
ENSG00000157514	4.04417	2.01584	6.8e-78	7.23e-77	yes	up	10.6467	16.27	10.56	10.5	10.88	17.66	16.19	14.96	TSC22D3	TSC22 domain family member 3 [Source:HGNC Symbol;Acc:HGNC:3051]
ENSG00000181788	4.04371	2.01568	1e-92	1.22e-91	yes	up	15.23	24.3567	15.77	15.76	14.16	26.26	22.39	24.42	SIAH2	siah E3 ubiquitin protein ligase 2 [Source:HGNC Symbol;Acc:HGNC:10858]
ENSG00000163191	4.04086	2.01466	0	0	yes	up	1467.96	2323.89	1470.38	1491.18	1442.32	2339.19	2333.99	2298.5	S100A11	S100 calcium binding protein A11 [Source:HGNC Symbol;Acc:HGNC:10488]
ENSG00000197756	4.03325	2.01194	0	0	yes	up	1236.11	1809.88	1277.66	1160.16	1270.5	1934.32	1823.49	1671.82	RPL37A	ribosomal protein L37a [Source:HGNC Symbol;Acc:HGNC:10348]
ENSG00000280191	4.03216	2.01155	0.000580175	0.00122143	yes	up	2.34333	3.79	1.87	1.82	3.34	4.26	5.15	1.96	LINC01669	long intergenic non-protein coding RNA 1669 [Source:HGNC Symbol;Acc:HGNC:52457]
ENSG00000171169	4.0263	2.00945	2.59e-53	2.02e-52	yes	up	5.61	8.82	5.2	5.86	5.77	9.41	8.23	8.82	NAIF1	nuclear apoptosis inducing factor 1 [Source:HGNC Symbol;Acc:HGNC:25446]
ENSG00000122386	4.02628	2.00945	4.47e-45	3.06e-44	yes	up	6.69333	10.9967	6.15	7.28	6.65	10.32	12.06	10.61	ZNF205	zinc finger protein 205 [Source:HGNC Symbol;Acc:HGNC:12996]
ENSG00000198727	4.01868	2.00672	0	0	yes	up	4357.1	6950.44	4349.06	4390.72	4331.52	6952.65	7000.36	6898.31	MT-CYB	mitochondrially encoded cytochrome b [Source:HGNC Symbol;Acc:HGNC:7427]
ENSG00000115457	4.01746	2.00628	4.54e-255	1.56e-253	yes	up	92.4333	145.427	93.48	94.88	88.94	141.53	149.48	145.27	IGFBP2	insulin like growth factor binding protein 2 [Source:HGNC Symbol;Acc:HGNC:5471]
ENSG00000099624	4.016	2.00576	5.17e-53	4.02e-52	yes	up	71.2133	112.827	85.51	68.06	60.07	131.68	101.22	105.58	ATP5F1D	ATP synthase F1 subunit delta [Source:HGNC Symbol;Acc:HGNC:837]
ENSG00000111775	4.01508	2.00543	0	0	yes	up	779.723	1223	752.31	793.71	793.15	1201.38	1246.54	1221.07	COX6A1	cytochrome c oxidase subunit 6A1 [Source:HGNC Symbol;Acc:HGNC:2277]
ENSG00000148291	4.01207	2.00435	3.19e-57	2.63e-56	yes	up	25.7333	42.33	25.13	29.43	22.64	45.15	39.15	42.69	SURF2	surfeit 2 [Source:HGNC Symbol;Acc:HGNC:11475]
ENSG00000277782	4.00737	2.00266	0.00429848	0.00823841	yes	up	2.8	4.25	2.6	2.75	3.05	4.71	3.22	4.82	AC068870.2	novel transcript
ENSG00000114854	4.00534	2.00192	7.14e-16	2.61e-15	yes	up	9.27333	14.73	12.21	8.67	6.94	13.45	14.92	15.82	TNNC1	troponin C1, slow skeletal and cardiac type [Source:HGNC Symbol;Acc:HGNC:11943]
ENSG00000251493	4.0042	2.00151	1.99e-31	1.06e-30	yes	up	4.34333	5.48667	3.47	6.36	3.2	4.74	6.26	5.46	FOXD1	forkhead box D1 [Source:HGNC Symbol;Acc:HGNC:3802]
ENSG00000105755	4.00206	2.00074	9.18e-258	3.18e-256	yes	up	90.0233	141.907	89.83	90.82	89.42	145.23	142.04	138.45	ETHE1	ETHE1, persulfide dioxygenase [Source:HGNC Symbol;Acc:HGNC:23287]
ENSG00000135404	3.99419	1.9979	0	0	yes	up	552.583	898.313	544.27	555.41	558.07	918.59	895.4	880.95	CD63	CD63 molecule [Source:HGNC Symbol;Acc:HGNC:1692]
ENSG00000227507	3.99353	1.99766	1.17e-11	3.69e-11	yes	up	3.41333	5.58	3.64	3.59	3.01	6.49	4.33	5.92	LTB	lymphotoxin beta [Source:HGNC Symbol;Acc:HGNC:6711]
ENSG00000204387	3.99301	1.99748	1.17e-110	1.7e-109	yes	up	72.0233	76.85	76.73	71.83	67.51	75.22	75.93	79.4	C6orf48	chromosome 6 open reading frame 48 [Source:HGNC Symbol;Acc:HGNC:19078]
ENSG00000034152	3.991	1.99675	4.29e-123	6.95e-122	yes	up	37.1733	58.3167	39.17	38.87	33.48	54.89	59.1	60.96	MAP2K3	mitogen-activated protein kinase kinase 3 [Source:HGNC Symbol;Acc:HGNC:6843]
ENSG00000126254	3.98967	1.99627	0	0	yes	up	138.477	227.23	135.77	141.09	138.57	233.1	223.33	225.26	RBM42	RNA binding motif protein 42 [Source:HGNC Symbol;Acc:HGNC:28117]
ENSG00000275494	3.98745	1.99547	5.11e-06	1.25e-05	yes	up	3.83667	5.98	4.34	4.21	2.96	4.46	5.54	7.94	AC133552.5	novel transcript
ENSG00000166710	3.98618	1.99501	0	0	yes	up	529.553	747.597	526.83	505.88	555.95	761.8	720.89	760.1	B2M	beta-2-microglobulin [Source:HGNC Symbol;Acc:HGNC:914]
ENSG00000163064	3.9822	1.99357	0.00116091	0.0023693	yes	up	0.256667	0.413333	0.29	0.34	0.14	0.6	0.42	0.22	EN1	engrailed homeobox 1 [Source:HGNC Symbol;Acc:HGNC:3342]
ENSG00000119986	3.98139	1.99327	0	0	yes	up	87.3233	138.127	86.62	85.42	89.93	136.24	140.66	137.48	AVPI1	arginine vasopressin induced 1 [Source:HGNC Symbol;Acc:HGNC:30898]
ENSG00000261717	3.97755	1.99188	0.0253353	0.0435365	yes	up	1.00333	1.57	1.81	0.29	0.91	1.08	2.07	1.56	AC009163.4	novel TMEM170A-CFDP1 readthrough protein
ENSG00000184924	3.97481	1.99089	1.84e-148	3.6e-147	yes	up	54.4533	85.92	58.66	51.06	53.64	81.77	89.82	86.17	PTRHD1	peptidyl-tRNA hydrolase domain containing 1 [Source:HGNC Symbol;Acc:HGNC:33782]
ENSG00000158042	3.97401	1.9906	0	0	yes	up	58.1567	99.11	55.59	60.75	58.13	94.24	109.85	93.24	MRPL17	mitochondrial ribosomal protein L17 [Source:HGNC Symbol;Acc:HGNC:14053]
ENSG00000133316	3.96949	1.98895	8.22e-247	2.72e-245	yes	up	60.6867	90.7367	59.07	60.54	62.45	91.12	92.41	88.68	WDR74	WD repeat domain 74 [Source:HGNC Symbol;Acc:HGNC:25529]
ENSG00000213741	3.96921	1.98885	5.39e-117	8.28e-116	yes	up	2400.91	3710.26	2522.75	2408.2	2271.78	3774.63	3643.83	3712.31	RPS29	ribosomal protein S29 [Source:HGNC Symbol;Acc:HGNC:10419]
ENSG00000107317	3.96516	1.98738	0.0207771	0.0362047	yes	up	0.746667	1.20333	1.5	0.42	0.32	0.73	2.19	0.69	PTGDS	prostaglandin D2 synthase [Source:HGNC Symbol;Acc:HGNC:9592]
ENSG00000121060	3.96227	1.98633	0	0	yes	up	28.6233	42.7333	28.7	27.95	29.22	43.8	41.95	42.45	TRIM25	tripartite motif containing 25 [Source:HGNC Symbol;Acc:HGNC:12932]
ENSG00000122705	3.96223	1.98631	5.29e-214	1.48e-212	yes	up	260.243	408.66	267.24	282.16	231.33	412.49	408.03	405.46	CLTA	clathrin light chain A [Source:HGNC Symbol;Acc:HGNC:2090]
ENSG00000204569	3.95573	1.98394	0	0	yes	up	20.5133	30.6967	21.99	19.42	20.13	30.54	30.57	30.98	PPP1R10	protein phosphatase 1 regulatory subunit 10 [Source:HGNC Symbol;Acc:HGNC:9284]
ENSG00000180035	3.95477	1.9836	5.98e-61	5.19e-60	yes	up	6.37	10.08	5.92	7.17	6.02	9.88	9.64	10.72	ZNF48	zinc finger protein 48 [Source:HGNC Symbol;Acc:HGNC:13114]
ENSG00000253626	3.95323	1.98303	8.27e-05	0.000187094	yes	up	0.656667	1.66667	0.59	0.43	0.95	2.17	1.3	1.53	EIF5AL1	eukaryotic translation initiation factor 5A-like 1 [Source:HGNC Symbol;Acc:HGNC:17419]
ENSG00000120054	3.94386	1.97961	8.52e-06	2.06e-05	yes	up	0.64	1.18333	0.82	0.53	0.57	1.43	1.27	0.85	CPN1	carboxypeptidase N subunit 1 [Source:HGNC Symbol;Acc:HGNC:2312]
ENSG00000184897	3.94321	1.97937	2.55e-21	1.08e-20	yes	up	147.487	231.763	172.68	155.11	114.67	269.08	209.14	217.07	H1FX	H1 histone family member X [Source:HGNC Symbol;Acc:HGNC:4722]
ENSG00000229638	3.94102	1.97857	0.00324316	0.00630605	yes	up	0.406667	0.613333	0.43	0.34	0.45	0.72	0.72	0.4	RPL4P4	ribosomal protein L4 pseudogene 4 [Source:HGNC Symbol;Acc:HGNC:36179]
ENSG00000142611	3.93998	1.97819	0.0135735	0.0243398	yes	up	0.0866667	0.223333	0.05	0.11	0.1	0.38	0.19	0.1	PRDM16	PR/SET domain 16 [Source:HGNC Symbol;Acc:HGNC:14000]
ENSG00000249884	3.93842	1.97762	3.56e-11	1.11e-10	yes	up	3.58333	7.19	2.75	4.74	3.26	6.22	7.51	7.84	RNF103-CHMP3	RNF103-CHMP3 readthrough [Source:HGNC Symbol;Acc:HGNC:38847]
ENSG00000136630	3.93756	1.9773	3.61e-14	1.25e-13	yes	up	2.05	2.82333	2.69	1.96	1.5	3.11	3.09	2.27	HLX	H2.0 like homeobox [Source:HGNC Symbol;Acc:HGNC:4978]
ENSG00000103363	3.93145	1.97506	9.36e-261	3.31e-259	yes	up	226.343	345.443	251.62	218.47	208.94	355.75	342.99	337.59	ELOB	elongin B [Source:HGNC Symbol;Acc:HGNC:11619]
ENSG00000175806	3.93098	1.97489	7.44e-57	6.1e-56	yes	up	9.11333	14.6433	9.11	9.5	8.73	15.86	14.72	13.35	MSRA	methionine sulfoxide reductase A [Source:HGNC Symbol;Acc:HGNC:7377]
ENSG00000189001	3.93022	1.97461	7.47e-05	0.000169652	yes	up	0.57	1.43333	0.57	0.61	0.53	1.33	0.63	2.34	SBSN	suprabasin [Source:HGNC Symbol;Acc:HGNC:24950]
ENSG00000118557	3.92991	1.9745	0.00245646	0.00483127	yes	up	0.446667	1.08333	0.13	1.07	0.14	0.83	0.6	1.82	PMFBP1	polyamine modulated factor 1 binding protein 1 [Source:HGNC Symbol;Acc:HGNC:17728]
ENSG00000142484	3.92637	1.9732	0.0141249	0.0252617	yes	up	0.63	0.986667	0.62	0.58	0.69	0.67	1.69	0.6	TM4SF5	transmembrane 4 L six family member 5 [Source:HGNC Symbol;Acc:HGNC:11857]
ENSG00000197461	3.92614	1.97311	5.73e-60	4.92e-59	yes	up	7.48	10.8	7.42	7.43	7.59	9.83	12.64	9.93	PDGFA	platelet derived growth factor subunit A [Source:HGNC Symbol;Acc:HGNC:8799]
ENSG00000107438	3.92029	1.97096	0	0	yes	up	142.417	222.74	139.96	140.14	147.15	220.26	226.23	221.73	PDLIM1	PDZ and LIM domain 1 [Source:HGNC Symbol;Acc:HGNC:2067]
ENSG00000131469	3.91612	1.96942	0	0	yes	up	1870.08	2854.1	1901.05	1870.22	1838.96	2908.28	2819.49	2834.54	RPL27	ribosomal protein L27 [Source:HGNC Symbol;Acc:HGNC:10328]
ENSG00000169976	3.91331	1.96839	1.71e-250	5.76e-249	yes	up	161.533	249.43	167.62	156.8	160.18	248.06	254.38	245.85	SF3B5	splicing factor 3b subunit 5 [Source:HGNC Symbol;Acc:HGNC:21083]
ENSG00000179148	3.91212	1.96795	1.6e-14	5.62e-14	yes	up	2.03667	2.60667	2.06	1.75	2.3	2.57	2.64	2.61	ALOXE3	arachidonate lipoxygenase 3 [Source:HGNC Symbol;Acc:HGNC:13743]
ENSG00000185721	3.91134	1.96766	1.05e-233	3.27e-232	yes	up	54.7633	85.67	52.26	57.68	54.35	84.49	88.94	83.58	DRG1	developmentally regulated GTP binding protein 1 [Source:HGNC Symbol;Acc:HGNC:3029]
ENSG00000167644	3.90999	1.96717	0	0	yes	up	1037.46	1615.94	1000.26	1113.29	998.83	1568.67	1707.04	1572.12	C19orf33	chromosome 19 open reading frame 33 [Source:HGNC Symbol;Acc:HGNC:16668]
ENSG00000147174	3.90862	1.96666	0.000228735	0.000499474	yes	up	0.346667	0.376667	0.35	0.22	0.47	0.4	0.3	0.43	GCNA	germ cell nuclear acidic peptidase [Source:HGNC Symbol;Acc:HGNC:15805]
ENSG00000106070	3.90626	1.96579	3.9e-136	6.98e-135	yes	up	10.1367	19.1067	11.3	10.54	8.57	22.48	17.75	17.09	GRB10	growth factor receptor bound protein 10 [Source:HGNC Symbol;Acc:HGNC:4564]
ENSG00000135940	3.89351	1.96107	3.98e-251	1.34e-249	yes	up	204.63	316.907	214.2	198.28	201.41	309.43	312.04	329.25	COX5B	cytochrome c oxidase subunit 5B [Source:HGNC Symbol;Acc:HGNC:2269]
ENSG00000124217	3.89214	1.96056	1.42e-94	1.77e-93	yes	up	4.84667	7.53333	5.14	4.88	4.52	7.15	7.54	7.91	MOCS3	molybdenum cofactor synthesis 3 [Source:HGNC Symbol;Acc:HGNC:15765]
ENSG00000166394	3.89136	1.96027	3.27e-07	8.58e-07	yes	up	1.24667	2.26333	1.52	0.9	1.32	2.76	1.67	2.36	CYB5R2	cytochrome b5 reductase 2 [Source:HGNC Symbol;Acc:HGNC:24376]
ENSG00000259775	3.88773	1.95893	0.00652056	0.0122256	yes	up	0.97	1.47667	0.97	0.85	1.09	2.09	0.44	1.9	AL138976.2	novel transcript, antisense to EIF5
ENSG00000105373	3.88724	1.95875	0	0	yes	up	320.047	444.853	294.13	326.31	339.7	438.61	453.89	442.06	NOP53	NOP53 ribosome biogenesis factor [Source:HGNC Symbol;Acc:HGNC:4333]
ENSG00000180720	3.88687	1.95861	0.00249429	0.00490238	yes	up	0.35	0.543333	0.44	0.28	0.33	0.81	0.35	0.47	CHRM4	cholinergic receptor muscarinic 4 [Source:HGNC Symbol;Acc:HGNC:1953]
ENSG00000267100	3.88281	1.9571	2.13e-53	1.66e-52	yes	up	6.68333	10.35	7.03	6.57	6.45	9.98	9.9	11.17	ILF3-DT	ILF3 divergent transcript [Source:HGNC Symbol;Acc:HGNC:27115]
ENSG00000142409	3.88268	1.95705	3.74e-105	5.17e-104	yes	up	45.8367	72.1033	51.21	47.85	38.45	76.24	70.02	70.05	ZNF787	zinc finger protein 787 [Source:HGNC Symbol;Acc:HGNC:26998]
ENSG00000187094	3.87687	1.95489	0.0143171	0.0255785	yes	up	0.766667	1.16	0.93	0.09	1.28	0.74	1.11	1.63	CCK	cholecystokinin [Source:HGNC Symbol;Acc:HGNC:1569]
ENSG00000186010	3.87517	1.95426	7.19e-145	1.37e-143	yes	up	269.263	409.553	291.55	261.91	254.33	412.72	409.22	406.72	NDUFA13	NADH:ubiquinone oxidoreductase subunit A13 [Source:HGNC Symbol;Acc:HGNC:17194]
ENSG00000134339	3.87373	1.95372	0.000804617	0.00167198	yes	up	2.58333	4.33	0.54	2.64	4.57	6.51	2.81	3.67	SAA2	serum amyloid A2 [Source:HGNC Symbol;Acc:HGNC:10514]
ENSG00000278869	3.8736	1.95367	0.0147153	0.0262554	yes	up	0.433333	0.66	0.38	0.33	0.59	0.59	0.51	0.88	BX539320.1	novel transcript
ENSG00000119915	3.87331	1.95357	0.00120629	0.00245773	yes	up	0.496667	0.76	0.28	0.49	0.72	1.05	0.76	0.47	ELOVL3	ELOVL fatty acid elongase 3 [Source:HGNC Symbol;Acc:HGNC:18047]
ENSG00000139180	3.87222	1.95316	9.66e-128	1.61e-126	yes	up	44.8133	73.42	49.4	44.05	40.99	75.33	75.5	69.43	NDUFA9	NADH:ubiquinone oxidoreductase subunit A9 [Source:HGNC Symbol;Acc:HGNC:7693]
ENSG00000244642	3.87192	1.95305	0.00290254	0.00567136	yes	up	1.46667	2.20333	0.78	2.61	1.01	1.7	1.93	2.98	RN7SL396P	RNA, 7SL, cytoplasmic 396, pseudogene [Source:HGNC Symbol;Acc:HGNC:46412]
ENSG00000132744	3.87123	1.95279	2.02e-06	5.07e-06	yes	up	1.07	1.62667	1.25	0.86	1.1	1.67	1.17	2.04	ACY3	aminoacylase 3 [Source:HGNC Symbol;Acc:HGNC:24104]
ENSG00000162894	3.87028	1.95244	7.34e-05	0.000166892	yes	up	1.01333	1.6	0.8	1.12	1.12	0.88	2.31	1.61	FCMR	Fc fragment of IgM receptor [Source:HGNC Symbol;Acc:HGNC:14315]
ENSG00000170175	3.86954	1.95216	6.49e-12	2.08e-11	yes	up	2.32	3.64333	2.83	1.87	2.26	3.79	3.82	3.32	CHRNB1	cholinergic receptor nicotinic beta 1 subunit [Source:HGNC Symbol;Acc:HGNC:1961]
ENSG00000161642	3.86832	1.95171	3.2e-49	2.35e-48	yes	up	11.5867	17.2967	10.87	13.28	10.61	20.15	13.75	17.99	ZNF385A	zinc finger protein 385A [Source:HGNC Symbol;Acc:HGNC:17521]
ENSG00000132002	3.86501	1.95047	0	0	yes	up	81.3967	122.79	79.82	81.42	82.95	122.4	125.09	120.88	DNAJB1	DnaJ heat shock protein family (Hsp40) member B1 [Source:HGNC Symbol;Acc:HGNC:5270]
ENSG00000284776	3.86486	1.95042	0.000721565	0.00150694	yes	up	1.17333	1.77333	1.16	1.35	1.01	1.29	2.26	1.77	AL121900.2	novel protein
ENSG00000185664	3.86465	1.95034	9.6e-11	2.94e-10	yes	up	1.86667	2.68	2.62	1.07	1.91	2.32	3.29	2.43	PMEL	premelanosome protein [Source:HGNC Symbol;Acc:HGNC:10880]
ENSG00000160932	3.86462	1.95033	0	0	yes	up	141.673	217.24	145.08	143.81	136.13	212.55	215.49	223.68	LY6E	lymphocyte antigen 6 family member E [Source:HGNC Symbol;Acc:HGNC:6727]
ENSG00000147123	3.8645	1.95028	0	0	yes	up	122.883	195.047	127.48	119.84	121.33	198.53	191.31	195.3	NDUFB11	NADH:ubiquinone oxidoreductase subunit B11 [Source:HGNC Symbol;Acc:HGNC:20372]
ENSG00000130749	3.85969	1.94849	0	0	yes	up	24.1067	30.65	19.98	26.53	25.81	32.52	29.27	30.16	AC008755.1	zinc finger CCCH-type containing 4 [Source:NCBI gene;Acc:23211]
ENSG00000156853	3.85633	1.94723	1.3e-79	1.4e-78	yes	up	6.8	10.9833	6.85	6.47	7.08	11.61	11.64	9.7	ZNF689	zinc finger protein 689 [Source:HGNC Symbol;Acc:HGNC:25173]
ENSG00000170291	3.85502	1.94674	9.92e-162	2.11e-160	yes	up	47.1133	63.2633	48.19	45.21	47.94	62.22	63.31	64.26	ELP5	elongator acetyltransferase complex subunit 5 [Source:HGNC Symbol;Acc:HGNC:30617]
ENSG00000142677	3.85489	1.94669	1.23e-13	4.19e-13	yes	up	1.03333	1.59333	1.01	1.2	0.89	1.52	1.77	1.49	IL22RA1	interleukin 22 receptor subunit alpha 1 [Source:HGNC Symbol;Acc:HGNC:13700]
ENSG00000080845	3.85477	1.94664	7.26e-260	2.55e-258	yes	up	31.0133	51.6167	31.65	31.65	29.74	52.69	52.69	49.47	DLGAP4	DLG associated protein 4 [Source:HGNC Symbol;Acc:HGNC:24476]
ENSG00000169230	3.85206	1.94563	2.78e-62	2.46e-61	yes	up	313.83	481.17	329.11	344.85	267.53	493.92	483.9	465.69	PRELID1	PRELI domain containing 1 [Source:HGNC Symbol;Acc:HGNC:30255]
ENSG00000227598	3.84964	1.94472	0.00284553	0.00556317	yes	up	0.453333	0.833333	0.41	0.7	0.25	0.95	0.62	0.93	Z94721.1	novel transcript
ENSG00000198888	3.84786	1.94405	0	0	yes	up	4055.75	6183.04	4016.27	4113.88	4037.11	6247.89	6095.5	6205.73	MT-ND1	mitochondrially encoded NADH:ubiquinone oxidoreductase core subunit 1 [Source:HGNC Symbol;Acc:HGNC:7455]
ENSG00000069482	3.84346	1.9424	0.0263198	0.0450836	yes	up	0.513333	0.786667	0.58	0.64	0.32	1.24	0.78	0.34	GAL	galanin and GMAP prepropeptide [Source:HGNC Symbol;Acc:HGNC:4114]
ENSG00000198938	3.84109	1.94152	0	0	yes	up	16870.6	25590.8	16121.3	17293.1	17197.4	25657.6	25488.9	25625.8	MT-CO3	mitochondrially encoded cytochrome c oxidase III [Source:HGNC Symbol;Acc:HGNC:7422]
ENSG00000168517	3.83071	1.93761	2.69e-41	1.73e-40	yes	up	10.9367	15.8233	9.79	12.45	10.57	15.2	14.81	17.46	HEXIM2	HEXIM P-TEFb complex subunit 2 [Source:HGNC Symbol;Acc:HGNC:28591]
ENSG00000102109	3.83036	1.93748	1.1e-05	2.63e-05	yes	up	37.07	56.4833	43.97	49.59	17.65	59.22	55.09	55.14	PCSK1N	proprotein convertase subtilisin/kexin type 1 inhibitor [Source:HGNC Symbol;Acc:HGNC:17301]
ENSG00000060138	3.82502	1.93547	2.6e-263	9.38e-262	yes	up	167.18	268.74	160.79	173.45	167.3	270.99	260.96	274.27	YBX3	Y-box binding protein 3 [Source:HGNC Symbol;Acc:HGNC:2428]
ENSG00000173272	3.82033	1.9337	1.43e-73	1.43e-72	yes	up	115.947	186.543	121.51	131.5	94.83	184.96	191.17	183.5	MZT2A	mitotic spindle organizing protein 2A [Source:HGNC Symbol;Acc:HGNC:33187]
ENSG00000152137	3.81528	1.93179	1.67e-46	1.17e-45	yes	up	5.75	8.73	5.13	5.77	6.35	8.18	9.01	9	HSPB8	heat shock protein family B (small) member 8 [Source:HGNC Symbol;Acc:HGNC:30171]
ENSG00000179820	3.81442	1.93147	0	0	yes	up	139.84	200.783	137.86	148.81	132.85	202.81	202.06	197.48	MYADM	myeloid associated differentiation marker [Source:HGNC Symbol;Acc:HGNC:7544]
ENSG00000105939	3.81425	1.9314	0	0	yes	up	17.67	49.2533	16.92	17.06	19.03	49.61	48.83	49.32	ZC3HAV1	zinc finger CCCH-type containing, antiviral 1 [Source:HGNC Symbol;Acc:HGNC:23721]
ENSG00000248098	3.81391	1.93127	1.79e-296	7.55e-295	yes	up	54.5067	82.35	55.72	53.03	54.77	84.01	83.44	79.6	BCKDHA	branched chain keto acid dehydrogenase E1, alpha polypeptide [Source:HGNC Symbol;Acc:HGNC:986]
ENSG00000233930	3.81214	1.9306	0.00518509	0.00985235	yes	up	0.18	0.42	0.23	0.12	0.19	0.32	0.22	0.72	KRTAP5-AS1	KRTAP5-1/KRTAP5-2 antisense RNA 1 [Source:HGNC Symbol;Acc:HGNC:27877]
ENSG00000137094	3.80774	1.92894	8.91e-24	4.05e-23	yes	up	3.01	4.55333	3.71	2.43	2.89	4.77	4.66	4.23	DNAJB5	DnaJ heat shock protein family (Hsp40) member B5 [Source:HGNC Symbol;Acc:HGNC:14887]
ENSG00000169957	3.80371	1.92741	5.35e-157	1.12e-155	yes	up	26.17	38.68	26.38	26.14	25.99	37.21	37.07	41.76	ZNF768	zinc finger protein 768 [Source:HGNC Symbol;Acc:HGNC:26273]
ENSG00000197182	3.79885	1.92556	4.54e-39	2.81e-38	yes	up	3.74	6.6	3.22	3.77	4.23	7.39	6.4	6.01	MIRLET7BHG	MIRLET7B host gene [Source:HGNC Symbol;Acc:HGNC:37189]
ENSG00000140988	3.79658	1.9247	9.02e-61	7.81e-60	yes	up	3520.76	5309.22	3747.33	3819.37	2995.58	5298.14	5432.86	5196.67	RPS2	ribosomal protein S2 [Source:HGNC Symbol;Acc:HGNC:10404]
ENSG00000251143	3.7916	1.92281	0.000131586	0.000293121	yes	up	0.323333	0.483333	0.53	0.25	0.19	0.25	0.7	0.5	AP002490.1	novel transcript
ENSG00000104805	3.78755	1.92127	0	0	yes	up	119.15	185.48	118.8	121.11	117.54	188.46	187.44	180.54	NUCB1	nucleobindin 1 [Source:HGNC Symbol;Acc:HGNC:8043]
ENSG00000176692	3.78643	1.92084	0.0111787	0.0203139	yes	up	0.156667	0.23	0.18	0.04	0.25	0.25	0.14	0.3	FOXC2	forkhead box C2 [Source:HGNC Symbol;Acc:HGNC:3801]
ENSG00000260537	3.78599	1.92067	5.31e-09	1.52e-08	yes	up	6.77333	9.85333	3.74	7.96	8.62	12.82	6.24	10.5	AC012184.2	novel protein, DDX19B and DDX19A readthrough
ENSG00000164442	3.78569	1.92056	7.92e-103	1.06e-101	yes	up	15.98	22.8267	17.66	14.22	16.06	24.27	24.28	19.93	CITED2	Cbp/p300 interacting transactivator with Glu/Asp rich carboxy-terminal domain 2 [Source:HGNC Symbol;Acc:HGNC:1987]
ENSG00000204305	3.78482	1.92023	2.78e-05	6.52e-05	yes	up	0.89	1.32667	1.16	0.68	0.83	1.64	1.45	0.89	AGER	advanced glycosylation end-product specific receptor [Source:HGNC Symbol;Acc:HGNC:320]
ENSG00000146278	3.78448	1.9201	5.52e-179	1.29e-177	yes	up	27.1867	39.96	27.05	26.32	28.19	42.44	37.07	40.37	PNRC1	proline rich nuclear receptor coactivator 1 [Source:HGNC Symbol;Acc:HGNC:17278]
ENSG00000281832	3.78291	1.9195	0.00706632	0.0131857	yes	up	0.246667	0.37	0.23	0.2	0.31	0.7	0.21	0.2	LINC00602	long intergenic non-protein coding RNA 602 [Source:HGNC Symbol;Acc:HGNC:43917]
ENSG00000104221	3.77857	1.91784	5.84e-60	5.01e-59	yes	up	8.64333	12.54	7.29	8.97	9.67	11	13.07	13.55	BRF2	BRF2, RNA polymerase III transcription initiation factor subunit [Source:HGNC Symbol;Acc:HGNC:17298]
ENSG00000115844	3.77816	1.91768	0.000119495	0.000267035	yes	up	0.373333	0.58	0.25	0.45	0.42	0.41	0.62	0.71	DLX2	distal-less homeobox 2 [Source:HGNC Symbol;Acc:HGNC:2915]
ENSG00000117691	3.77787	1.91757	4.16e-94	5.17e-93	yes	up	39.6933	59.5633	40.83	40.65	37.6	63.76	55.33	59.6	NENF	neudesin neurotrophic factor [Source:HGNC Symbol;Acc:HGNC:30384]
ENSG00000066379	3.77718	1.91731	7.88e-41	5.04e-40	yes	up	17.45	27.27	18.51	18.07	15.77	25.66	29	27.15	ZNRD1	zinc ribbon domain containing 1 [Source:HGNC Symbol;Acc:HGNC:13182]
ENSG00000175550	3.7745	1.91628	0	0	yes	up	229.87	344.097	232.66	238.79	218.16	352.94	340.57	338.78	DRAP1	DR1 associated protein 1 [Source:HGNC Symbol;Acc:HGNC:3019]
ENSG00000126756	3.77446	1.91627	5.06e-175	1.16e-173	yes	up	163.587	244.703	161.63	168.63	160.5	252.97	254.1	227.04	UXT	ubiquitously expressed prefoldin like chaperone [Source:HGNC Symbol;Acc:HGNC:12641]
ENSG00000134686	3.77397	1.91608	1.68e-259	5.87e-258	yes	up	29.0233	44.3567	29.28	27.76	30.03	43.03	45.28	44.76	PHC2	polyhomeotic homolog 2 [Source:HGNC Symbol;Acc:HGNC:3183]
ENSG00000198746	3.77021	1.91465	1.94e-53	1.52e-52	yes	up	7.18667	10.71	7.34	7.57	6.65	11.92	10.15	10.06	GPATCH3	G-patch domain containing 3 [Source:HGNC Symbol;Acc:HGNC:25720]
ENSG00000150991	3.76836	1.91394	0	0	yes	up	1911.67	2867.66	1909.88	1915.28	1909.84	2850.3	2923.84	2828.84	UBC	ubiquitin C [Source:HGNC Symbol;Acc:HGNC:12468]
ENSG00000204947	3.76581	1.91296	1.18e-09	3.47e-09	yes	up	0.936667	1.54667	1.21	0.88	0.72	1.37	1.65	1.62	ZNF425	zinc finger protein 425 [Source:HGNC Symbol;Acc:HGNC:20690]
ENSG00000218358	3.76519	1.91272	0.0106622	0.0194274	yes	up	0.193333	0.286667	0.11	0.28	0.19	0.33	0.3	0.23	RAET1K	retinoic acid early transcript 1K pseudogene [Source:HGNC Symbol;Acc:HGNC:16797]
ENSG00000233276	3.76483	1.91258	4.87e-232	1.51e-230	yes	up	186.81	277.573	198.17	189.11	173.15	276.25	293.16	263.31	GPX1	glutathione peroxidase 1 [Source:HGNC Symbol;Acc:HGNC:4553]
ENSG00000107821	3.76136	1.91125	3.39e-29	1.72e-28	yes	up	7.44667	15.2733	6.4	9.73	6.21	14.92	16.26	14.64	KAZALD1	Kazal type serine peptidase inhibitor domain 1 [Source:HGNC Symbol;Acc:HGNC:25460]
ENSG00000166848	3.76064	1.91098	7.37e-176	1.71e-174	yes	up	28.6367	42.7967	28.64	30.2	27.07	42.56	42.48	43.35	TERF2IP	TERF2 interacting protein [Source:HGNC Symbol;Acc:HGNC:19246]
ENSG00000204618	3.75825	1.91006	6.55e-07	1.69e-06	yes	up	0.756667	1.13667	0.62	0.92	0.73	1.57	1.01	0.83	RNF39	ring finger protein 39 [Source:HGNC Symbol;Acc:HGNC:18064]
ENSG00000272906	3.75615	1.90925	0.0272683	0.0465907	yes	up	0.436667	0.663333	0.4	0.25	0.66	1.24	0.2	0.55	AL353708.3	novel transcript, antisense to TOR1AIP1
ENSG00000162244	3.75579	1.90912	0	0	yes	up	838.877	1244.06	844.54	841.5	830.59	1235.4	1251.12	1245.67	RPL29	ribosomal protein L29 [Source:HGNC Symbol;Acc:HGNC:10331]
ENSG00000257524	3.75359	1.90827	0.00148246	0.0029887	yes	up	1.98667	1.14333	1.21	3.14	1.61	1.39	1.7	0.34	AL157935.2	novel transcript
ENSG00000276101	3.75329	1.90816	0.000502481	0.00106349	yes	up	3.21	4.84	5.96	2.35	1.32	6.09	3.97	4.46	AC027601.4	novel transcript, antisense to SLC38A10
ENSG00000007255	3.75249	1.90785	8.64e-50	6.4e-49	yes	up	32.2467	45.1233	35.15	29.07	32.52	42.64	44.8	47.93	TRAPPC6A	trafficking protein particle complex 6A [Source:HGNC Symbol;Acc:HGNC:23069]
ENSG00000015413	3.7494	1.90666	2.09e-05	4.93e-05	yes	up	0.8	0.96	0.69	1.05	0.66	0.93	0.67	1.28	DPEP1	dipeptidase 1 [Source:HGNC Symbol;Acc:HGNC:3002]
ENSG00000174021	3.7493	1.90662	2.82e-296	1.19e-294	yes	up	180.01	265.607	182.54	178.36	179.13	259.99	258.12	278.71	GNG5	G protein subunit gamma 5 [Source:HGNC Symbol;Acc:HGNC:4408]
ENSG00000187775	3.74467	1.90484	5.29e-08	1.44e-07	yes	up	0.343333	0.546667	0.2	0.28	0.55	0.88	0.47	0.29	DNAH17	dynein axonemal heavy chain 17 [Source:HGNC Symbol;Acc:HGNC:2946]
ENSG00000152684	3.74329	1.90431	4.74e-129	8.02e-128	yes	up	10.5367	15.83	10.98	10.83	9.8	15.39	16.96	15.14	PELO	pelota mRNA surveillance and ribosome rescue factor [Source:HGNC Symbol;Acc:HGNC:8829]
ENSG00000105254	3.74315	1.90425	0	0	yes	up	320.983	473.083	324.27	327.71	310.97	477.87	492.99	448.39	TBCB	tubulin folding cofactor B [Source:HGNC Symbol;Acc:HGNC:1989]
ENSG00000176410	3.73594	1.90147	1.68e-77	1.78e-76	yes	up	9.04333	13.4767	9.19	9.64	8.3	13.45	13.94	13.04	DNAJC30	DnaJ heat shock protein family (Hsp40) member C30 [Source:HGNC Symbol;Acc:HGNC:16410]
ENSG00000197746	3.73567	1.90137	0	0	yes	up	763.007	1112.77	760.82	760.43	767.77	1128.09	1084.05	1126.18	PSAP	prosaposin [Source:HGNC Symbol;Acc:HGNC:9498]
ENSG00000158109	3.72959	1.89902	1.39e-92	1.69e-91	yes	up	10.1167	15.1867	9.96	10.36	10.03	14.55	15.98	15.03	TPRG1L	tumor protein p63 regulated 1 like [Source:HGNC Symbol;Acc:HGNC:27007]
ENSG00000198712	3.72789	1.89836	0	0	yes	up	22337.1	32815.5	22372.6	22815.4	21823.3	32335.6	33479.1	32631.9	MT-CO2	mitochondrially encoded cytochrome c oxidase II [Source:HGNC Symbol;Acc:HGNC:7421]
ENSG00000058085	3.71984	1.89524	4.88e-207	1.32e-205	yes	up	11.7167	17.3333	11.91	12.05	11.19	17.28	16.87	17.85	LAMC2	laminin subunit gamma 2 [Source:HGNC Symbol;Acc:HGNC:6493]
ENSG00000264107	3.71757	1.89436	0.000974685	0.00200796	yes	up	1.59	2.22667	1.44	1.48	1.85	2.78	1.61	2.29	AC138207.2	novel transcript, antisense to NF1
ENSG00000124466	3.71212	1.89224	1.54e-05	3.65e-05	yes	up	0.913333	1.25333	1.05	0.69	1	1.11	1.83	0.82	LYPD3	LY6/PLAUR domain containing 3 [Source:HGNC Symbol;Acc:HGNC:24880]
ENSG00000168994	3.71106	1.89183	1.09e-61	9.52e-61	yes	up	9.59333	13.1067	10.45	9.07	9.26	13.52	11.49	14.31	PXDC1	PX domain containing 1 [Source:HGNC Symbol;Acc:HGNC:21361]
ENSG00000224420	3.71067	1.89168	3.09e-25	1.45e-24	yes	up	3.72333	5.49	3.69	3.61	3.87	5.23	5.14	6.1	ADM5	adrenomedullin 5 (putative) [Source:HGNC Symbol;Acc:HGNC:27293]
ENSG00000267534	3.7097	1.8913	0.000111201	0.000249074	yes	up	0.34	0.503333	0.35	0.16	0.51	0.32	0.65	0.54	S1PR2	sphingosine-1-phosphate receptor 2 [Source:HGNC Symbol;Acc:HGNC:3169]
ENSG00000215014	3.70808	1.89067	0.000923678	0.00190751	yes	up	0.546667	0.823333	0.58	0.56	0.5	0.5	1.24	0.73	AL645728.1	novel transcript
ENSG00000102265	3.7078	1.89057	4.92e-307	2.14e-305	yes	up	171.38	251.013	174.79	164.02	175.33	252.11	252.97	247.96	TIMP1	TIMP metallopeptidase inhibitor 1 [Source:HGNC Symbol;Acc:HGNC:11820]
ENSG00000105404	3.70774	1.89054	1.02e-185	2.48e-184	yes	up	236.483	349.023	255	229.5	224.95	353.57	360.64	332.86	RABAC1	Rab acceptor 1 [Source:HGNC Symbol;Acc:HGNC:9794]
ENSG00000147403	3.70763	1.8905	0	0	yes	up	3759.49	5495.44	3818.73	3777.98	3681.76	5493.53	5504.49	5488.31	RPL10	ribosomal protein L10 [Source:HGNC Symbol;Acc:HGNC:10298]
ENSG00000272711	3.7063	1.88998	0.0171693	0.0303282	yes	up	0.26	0.383333	0.35	0.14	0.29	0.34	0.41	0.4	AC019069.1	novel transcript
ENSG00000099795	3.70344	1.88886	1.04e-183	2.48e-182	yes	up	186.67	270.513	189.67	187.21	183.13	264.61	277.35	269.58	NDUFB7	NADH:ubiquinone oxidoreductase subunit B7 [Source:HGNC Symbol;Acc:HGNC:7702]
ENSG00000167394	3.70149	1.8881	6.4e-52	4.89e-51	yes	up	5.72	11.7	5.68	5.48	6	12.2	12.07	10.83	ZNF668	zinc finger protein 668 [Source:HGNC Symbol;Acc:HGNC:25821]
ENSG00000278048	3.69861	1.88699	6.45e-42	4.21e-41	yes	up	6.93667	9.51667	7.74	6.61	6.46	9.12	8.91	10.52	RF00004
ENSG00000213523	3.6975	1.88655	4.86e-148	9.44e-147	yes	up	27.64	42.93	26.18	28	28.74	42.42	42.13	44.24	SRA1	steroid receptor RNA activator 1 [Source:HGNC Symbol;Acc:HGNC:11281]
ENSG00000272702	3.69596	1.88595	0.00555671	0.0105133	yes	up	1.45	1.31667	1.01	1.21	2.13	1.75	0.5	1.7	AC010913.1	novel transcript
ENSG00000125652	3.69588	1.88592	2.14e-53	1.67e-52	yes	up	31.95	46.1367	34.38	34.95	26.52	44.31	46.77	47.33	ALKBH7	alkB homolog 7 [Source:HGNC Symbol;Acc:HGNC:21306]
ENSG00000197249	3.69421	1.88527	5.05e-06	1.24e-05	yes	up	1.00667	1.43	0.79	1.11	1.12	1.35	1.81	1.13	SERPINA1	serpin family A member 1 [Source:HGNC Symbol;Acc:HGNC:8941]
ENSG00000264772	3.69421	1.88526	2.55e-20	1.06e-19	yes	up	1.45333	2.15333	1.59	1.38	1.39	2.13	2.65	1.68	AC016876.2	novel transcript
ENSG00000197956	3.69334	1.88493	0	0	yes	up	5356.28	7661.47	5433.97	5319.41	5315.45	7677.22	7595.99	7711.21	S100A6	S100 calcium binding protein A6 [Source:HGNC Symbol;Acc:HGNC:10496]
ENSG00000154370	3.69311	1.88484	1.96e-113	2.91e-112	yes	up	15.59	25.6767	16.33	17.13	13.31	25.35	27.09	24.59	TRIM11	tripartite motif containing 11 [Source:HGNC Symbol;Acc:HGNC:16281]
ENSG00000183287	3.68859	1.88307	0.000357293	0.000766872	yes	up	0.39	0.353333	0.28	0.42	0.47	0.39	0.37	0.3	CCBE1	collagen and calcium binding EGF domains 1 [Source:HGNC Symbol;Acc:HGNC:29426]
ENSG00000090013	3.68839	1.88299	2.05e-211	5.67e-210	yes	up	321.257	473.437	349.43	309.77	304.57	475.51	492.5	452.3	BLVRB	biliverdin reductase B [Source:HGNC Symbol;Acc:HGNC:1063]
ENSG00000257341	3.68648	1.88224	9.01e-137	1.62e-135	yes	up	527.153	754.43	544.94	519.03	517.49	723.24	716.19	823.86	AL928654.3	novel transcript
ENSG00000147684	3.6859	1.88202	1.04e-283	4.09e-282	yes	up	269.49	393.23	275.77	257.98	274.72	401.64	382.7	395.35	NDUFB9	NADH:ubiquinone oxidoreductase subunit B9 [Source:HGNC Symbol;Acc:HGNC:7704]
ENSG00000143368	3.68516	1.88173	0	0	yes	up	90.83	133.36	92.55	90.71	89.23	130.48	134.38	135.22	SF3B4	splicing factor 3b subunit 4 [Source:HGNC Symbol;Acc:HGNC:10771]
ENSG00000131143	3.68325	1.88098	0	0	yes	up	770.013	1121.59	794.89	748.69	766.46	1129.31	1112.35	1123.1	COX4I1	cytochrome c oxidase subunit 4I1 [Source:HGNC Symbol;Acc:HGNC:2265]
ENSG00000142173	3.68253	1.8807	3.82e-26	1.83e-25	yes	up	1.84667	2.74667	1.69	2.04	1.81	2.69	2.89	2.66	COL6A2	collagen type VI alpha 2 chain [Source:HGNC Symbol;Acc:HGNC:2212]
ENSG00000100906	3.68039	1.87986	3.02e-168	6.64e-167	yes	up	79.6833	112.453	86.43	79.92	72.7	112.73	118.93	105.7	NFKBIA	NFKB inhibitor alpha [Source:HGNC Symbol;Acc:HGNC:7797]
ENSG00000178719	3.67845	1.8791	3.73e-202	9.79e-201	yes	up	72.8267	111.887	71.82	73.78	72.88	118.32	110.73	106.61	GRINA	glutamate ionotropic receptor NMDA type subunit associated protein 1 [Source:HGNC Symbol;Acc:HGNC:4589]
ENSG00000103647	3.67729	1.87864	0.00694973	0.01298	yes	up	0.15	0.223333	0.26	0.13	0.06	0.16	0.32	0.19	CORO2B	coronin 2B [Source:HGNC Symbol;Acc:HGNC:2256]
ENSG00000197766	3.67615	1.8782	7.91e-65	7.21e-64	yes	up	56.31	82.3867	63.05	59.88	46	85.15	84.48	77.53	CFD	complement factor D [Source:HGNC Symbol;Acc:HGNC:2771]
ENSG00000203724	3.67399	1.87735	1.9e-23	8.54e-23	yes	up	19.45	27.9833	19.46	20.54	18.35	30.92	22.76	30.27	C1orf53	chromosome 1 open reading frame 53 [Source:HGNC Symbol;Acc:HGNC:30003]
ENSG00000126790	3.67167	1.87644	1.21e-48	8.77e-48	yes	up	16.6133	19.6067	15.14	15.16	19.54	17.42	19.18	22.22	L3HYPDH	trans-L-3-hydroxyproline dehydratase [Source:HGNC Symbol;Acc:HGNC:20488]
ENSG00000112149	3.66972	1.87567	4.75e-07	1.24e-06	yes	up	0.866667	1.26667	0.87	0.48	1.25	1.21	1.34	1.25	CD83	CD83 molecule [Source:HGNC Symbol;Acc:HGNC:1703]
ENSG00000275964	3.66954	1.8756	3.38e-20	1.4e-19	yes	up	4.69	6.84333	5.04	4.57	4.46	7.28	6.22	7.03	AL355001.2	novel transcript
ENSG00000031698	3.66939	1.87554	0	0	yes	up	75.75	102.96	73.79	78.33	75.13	105.85	99.72	103.31	SARS	seryl-tRNA synthetase [Source:HGNC Symbol;Acc:HGNC:10537]
ENSG00000196453	3.66253	1.87284	1.91e-123	3.11e-122	yes	up	13.46	19.67	13.25	14.03	13.1	20.34	20.5	18.17	ZNF777	zinc finger protein 777 [Source:HGNC Symbol;Acc:HGNC:22213]
ENSG00000178538	3.66048	1.87203	1.16e-26	5.61e-26	yes	up	2.49	4.57	3.06	2.3	2.11	4.73	4.36	4.62	CA8	carbonic anhydrase 8 [Source:HGNC Symbol;Acc:HGNC:1382]
ENSG00000272277	3.66035	1.87198	0.0155917	0.0277098	yes	up	0.733333	1.06667	0.71	1.31	0.18	1.53	0.65	1.02	AL031963.3	novel transcript, antisense to RIPK1
ENSG00000179361	3.65809	1.87109	5.54e-23	2.46e-22	yes	up	1.68333	2.00667	1.86	1.72	1.47	1.97	1.77	2.28	ARID3B	AT-rich interaction domain 3B [Source:HGNC Symbol;Acc:HGNC:14350]
ENSG00000169951	3.6573	1.87078	6.6e-33	3.63e-32	yes	up	3.37333	5.44333	3.3	3.27	3.55	4.85	5.93	5.55	ZNF764	zinc finger protein 764 [Source:HGNC Symbol;Acc:HGNC:28200]
ENSG00000163956	3.65717	1.87073	0	0	yes	up	106.473	150.593	104.51	106.22	108.69	149.5	151.32	150.96	LRPAP1	LDL receptor related protein associated protein 1 [Source:HGNC Symbol;Acc:HGNC:6701]
ENSG00000142507	3.65513	1.86992	0	0	yes	up	285.52	412.223	286.85	288.49	281.22	404.53	419.63	412.51	PSMB6	proteasome subunit beta 6 [Source:HGNC Symbol;Acc:HGNC:9543]
ENSG00000120254	3.65499	1.86987	0	0	yes	up	41.1233	58.27	42.58	38.54	42.25	56.94	61.49	56.38	MTHFD1L	methylenetetrahydrofolate dehydrogenase (NADP+ dependent) 1 like [Source:HGNC Symbol;Acc:HGNC:21055]
ENSG00000260027	3.65478	1.86978	4.14e-59	3.5e-58	yes	up	18.06	26.3733	15.21	19.59	19.38	27.54	25.07	26.51	HOXB7	homeobox B7 [Source:HGNC Symbol;Acc:HGNC:5118]
ENSG00000034510	3.65389	1.86943	0	0	yes	up	8299.03	11749.4	7884.91	8394.17	8618.02	11667	12115	11466	TMSB10	thymosin beta 10 [Source:HGNC Symbol;Acc:HGNC:11879]
ENSG00000105963	3.65092	1.86826	3.7e-13	1.24e-12	yes	up	1.56667	3.21333	1.6	1.68	1.42	4.3	3.21	2.13	ADAP1	ArfGAP with dual PH domains 1 [Source:HGNC Symbol;Acc:HGNC:16486]
ENSG00000160182	3.64867	1.86737	1.15e-05	2.75e-05	yes	up	5.54	7.89667	6.38	4.1	6.14	5.54	7.5	10.65	TFF1	trefoil factor 1 [Source:HGNC Symbol;Acc:HGNC:11755]
ENSG00000167470	3.64783	1.86704	2.06e-215	5.79e-214	yes	up	34.2633	41.56	33.52	35.47	33.8	42.95	40.47	41.26	MIDN	midnolin [Source:HGNC Symbol;Acc:HGNC:16298]
ENSG00000110218	3.64766	1.86697	1.21e-80	1.32e-79	yes	up	10.12	14.7133	9.57	11.25	9.54	14.07	15.14	14.93	PANX1	pannexin 1 [Source:HGNC Symbol;Acc:HGNC:8599]
ENSG00000142544	3.64609	1.86635	4.55e-08	1.24e-07	yes	up	3.00333	4.38667	4.02	3.66	1.33	5.73	3.4	4.03	CTU1	cytosolic thiouridylase subunit 1 [Source:HGNC Symbol;Acc:HGNC:29590]
ENSG00000214253	3.64542	1.86608	1.47e-220	4.25e-219	yes	up	135.46	195.677	137.15	133.21	136.02	199.7	200.48	186.85	FIS1	fission, mitochondrial 1 [Source:HGNC Symbol;Acc:HGNC:21689]
ENSG00000087076	3.64474	1.86582	2.66e-49	1.95e-48	yes	up	14.72	20.79	13.76	15.48	14.92	21.17	20.93	20.27	HSD17B14	hydroxysteroid 17-beta dehydrogenase 14 [Source:HGNC Symbol;Acc:HGNC:23238]
ENSG00000188015	3.64357	1.86535	4.57e-56	3.72e-55	yes	up	30.99	46.5067	31.99	31.72	29.26	49.3	45.39	44.83	S100A3	S100 calcium binding protein A3 [Source:HGNC Symbol;Acc:HGNC:10493]
ENSG00000237506	3.64293	1.8651	2.25e-19	9.07e-19	yes	up	18.2933	23.3633	21.48	14.75	18.65	25.17	17.82	27.1	RPSAP15	ribosomal protein SA pseudogene 15 [Source:HGNC Symbol;Acc:HGNC:31464]
ENSG00000197021	3.64272	1.86502	6.94e-96	8.78e-95	yes	up	27.05	38.47	27.06	26.71	27.38	39.11	39.75	36.55	CXorf40B	chromosome X open reading frame 40B [Source:HGNC Symbol;Acc:HGNC:17402]
ENSG00000163479	3.6391	1.86358	0	0	yes	up	235.59	340.583	228.07	242.1	236.6	332.72	348.48	340.55	SSR2	signal sequence receptor subunit 2 [Source:HGNC Symbol;Acc:HGNC:11324]
ENSG00000180901	3.63828	1.86326	9.29e-127	1.54e-125	yes	up	9.51333	13.7267	9.4	9.76	9.38	14.36	13.56	13.26	KCTD2	potassium channel tetramerization domain containing 2 [Source:HGNC Symbol;Acc:HGNC:21294]
ENSG00000151014	3.63081	1.86029	1.86e-26	8.98e-26	yes	up	4.03	4.81333	4.12	3.93	4.04	5.43	4.33	4.68	NOCT	nocturnin [Source:HGNC Symbol;Acc:HGNC:14254]
ENSG00000254772	3.62817	1.85924	0	0	yes	up	1216.17	1749.04	1210.52	1207.18	1230.8	1772.03	1734.16	1740.92	EEF1G	eukaryotic translation elongation factor 1 gamma [Source:HGNC Symbol;Acc:HGNC:3213]
ENSG00000262587	3.62749	1.85897	0.0035455	0.00686702	yes	up	0.75	0.883333	0.91	0.39	0.95	0.93	0.81	0.91	AC133552.2	leucine carboxyl methyltransferase 1 (LCMT1) pseudogene
ENSG00000126457	3.62741	1.85894	0	0	yes	up	368.89	524.02	385	357.2	364.47	519.41	547.65	505	PRMT1	protein arginine methyltransferase 1 [Source:HGNC Symbol;Acc:HGNC:5187]
ENSG00000198223	3.62408	1.85761	3.97e-11	1.23e-10	yes	up	2.13	3.25333	1.92	1.35	3.12	4.26	2.46	3.04	CSF2RA	colony stimulating factor 2 receptor alpha subunit [Source:HGNC Symbol;Acc:HGNC:2435]
ENSG00000226085	3.62247	1.85698	7.25e-15	2.57e-14	yes	up	14.92	21.4467	17.52	18.45	8.79	22.15	21.19	21	UQCRFS1P1	ubiquinol-cytochrome c reductase, Rieske iron-sulfur polypeptide 1 pseudogene 1 [Source:HGNC Symbol;Acc:HGNC:12588]
ENSG00000167807	3.62175	1.85669	0.00034627	0.000744231	yes	up	0.713333	0.83	1.28	0.29	0.57	0.77	0.74	0.98	AC011511.1	novel transcript
ENSG00000185101	3.62116	1.85645	0.00161271	0.00323782	yes	up	0.21	0.3	0.18	0.14	0.31	0.35	0.28	0.27	ANO9	anoctamin 9 [Source:HGNC Symbol;Acc:HGNC:20679]
ENSG00000137731	3.61914	1.85565	4.63e-133	8.04e-132	yes	up	114.933	167.12	120.18	111.44	113.18	161.48	169.62	170.26	FXYD2	FXYD domain containing ion transport regulator 2 [Source:HGNC Symbol;Acc:HGNC:4026]
ENSG00000065268	3.61882	1.85552	3.93e-186	9.55e-185	yes	up	46.68	73.5	48.36	46.07	45.61	69.08	78.3	73.12	WDR18	WD repeat domain 18 [Source:HGNC Symbol;Acc:HGNC:17956]
ENSG00000243678	3.61733	1.85492	0	0	yes	up	1273.56	1876.36	1292.33	1278.99	1249.35	1882.68	1867.23	1879.16	NME2	NME/NM23 nucleoside diphosphate kinase 2 [Source:HGNC Symbol;Acc:HGNC:7850]
ENSG00000168000	3.61427	1.85371	9.05e-223	2.66e-221	yes	up	64.6967	103.353	70.23	65.84	58.02	106.4	109.25	94.41	BSCL2	BSCL2, seipin lipid droplet biogenesis associated [Source:HGNC Symbol;Acc:HGNC:15832]
ENSG00000005243	3.61303	1.85321	6.36e-06	1.55e-05	yes	up	9.16	4.31667	4.32	2.65	20.51	4.7	5.64	2.61	COPZ2	coatomer protein complex subunit zeta 2 [Source:HGNC Symbol;Acc:HGNC:19356]
ENSG00000204628	3.60992	1.85197	0	0	yes	up	2503.55	3750.21	2545.8	2517.96	2446.9	3780.73	3747.44	3722.46	RACK1	receptor for activated C kinase 1 [Source:HGNC Symbol;Acc:HGNC:4399]
ENSG00000166136	3.60676	1.8507	7.44e-277	2.85e-275	yes	up	285.603	409.52	298.15	274.64	284.02	415.71	414.89	397.96	NDUFB8	NADH:ubiquinone oxidoreductase subunit B8 [Source:HGNC Symbol;Acc:HGNC:7703]
ENSG00000134072	3.59737	1.84694	1.9e-10	5.75e-10	yes	up	3.04667	4.64667	3.21	3.76	2.17	4.43	3.99	5.52	CAMK1	calcium/calmodulin dependent protein kinase I [Source:HGNC Symbol;Acc:HGNC:1459]
ENSG00000157557	3.59577	1.8463	2.65e-130	4.53e-129	yes	up	10.26	14.4833	10.13	10.38	10.27	15.2	14.14	14.11	ETS2	ETS proto-oncogene 2, transcription factor [Source:HGNC Symbol;Acc:HGNC:3489]
ENSG00000167995	3.59564	1.84625	2.25e-16	8.33e-16	yes	up	0.963333	1.32667	0.98	0.96	0.95	1.18	1.3	1.5	BEST1	bestrophin 1 [Source:HGNC Symbol;Acc:HGNC:12703]
ENSG00000169085	3.594	1.84559	0.000629604	0.00132262	yes	up	0.223333	0.33	0.25	0.14	0.28	0.39	0.28	0.32	VXN	vexin [Source:HGNC Symbol;Acc:HGNC:28498]
ENSG00000182154	3.59171	1.84467	3.44e-42	2.25e-41	yes	up	106.66	150.547	116.29	123.26	80.43	143.6	158.08	149.96	MRPL41	mitochondrial ribosomal protein L41 [Source:HGNC Symbol;Acc:HGNC:14492]
ENSG00000177600	3.59123	1.84448	8.82e-277	3.37e-275	yes	up	3145.49	4380.25	3274.16	3190.19	2972.12	4427.66	4404.88	4308.21	RPLP2	ribosomal protein lateral stalk subunit P2 [Source:HGNC Symbol;Acc:HGNC:10377]
ENSG00000186222	3.5875	1.84298	9.56e-47	6.73e-46	yes	up	8.46333	12.0833	8.37	8.65	8.37	13.1	11.21	11.94	BLOC1S4	biogenesis of lysosomal organelles complex 1 subunit 4 [Source:HGNC Symbol;Acc:HGNC:24206]
ENSG00000137628	3.58687	1.84273	8.65e-25	4.02e-24	yes	up	2.04	1.99333	1.28	1.8	3.04	2.27	1.61	2.1	DDX60	DExD/H-box helicase 60 [Source:HGNC Symbol;Acc:HGNC:25942]
ENSG00000160255	3.58677	1.84268	4.16e-16	1.53e-15	yes	up	1.67	2.07333	1.32	1.54	2.15	1.89	2.33	2	ITGB2	integrin subunit beta 2 [Source:HGNC Symbol;Acc:HGNC:6155]
ENSG00000008988	3.58439	1.84173	0	0	yes	up	1810.31	2569.64	1806.78	1798.02	1826.13	2610.66	2551.36	2546.89	RPS20	ribosomal protein S20 [Source:HGNC Symbol;Acc:HGNC:10405]
ENSG00000124688	3.5806	1.8402	3.94e-62	3.47e-61	yes	up	17.4233	24.1367	17.72	16.46	18.09	21.33	25.46	25.62	MAD2L1BP	MAD2L1 binding protein [Source:HGNC Symbol;Acc:HGNC:21059]
ENSG00000010438	3.57961	1.8398	2.01e-16	7.47e-16	yes	up	6.55333	8.98333	6.81	5.66	7.19	7.9	11	8.05	PRSS3	serine protease 3 [Source:HGNC Symbol;Acc:HGNC:9486]
ENSG00000180806	3.57932	1.83969	2.79e-30	1.45e-29	yes	up	7.02667	10.0067	6.02	7.63	7.43	11.14	9.16	9.72	HOXC9	homeobox C9 [Source:NCBI gene;Acc:3225]
ENSG00000100902	3.57919	1.83963	0	0	yes	up	287.977	408.173	289.26	283.56	291.11	413.6	393.24	417.68	PSMA6	proteasome subunit alpha 6 [Source:HGNC Symbol;Acc:HGNC:9535]
ENSG00000231500	3.57429	1.83766	0	0	yes	up	2203.01	3084.34	2260.81	2154.17	2194.05	3105.16	3035.86	3112.01	RPS18	ribosomal protein S18 [Source:HGNC Symbol;Acc:HGNC:10401]
ENSG00000182810	3.56807	1.83514	6.05e-127	1e-125	yes	up	19.01	27.0233	18.28	19.15	19.6	28.92	25.94	26.21	DDX28	DEAD-box helicase 28 [Source:HGNC Symbol;Acc:HGNC:17330]
ENSG00000253276	3.5677	1.835	4.03e-43	2.67e-42	yes	up	6.07	7.44667	6.82	6.33	5.06	7.76	7.64	6.94	CCDC71L	coiled-coil domain containing 71 like [Source:HGNC Symbol;Acc:HGNC:26685]
ENSG00000237550	3.56688	1.83466	0	0	yes	up	1382.66	1915.78	1290.55	1405.21	1452.23	1902.91	1925.33	1919.1	RPL9P9	ribosomal protein L9 pseudogene 9 [Source:HGNC Symbol;Acc:HGNC:17251]
ENSG00000174080	3.56509	1.83394	1.65e-65	1.51e-64	yes	up	18.96	26.61	19.59	20.9	16.39	28.33	25.06	26.44	CTSF	cathepsin F [Source:HGNC Symbol;Acc:HGNC:2531]
ENSG00000142961	3.56506	1.83393	6.56e-20	2.69e-19	yes	up	1.72	2.64	1.72	1.39	2.05	2.56	2.67	2.69	MOB3C	MOB kinase activator 3C [Source:HGNC Symbol;Acc:HGNC:29800]
ENSG00000100814	3.56451	1.8337	2.58e-121	4.12e-120	yes	up	28.6367	38.88	26.8	29.98	29.13	40.37	36.41	39.86	CCNB1IP1	cyclin B1 interacting protein 1 [Source:HGNC Symbol;Acc:HGNC:19437]
ENSG00000170099	3.5627	1.83297	2.99e-19	1.2e-18	yes	up	4.2	5.26	4.2	3.86	4.54	5.36	5.46	4.96	SERPINA6	serpin family A member 6 [Source:HGNC Symbol;Acc:HGNC:1540]
ENSG00000198918	3.56212	1.83274	1.65e-186	4.03e-185	yes	up	2773.04	3788.15	2855.54	2727.75	2735.84	3888.12	3714.74	3761.59	RPL39	ribosomal protein L39 [Source:HGNC Symbol;Acc:HGNC:10350]
ENSG00000182648	3.56179	1.8326	1.85e-22	8.11e-22	yes	up	6.68	9.85	7.16	7.37	5.51	6.64	11.06	11.85	LINC01006	long intergenic non-protein coding RNA 1006 [Source:HGNC Symbol;Acc:HGNC:48971]
ENSG00000230798	3.56119	1.83236	0.000942712	0.00194563	yes	up	2.28333	9.55667	2.65	2.42	1.78	22.92	3.81	1.94	FOXD3-AS1	FOXD3 antisense RNA 1 [Source:HGNC Symbol;Acc:HGNC:40241]
ENSG00000161835	3.56032	1.83201	0.0196041	0.0342928	yes	up	0.313333	0.32	0.27	0.39	0.28	0.16	0.29	0.51	GRASP	general receptor for phosphoinositides 1 associated scaffold protein [Source:HGNC Symbol;Acc:HGNC:18707]
ENSG00000163453	3.55955	1.83169	6.86e-12	2.19e-11	yes	up	2.75	3.81333	2.66	2.24	3.35	4.57	3.69	3.18	IGFBP7	insulin like growth factor binding protein 7 [Source:HGNC Symbol;Acc:HGNC:5476]
ENSG00000174917	3.55662	1.83051	2.47e-78	2.63e-77	yes	up	37.48	50.9567	40.3	37.22	34.92	49.67	51.3	51.9	MICOS13	mitochondrial contact site and cristae organizing system subunit 13 [Source:HGNC Symbol;Acc:HGNC:33702]
ENSG00000090266	3.55609	1.83029	4.15e-196	1.06e-194	yes	up	296.853	422.273	298.37	302.24	289.95	435.25	425.79	405.78	NDUFB2	NADH:ubiquinone oxidoreductase subunit B2 [Source:HGNC Symbol;Acc:HGNC:7697]
ENSG00000197958	3.55581	1.83018	0	0	yes	up	1570.76	2210.46	1530.24	1614.18	1567.86	2164.21	2281.71	2185.46	RPL12	ribosomal protein L12 [Source:HGNC Symbol;Acc:HGNC:10302]
ENSG00000236609	3.55517	1.82992	0.000653243	0.00137016	yes	up	0.173333	0.246667	0.22	0.16	0.14	0.3	0.25	0.19	ZNF853	zinc finger protein 853 [Source:HGNC Symbol;Acc:HGNC:21767]
ENSG00000119632	3.55486	1.82979	6.62e-35	3.8e-34	yes	up	53.2267	74.57	56.88	55.52	47.28	71.03	81.02	71.66	IFI27L2	interferon alpha inducible protein 27 like 2 [Source:HGNC Symbol;Acc:HGNC:19753]
ENSG00000137842	3.55453	1.82966	4.61e-65	4.21e-64	yes	up	10.9067	14.89	10.2	10.46	12.06	14.72	14.1	15.85	TMEM62	transmembrane protein 62 [Source:HGNC Symbol;Acc:HGNC:26269]
ENSG00000196976	3.55421	1.82953	1.14e-40	7.26e-40	yes	up	47.2367	66.6967	55.38	50.25	36.08	68.27	69.39	62.43	LAGE3	L antigen family member 3 [Source:HGNC Symbol;Acc:HGNC:26058]
ENSG00000095380	3.55382	1.82937	5.77e-119	9.04e-118	yes	up	46.9067	66.3267	46.04	42.81	51.87	64.75	68.27	65.96	NANS	N-acetylneuraminate synthase [Source:HGNC Symbol;Acc:HGNC:19237]
ENSG00000137133	3.55304	1.82906	1.3e-62	1.15e-61	yes	up	80.1933	114.67	76.44	91.44	72.7	113.16	128.59	102.26	HINT2	histidine triad nucleotide binding protein 2 [Source:HGNC Symbol;Acc:HGNC:18344]
ENSG00000196754	3.55057	1.82805	1.77e-06	4.44e-06	yes	up	2.72	3.78333	4.02	1.95	2.19	3.04	3.58	4.73	S100A2	S100 calcium binding protein A2 [Source:HGNC Symbol;Acc:HGNC:10492]
ENSG00000155876	3.54897	1.8274	1.11e-156	2.31e-155	yes	up	99.7067	140.9	102.83	107.41	88.88	145.1	141.48	136.12	RRAGA	Ras related GTP binding A [Source:HGNC Symbol;Acc:HGNC:16963]
ENSG00000122861	3.54377	1.82529	1.73e-217	4.89e-216	yes	up	30.2167	43.32	31.43	29.75	29.47	45.17	42.34	42.45	PLAU	plasminogen activator, urokinase [Source:HGNC Symbol;Acc:HGNC:9052]
ENSG00000285839	3.54218	1.82464	2.73e-52	2.1e-51	yes	up	9.90667	13.9767	9.35	9.17	11.2	13.64	15.24	13.05	AL445685.3	novel transcript
ENSG00000167705	3.54158	1.82439	4.66e-21	1.97e-20	yes	up	7.46667	9.38667	9.35	6.69	6.36	8.52	11.37	8.27	RILP	Rab interacting lysosomal protein [Source:HGNC Symbol;Acc:HGNC:30266]
ENSG00000134153	3.53856	1.82316	8.91e-296	3.73e-294	yes	up	139.893	196.553	134.25	143.17	142.26	206.17	189.49	194	EMC7	ER membrane protein complex subunit 7 [Source:HGNC Symbol;Acc:HGNC:24301]
ENSG00000118640	3.53727	1.82264	1.87e-46	1.31e-45	yes	up	30.5133	42.6067	30.09	33.49	27.96	42.97	43.75	41.1	VAMP8	vesicle associated membrane protein 8 [Source:HGNC Symbol;Acc:HGNC:12647]
ENSG00000185043	3.53698	1.82252	2.01e-257	6.96e-256	yes	up	138.77	193.48	137.24	143.39	135.68	204.08	194.29	182.07	CIB1	calcium and integrin binding 1 [Source:HGNC Symbol;Acc:HGNC:16920]
ENSG00000168404	3.53635	1.82226	6.21e-81	6.81e-80	yes	up	11.26	15.4833	10.86	10.96	11.96	16.5	14.89	15.06	MLKL	mixed lineage kinase domain like pseudokinase [Source:HGNC Symbol;Acc:HGNC:26617]
ENSG00000249971	3.53564	1.82197	0.0214198	0.0372354	yes	up	2.03333	2.75	1.94	1.47	2.69	2.59	3.42	2.24	AC104116.1	novel transcript
ENSG00000181026	3.53537	1.82186	0	0	yes	up	48.1233	64.8633	48.27	48.56	47.54	66.53	63.3	64.76	AEN	apoptosis enhancing nuclease [Source:HGNC Symbol;Acc:HGNC:25722]
ENSG00000197483	3.53489	1.82167	4.5e-37	2.69e-36	yes	up	5.64333	9.28333	5.11	6.25	5.57	7.55	10.92	9.38	ZNF628	zinc finger protein 628 [Source:HGNC Symbol;Acc:HGNC:28054]
ENSG00000135406	3.53408	1.82133	7.84e-05	0.000177765	yes	up	1.57333	1.98333	1.75	1.72	1.25	2.57	1.34	2.04	PRPH	peripherin [Source:HGNC Symbol;Acc:HGNC:9461]
ENSG00000179862	3.53356	1.82112	3.21e-05	7.49e-05	yes	up	14.1967	19.2467	19.34	14.84	8.41	24.25	17.14	16.35	CITED4	Cbp/p300 interacting transactivator with Glu/Asp rich carboxy-terminal domain 4 [Source:HGNC Symbol;Acc:HGNC:18696]
ENSG00000111640	3.53169	1.82036	0	0	yes	up	6588.86	9381.49	6732.65	6584.9	6449.02	9344.48	9507.89	9292.09	GAPDH	glyceraldehyde-3-phosphate dehydrogenase [Source:HGNC Symbol;Acc:HGNC:4141]
ENSG00000100316	3.52898	1.81925	0	0	yes	up	1479.53	2074.53	1508.75	1461.61	1468.24	2097.63	2070.72	2055.23	RPL3	ribosomal protein L3 [Source:HGNC Symbol;Acc:HGNC:10332]
ENSG00000179562	3.52818	1.81892	6.68e-104	9.12e-103	yes	up	10.67	15.01	9.55	11.68	10.78	14.99	15.02	15.02	GCC1	GRIP and coiled-coil domain containing 1 [Source:HGNC Symbol;Acc:HGNC:19095]
ENSG00000119725	3.52621	1.81812	4.75e-184	1.14e-182	yes	up	25.6667	37.2167	24.69	27.35	24.96	36.72	38.84	36.09	ZNF410	zinc finger protein 410 [Source:HGNC Symbol;Acc:HGNC:20144]
ENSG00000104522	3.52344	1.81699	4.79e-175	1.1e-173	yes	up	52	72.13	52.39	52.51	51.1	71.86	75.06	69.47	TSTA3	tissue specific transplantation antigen P35B [Source:HGNC Symbol;Acc:HGNC:12390]
ENSG00000182179	3.52334	1.81694	0.0104674	0.0190912	yes	up	0.356667	0.473333	0.24	0.32	0.51	0.36	0.18	0.88	UBA7	ubiquitin like modifier activating enzyme 7 [Source:HGNC Symbol;Acc:HGNC:12471]
ENSG00000273010	3.52307	1.81683	6.99e-06	1.7e-05	yes	up	1.53333	2.17667	1.77	1.25	1.58	3.04	1.16	2.33	AL360270.3	novel transcript, antisense to LRIF1
ENSG00000172270	3.51979	1.81549	0	0	yes	up	688.38	965.76	684.28	689.44	691.42	960.84	977.23	959.21	BSG	basigin (Ok blood group) [Source:HGNC Symbol;Acc:HGNC:1116]
ENSG00000159556	3.51952	1.81538	3.54e-19	1.42e-18	yes	up	3.53667	5.61667	3.6	3.64	3.37	5.77	4.72	6.36	ISL2	ISL LIM homeobox 2 [Source:HGNC Symbol;Acc:HGNC:18524]
ENSG00000050820	3.5195	1.81537	1.2e-200	3.12e-199	yes	up	20.36	28.6467	20.96	20.15	19.97	28.86	29.06	28.02	BCAR1	BCAR1, Cas family scaffold protein [Source:HGNC Symbol;Acc:HGNC:971]
ENSG00000187066	3.51873	1.81506	0.00941169	0.0172678	yes	up	0.113333	0.156667	0.05	0.17	0.12	0.1	0.22	0.15	TMEM262	transmembrane protein 262 [Source:HGNC Symbol;Acc:HGNC:49389]
ENSG00000240972	3.51853	1.81497	0	0	yes	up	1688.72	2322.71	1704.84	1748.95	1612.37	2280.42	2374.95	2312.77	MIF	macrophage migration inhibitory factor [Source:HGNC Symbol;Acc:HGNC:7097]
ENSG00000164587	3.51741	1.81451	0	0	yes	up	715.743	896.2	737.23	689.16	720.84	889.82	883.48	915.3	RPS14	ribosomal protein S14 [Source:HGNC Symbol;Acc:HGNC:10387]
ENSG00000235174	3.51501	1.81353	5.93e-10	1.76e-09	yes	up	1853.53	2236.75	2036.75	1560.22	1963.63	1981.56	2137	2591.7	RPL39P3	ribosomal protein L39 pseudogene 3 [Source:HGNC Symbol;Acc:HGNC:21383]
ENSG00000227097	3.51491	1.81349	1.37e-10	4.15e-10	yes	up	532.41	643.103	526.34	468.37	602.52	650.78	481.91	796.62	RPS28P7	ribosomal protein S28 pseudogene 7 [Source:HGNC Symbol;Acc:HGNC:35787]
ENSG00000155366	3.51421	1.8132	0	0	yes	up	269.21	373.33	275.82	260.35	271.46	383.25	378.43	358.31	RHOC	ras homolog family member C [Source:HGNC Symbol;Acc:HGNC:669]
ENSG00000178982	3.51396	1.8131	0	0	yes	up	638.007	904.05	630.61	627.08	656.33	860.19	965.85	886.11	EIF3K	eukaryotic translation initiation factor 3 subunit K [Source:HGNC Symbol;Acc:HGNC:24656]
ENSG00000211459	3.51356	1.81294	0	0	yes	up	1823.5	2538.41	1841.95	1740.66	1887.88	2480.88	2576.18	2558.18	MT-RNR1	mitochondrially encoded 12S RNA [Source:HGNC Symbol;Acc:HGNC:7470]
ENSG00000134070	3.51266	1.81257	3.09e-150	6.15e-149	yes	up	16.68	23.4833	16.21	17.66	16.17	24.6	23.36	22.49	IRAK2	interleukin 1 receptor associated kinase 2 [Source:HGNC Symbol;Acc:HGNC:6113]
ENSG00000112695	3.51128	1.812	5.35e-165	1.15e-163	yes	up	192.027	276.273	194.21	193.78	188.09	302.67	267.37	258.78	COX7A2	cytochrome c oxidase subunit 7A2 [Source:HGNC Symbol;Acc:HGNC:2288]
ENSG00000124102	3.51116	1.81195	3.22e-18	1.26e-17	yes	up	16.1933	22.17	13.54	18.75	16.29	22.84	22.82	20.85	PI3	peptidase inhibitor 3 [Source:HGNC Symbol;Acc:HGNC:8947]
ENSG00000183207	3.50761	1.81049	0	0	yes	up	184.98	267.09	188.96	179.52	186.46	262.7	279.5	259.07	RUVBL2	RuvB like AAA ATPase 2 [Source:HGNC Symbol;Acc:HGNC:10475]
ENSG00000267147	3.50749	1.81044	0.00155447	0.00312707	yes	up	1.38667	1.92667	1.38	1.13	1.65	0.95	3	1.83	LINC01842	long intergenic non-protein coding RNA 1842 [Source:HGNC Symbol;Acc:HGNC:52656]
ENSG00000084207	3.50576	1.80973	0	0	yes	up	1331.31	1852.62	1330	1354.9	1309.02	1815.22	1882.87	1859.76	GSTP1	glutathione S-transferase pi 1 [Source:HGNC Symbol;Acc:HGNC:4638]
ENSG00000198804	3.50553	1.80963	0	0	yes	up	17773.7	24121.3	17597.8	17929.5	17793.8	24056.7	24104.8	24202.3	MT-CO1	mitochondrially encoded cytochrome c oxidase I [Source:HGNC Symbol;Acc:HGNC:7419]
ENSG00000221983	3.50421	1.80909	0	0	yes	up	807.263	1050.29	818.22	829.65	773.92	1039.13	1083.81	1027.93	UBA52	ubiquitin A-52 residue ribosomal protein fusion product 1 [Source:HGNC Symbol;Acc:HGNC:12458]
ENSG00000145425	3.50398	1.809	0	0	yes	up	1398.16	1939.34	1340.54	1374.92	1479.01	1954.4	1922.75	1940.88	RPS3A	ribosomal protein S3A [Source:HGNC Symbol;Acc:HGNC:10421]
ENSG00000233927	3.50224	1.80828	1.48e-202	3.89e-201	yes	up	375.763	371.583	406.1	347.37	373.82	423.64	327.49	363.62	RPS28	ribosomal protein S28 [Source:HGNC Symbol;Acc:HGNC:10418]
ENSG00000130313	3.49708	1.80615	1.2e-88	1.41e-87	yes	up	76.6467	108.79	81.6	82.17	66.17	104.25	109.42	112.7	AC010618.1	6-phosphogluconolactonase [Source:NCBI gene;Acc:25796]
ENSG00000149273	3.49623	1.8058	0	0	yes	up	1502.27	2011.81	1577.42	1420.67	1508.73	2101.48	1922.2	2011.75	RPS3	ribosomal protein S3 [Source:HGNC Symbol;Acc:HGNC:10420]
ENSG00000125952	3.49562	1.80555	1.2e-124	1.97e-123	yes	up	31.55	37.0267	28.38	36.56	29.71	33.77	36.59	40.72	MAX	MYC associated factor X [Source:HGNC Symbol;Acc:HGNC:6913]
ENSG00000186832	3.49322	1.80456	0.00274301	0.00537202	yes	up	0.663333	0.96	0.66	0.95	0.38	0.82	1.58	0.48	KRT16	keratin 16 [Source:HGNC Symbol;Acc:HGNC:6423]
ENSG00000074842	3.48702	1.802	6.55e-165	1.41e-163	yes	up	155.75	227.45	167.8	160.06	139.39	234.29	216.82	231.24	MYDGF	myeloid derived growth factor [Source:HGNC Symbol;Acc:HGNC:16948]
ENSG00000188522	3.4848	1.80108	9.71e-166	2.1e-164	yes	up	9.16	12.9333	9.35	8.83	9.3	13.3	13	12.5	FAM83G	family with sequence similarity 83 member G [Source:HGNC Symbol;Acc:HGNC:32554]
ENSG00000213885	3.48274	1.80022	0.000378082	0.000809699	yes	up	3.08	4.28667	4.32	2.79	2.13	5.75	4.84	2.27	RPL13AP7	ribosomal protein L13a pseudogene 7 [Source:HGNC Symbol;Acc:HGNC:23755]
ENSG00000100600	3.4804	1.79925	4.12e-247	1.36e-245	yes	up	52.72	73.1333	51.08	52.73	54.35	77.22	73.12	69.06	LGMN	legumain [Source:HGNC Symbol;Acc:HGNC:9472]
ENSG00000168298	3.47191	1.79573	0.0205646	0.035859	yes	up	0.733333	1.02333	1.04	0.74	0.42	1.47	1.16	0.44	HIST1H1E	histone cluster 1 H1 family member e [Source:HGNC Symbol;Acc:HGNC:4718]
ENSG00000115268	3.47108	1.79539	0	0	yes	up	1747.01	2374.14	1672.61	1831.97	1736.44	2294.78	2563.79	2263.84	RPS15	ribosomal protein S15 [Source:HGNC Symbol;Acc:HGNC:10388]
ENSG00000226287	3.47091	1.79531	5.11e-16	1.88e-15	yes	up	9.21	13.6767	9.13	10.38	8.12	12.64	15.69	12.7	TMEM191A	transmembrane protein 191A (pseudogene) [Source:HGNC Symbol;Acc:HGNC:25317]
ENSG00000227199	3.46963	1.79478	0.00040843	0.000872215	yes	up	0.72	1.00667	0.51	0.83	0.82	1.71	0.8	0.51	ST7-AS1	ST7 antisense RNA 1 [Source:HGNC Symbol;Acc:HGNC:16000]
ENSG00000166171	3.46776	1.79401	1.87e-37	1.13e-36	yes	up	30.8967	40.1233	32.42	31.91	28.36	47.13	34.26	38.98	DPCD	deleted in primary ciliary dyskinesia homolog (mouse) [Source:HGNC Symbol;Acc:HGNC:24542]
ENSG00000104529	3.46507	1.79288	0	0	yes	up	744.317	1098.02	757.19	732.24	743.52	1081.64	1109.07	1103.36	EEF1D	eukaryotic translation elongation factor 1 delta [Source:HGNC Symbol;Acc:HGNC:3211]
ENSG00000197696	3.46479	1.79277	1.14e-25	5.41e-25	yes	up	25.9667	33.4367	30.18	25.9	21.82	35.77	32.55	31.99	NMB	neuromedin B [Source:HGNC Symbol;Acc:HGNC:7842]
ENSG00000130811	3.46437	1.79259	2.71e-290	1.1e-288	yes	up	146.553	195.673	147.59	146.91	145.16	193.37	203.25	190.4	EIF3G	eukaryotic translation initiation factor 3 subunit G [Source:HGNC Symbol;Acc:HGNC:3274]
ENSG00000183011	3.46318	1.7921	4.65e-94	5.78e-93	yes	up	127.03	173.68	133.37	130.72	117	186.42	167.41	167.21	NAA38	N(alpha)-acetyltransferase 38, NatC auxiliary subunit [Source:HGNC Symbol;Acc:HGNC:28212]
ENSG00000174748	3.46279	1.79193	0	0	yes	up	1660.86	2507.84	1666.09	1622.2	1694.29	2558.97	2502.24	2462.31	RPL15	ribosomal protein L15 [Source:HGNC Symbol;Acc:HGNC:10306]
ENSG00000097021	3.46123	1.79128	1.09e-122	1.76e-121	yes	up	56.3067	79.3833	62.34	52.7	53.88	81.9	80.25	76	ACOT7	acyl-CoA thioesterase 7 [Source:HGNC Symbol;Acc:HGNC:24157]
ENSG00000133027	3.46009	1.79081	1.3e-116	1.98e-115	yes	up	42.7267	59.6033	42.74	42.01	43.43	60.05	60.24	58.52	PEMT	phosphatidylethanolamine N-methyltransferase [Source:HGNC Symbol;Acc:HGNC:8830]
ENSG00000264575	3.45999	1.79077	3.31e-05	7.71e-05	yes	up	0.83	1.16	0.85	0.74	0.9	1.81	0.74	0.93	LINC00526	long intergenic non-protein coding RNA 526 [Source:HGNC Symbol;Acc:HGNC:28278]
ENSG00000167895	3.45998	1.79076	0.000124886	0.000278682	yes	up	0.28	0.383333	0.29	0.3	0.25	0.31	0.58	0.26	TMC8	transmembrane channel like 8 [Source:HGNC Symbol;Acc:HGNC:20474]
ENSG00000123358	3.45885	1.79029	0	0	yes	up	51.0733	76.5033	51.06	50.18	51.98	78.14	80.06	71.31	NR4A1	nuclear receptor subfamily 4 group A member 1 [Source:HGNC Symbol;Acc:HGNC:7980]
ENSG00000275202	3.45775	1.78983	3.79e-09	1.09e-08	yes	up	2.49	3.32	2.51	3.18	1.78	3.01	4.04	2.91	AL161421.1	novel transcript, antisense to FNDC3A
ENSG00000108829	3.45486	1.78863	0	0	yes	up	136.803	188.323	138.88	134.6	136.93	188.49	188.12	188.36	LRRC59	leucine rich repeat containing 59 [Source:HGNC Symbol;Acc:HGNC:28817]
ENSG00000100097	3.45225	1.78754	2.62e-213	7.31e-212	yes	up	1005.5	1353.97	1061.58	1001.57	953.35	1367.93	1330.97	1363	LGALS1	galectin 1 [Source:HGNC Symbol;Acc:HGNC:6561]
ENSG00000183696	3.45167	1.78729	8.43e-182	1.99e-180	yes	up	49.5133	85.9067	48.58	46.12	53.84	80.99	86.12	90.61	UPP1	uridine phosphorylase 1 [Source:HGNC Symbol;Acc:HGNC:12576]
ENSG00000108298	3.4492	1.78626	0	0	yes	up	2681.6	3652.88	2653.8	2707.23	2683.78	3555.19	3763.71	3639.75	RPL19	ribosomal protein L19 [Source:HGNC Symbol;Acc:HGNC:10312]
ENSG00000125775	3.44793	1.78573	0.00373625	0.00721506	yes	up	0.413333	0.633333	0.3	0.53	0.41	0.8	0.46	0.64	SDCBP2	syndecan binding protein 2 [Source:HGNC Symbol;Acc:HGNC:15756]
ENSG00000179588	3.44745	1.78553	4.01e-15	1.44e-14	yes	up	1.45	2.18	1.76	1.25	1.34	2.93	1.81	1.8	ZFPM1	zinc finger protein, FOG family member 1 [Source:HGNC Symbol;Acc:HGNC:19762]
ENSG00000197448	3.44707	1.78537	6.56e-222	1.92e-220	yes	up	114.92	163.147	110.59	122.95	111.22	161.48	162.38	165.58	GSTK1	glutathione S-transferase kappa 1 [Source:HGNC Symbol;Acc:HGNC:16906]
ENSG00000231770	3.4463	1.78505	1.71e-07	4.57e-07	yes	up	2.53	3.51	2.27	2.01	3.31	4.36	2.4	3.77	TMEM44-AS1	TMEM44 antisense RNA 1 [Source:HGNC Symbol;Acc:HGNC:44272]
ENSG00000163682	3.44594	1.7849	7.99e-144	1.51e-142	yes	up	334.907	456.78	330.03	306.95	367.74	507.74	397.24	465.36	RPL9	ribosomal protein L9 [Source:HGNC Symbol;Acc:HGNC:10369]
ENSG00000225630	3.44426	1.78419	4.14e-10	1.24e-09	yes	up	52.7967	80.9667	38.36	45.49	74.54	122.72	64.65	55.53	MTND2P28	MT-ND2 pseudogene 28 [Source:HGNC Symbol;Acc:HGNC:42129]
ENSG00000126432	3.44075	1.78272	0	0	yes	up	462.117	638.333	468.91	469.32	448.12	645.02	635.3	634.68	PRDX5	peroxiredoxin 5 [Source:HGNC Symbol;Acc:HGNC:9355]
ENSG00000244038	3.44022	1.7825	0	0	yes	up	184.64	251.9	180.7	184.18	189.04	252.11	253.51	250.08	DDOST	dolichyl-diphosphooligosaccharide--protein glycosyltransferase non-catalytic subunit [Source:HGNC Symbol;Acc:HGNC:2728]
ENSG00000106268	3.43657	1.78097	1.9e-114	2.85e-113	yes	up	85.8633	117.88	86.93	83.44	87.22	111.25	121.86	120.53	NUDT1	nudix hydrolase 1 [Source:HGNC Symbol;Acc:HGNC:8048]
ENSG00000179950	3.43482	1.78024	0	0	yes	up	241.423	321.527	256.29	234.23	233.75	319.29	331.86	313.43	PUF60	poly(U) binding splicing factor 60 [Source:HGNC Symbol;Acc:HGNC:17042]
ENSG00000067225	3.43457	1.78013	0	0	yes	up	3084.9	4080.95	3135.73	3066.74	3052.22	4071.3	4069.4	4102.14	PKM	pyruvate kinase M1/2 [Source:HGNC Symbol;Acc:HGNC:9021]
ENSG00000263563	3.43172	1.77893	0.000730509	0.00152421	yes	up	1.00333	1.34	0.82	1.23	0.96	1.4	1.66	0.96	UBBP4	ubiquitin B pseudogene 4 [Source:HGNC Symbol;Acc:HGNC:12467]
ENSG00000171863	3.43151	1.77884	0	0	yes	up	1821.28	2571.98	1718.77	1798.23	1946.84	2594.07	2560.65	2561.23	RPS7	ribosomal protein S7 [Source:HGNC Symbol;Acc:HGNC:10440]
ENSG00000198899	3.4286	1.77762	0	0	yes	up	8256.31	11155.2	8334.15	8545.85	7888.93	11102.5	11300	11062.9	MT-ATP6	mitochondrially encoded ATP synthase membrane subunit 6 [Source:HGNC Symbol;Acc:HGNC:7414]
ENSG00000186395	3.42835	1.77751	1.16e-06	2.96e-06	yes	up	37.3967	55.1533	43.83	41.36	27	60.66	51.19	53.61	KRT10	keratin 10 [Source:HGNC Symbol;Acc:HGNC:6413]
ENSG00000235241	3.42412	1.77573	0.000394039	0.000842632	yes	up	3.74	4.98	3.27	2.24	5.71	5.18	4.56	5.2	BX284668.4	cyclin-dependent kinase 5 (CDK5) pseudogene
ENSG00000101421	3.42236	1.77499	0	0	yes	up	127.483	173.613	129.46	127.07	125.92	172.81	174.09	173.94	CHMP4B	charged multivesicular body protein 4B [Source:HGNC Symbol;Acc:HGNC:16171]
ENSG00000170473	3.42211	1.77489	9.05e-77	9.49e-76	yes	up	28.15	37.1167	28.58	28.24	27.63	35.23	39.89	36.23	PYM1	PYM homolog 1, exon junction complex associated factor [Source:HGNC Symbol;Acc:HGNC:30258]
ENSG00000173237	3.42069	1.77429	5.9e-13	1.96e-12	yes	up	3.68	4.98	3.91	4.21	2.92	4.4	4.97	5.57	C11orf86	chromosome 11 open reading frame 86 [Source:HGNC Symbol;Acc:HGNC:34442]
ENSG00000284691	3.42021	1.77408	2.96e-07	7.77e-07	yes	up	2.22	2.49333	3.34	1.4	1.92	3.64	2.17	1.67	AC073111.5	novel zinc finger protein
ENSG00000165886	3.4164	1.77248	2.77e-39	1.72e-38	yes	up	8.93333	12.1633	9.69	9.33	7.78	12.68	11.94	11.87	UBTD1	ubiquitin domain containing 1 [Source:HGNC Symbol;Acc:HGNC:25683]
ENSG00000126062	3.41586	1.77225	2.57e-117	3.96e-116	yes	up	19.6667	26.75	19.44	20.64	18.92	26.24	26.45	27.56	TMEM115	transmembrane protein 115 [Source:HGNC Symbol;Acc:HGNC:30055]
ENSG00000203722	3.41524	1.77199	3.36e-09	9.7e-09	yes	up	3.61333	5.18333	3.65	3.04	4.15	6.99	5.14	3.42	RAET1G	retinoic acid early transcript 1G [Source:HGNC Symbol;Acc:HGNC:16795]
ENSG00000173465	3.41405	1.77149	1.99e-66	1.84e-65	yes	up	48.1667	66.0267	51.19	46.33	46.98	67.01	68.57	62.5	SSSCA1	Sjogren syndrome/scleroderma autoantigen 1 [Source:HGNC Symbol;Acc:HGNC:11328]
ENSG00000119669	3.41324	1.77114	1.14e-118	1.78e-117	yes	up	30.65	41.5233	32.73	32.09	27.13	43.07	41.52	39.98	IRF2BPL	interferon regulatory factor 2 binding protein like [Source:HGNC Symbol;Acc:HGNC:14282]
ENSG00000108179	3.41282	1.77097	3.2e-203	8.45e-202	yes	up	45.7167	60.63	49.09	45.68	42.38	66.64	58.28	56.97	PPIF	peptidylprolyl isomerase F [Source:HGNC Symbol;Acc:HGNC:9259]
ENSG00000174444	3.41197	1.77061	0	0	yes	up	4683.77	4729.35	4558.97	4619.77	4872.58	4746.47	4698.6	4742.98	RPL4	ribosomal protein L4 [Source:HGNC Symbol;Acc:HGNC:10353]
ENSG00000126500	3.41193	1.77059	0.000271602	0.000589285	yes	up	0.26	0.353333	0.29	0.34	0.15	0.46	0.32	0.28	FLRT1	fibronectin leucine rich transmembrane protein 1 [Source:HGNC Symbol;Acc:HGNC:3760]
ENSG00000156482	3.41098	1.77019	0	0	yes	up	2280.12	3064.01	2255.17	2310.74	2274.45	3054.6	3078.27	3059.17	RPL30	ribosomal protein L30 [Source:HGNC Symbol;Acc:HGNC:10333]
ENSG00000159399	3.41076	1.77009	2.45e-07	6.48e-07	yes	up	0.373333	0.506667	0.37	0.48	0.27	0.47	0.44	0.61	HK2	hexokinase 2 [Source:HGNC Symbol;Acc:HGNC:4923]
ENSG00000030582	3.41059	1.77002	0	0	yes	up	126.263	165.147	130.55	118.21	130.03	163.53	171.6	160.31	GRN	granulin precursor [Source:HGNC Symbol;Acc:HGNC:4601]
ENSG00000115286	3.41055	1.77001	2.84e-152	5.79e-151	yes	up	93.2467	133.127	94.63	90.62	94.49	135.93	136.65	126.8	NDUFS7	NADH:ubiquinone oxidoreductase core subunit S7 [Source:HGNC Symbol;Acc:HGNC:7714]
ENSG00000229117	3.41043	1.76995	0	0	yes	up	6077.21	8084.86	6099.24	6069.99	6062.41	7930.16	8225.94	8098.48	RPL41	ribosomal protein L41 [Source:HGNC Symbol;Acc:HGNC:10354]
ENSG00000270136	3.40911	1.7694	2.13e-16	7.88e-16	yes	up	6.32667	10.0533	8.58	5.52	4.88	13.98	7.37	8.81	MICOS10-NBL1	MICOS10-NBL1 readthrough [Source:HGNC Symbol;Acc:HGNC:48338]
ENSG00000171314	3.40899	1.76934	0	0	yes	up	522.07	709.537	522.21	523.78	520.22	713.3	710.89	704.42	PGAM1	phosphoglycerate mutase 1 [Source:HGNC Symbol;Acc:HGNC:8888]
ENSG00000092841	3.40829	1.76905	0	0	yes	up	2169.4	3006.29	2226.92	2138.48	2142.8	3040.13	3000.6	2978.13	MYL6	myosin light chain 6 [Source:HGNC Symbol;Acc:HGNC:7587]
ENSG00000118503	3.40772	1.76881	6.72e-68	6.33e-67	yes	up	6.88	7.85667	6.62	6.98	7.04	8.59	7.25	7.73	TNFAIP3	TNF alpha induced protein 3 [Source:HGNC Symbol;Acc:HGNC:11896]
ENSG00000107485	3.4075	1.76872	2.49e-29	1.27e-28	yes	up	3.94333	5.50333	3.46	4.52	3.85	6.37	4.79	5.35	GATA3	GATA binding protein 3 [Source:HGNC Symbol;Acc:HGNC:4172]
ENSG00000185624	3.4068	1.76842	0	0	yes	up	567.753	811.577	576.39	587.42	539.45	817.36	809.57	807.8	P4HB	prolyl 4-hydroxylase subunit beta [Source:HGNC Symbol;Acc:HGNC:8548]
ENSG00000173163	3.40606	1.7681	4.87e-52	3.73e-51	yes	up	27.6633	42.3933	29.06	26.32	27.61	35.56	31.22	60.4	COMMD1	copper metabolism domain containing 1 [Source:HGNC Symbol;Acc:HGNC:23024]
ENSG00000106992	3.40523	1.76775	3.14e-52	2.41e-51	yes	up	25.5267	31.4633	24.38	21.35	30.85	35.51	31.29	27.59	AK1	adenylate kinase 1 [Source:HGNC Symbol;Acc:HGNC:361]
ENSG00000166189	3.40513	1.76771	4.35e-69	4.16e-68	yes	up	14.89	20.2267	15.17	16.56	12.94	19.42	21.04	20.22	HPS6	HPS6, biogenesis of lysosomal organelles complex 2 subunit 3 [Source:HGNC Symbol;Acc:HGNC:18817]
ENSG00000136867	3.4042	1.76732	0.00115662	0.00236078	yes	up	0.696667	0.966667	0.92	0.77	0.4	1.06	1.43	0.41	SLC31A2	solute carrier family 31 member 2 [Source:HGNC Symbol;Acc:HGNC:11017]
ENSG00000283515	3.40352	1.76703	1.7e-07	4.52e-07	yes	up	2.23667	2.23333	2.27	2.15	2.29	3.66	1.64	1.4	AC020915.5	novel transcript
ENSG00000225178	3.40202	1.76639	3.42e-51	2.59e-50	yes	up	43.94	59.4433	47.03	39.49	45.3	68.33	53.54	56.46	RPSAP58	ribosomal protein SA pseudogene 58 [Source:HGNC Symbol;Acc:HGNC:36809]
ENSG00000036448	3.40143	1.76614	3e-08	8.26e-08	yes	up	3.21	3.99333	3.32	3.51	2.8	4.05	4.49	3.44	MYOM2	myomesin 2 [Source:HGNC Symbol;Acc:HGNC:7614]
ENSG00000102934	3.39974	1.76542	1.61e-09	4.7e-09	yes	up	3.54667	5.33667	3.96	5.07	1.61	3.63	5.65	6.73	PLLP	plasmolipin [Source:HGNC Symbol;Acc:HGNC:18553]
ENSG00000198763	3.3995	1.76532	0	0	yes	up	6005.8	8096.75	5986.88	6006.58	6023.93	8170.47	7938.15	8181.64	MT-ND2	mitochondrially encoded NADH:ubiquinone oxidoreductase core subunit 2 [Source:HGNC Symbol;Acc:HGNC:7456]
ENSG00000204444	3.3988	1.76502	3.13e-10	9.4e-10	yes	up	5.29333	7.20333	4.77	5.4	5.71	7.05	7.99	6.57	APOM	apolipoprotein M [Source:HGNC Symbol;Acc:HGNC:13916]
ENSG00000168286	3.39712	1.76431	1.28e-82	1.43e-81	yes	up	16.9533	22.98	17.99	16.95	15.92	23.82	24.03	21.09	THAP11	THAP domain containing 11 [Source:HGNC Symbol;Acc:HGNC:23194]
ENSG00000044574	3.39445	1.76318	0	0	yes	up	331.96	449.4	321.03	331.37	343.48	450.24	443.83	454.13	HSPA5	heat shock protein family A (Hsp70) member 5 [Source:HGNC Symbol;Acc:HGNC:5238]
ENSG00000239672	3.39357	1.76281	0	0	yes	up	404.9	545.563	403.5	408.21	402.99	537.78	560.11	538.8	NME1	NME/NM23 nucleoside diphosphate kinase 1 [Source:HGNC Symbol;Acc:HGNC:7849]
ENSG00000274021	3.39283	1.76249	0.00426187	0.00817209	yes	up	0.273333	0.373333	0.4	0.27	0.15	0.39	0.47	0.26	AC024909.1	novel transcript, antisense to DUSP6
ENSG00000119630	3.39138	1.76187	1.1e-05	2.65e-05	yes	up	0.846667	1.16	0.93	0.87	0.74	0.87	1.45	1.16	PGF	placental growth factor [Source:HGNC Symbol;Acc:HGNC:8893]
ENSG00000224389	3.38857	1.76068	0.00847093	0.0156305	yes	up	0.67	0.806667	1.07	0.62	0.32	0.41	0.92	1.09	C4B	complement C4B (Chido blood group) [Source:HGNC Symbol;Acc:HGNC:1324]
ENSG00000148655	3.38842	1.76061	0.00606402	0.0114201	yes	up	2.54667	2.89333	1.39	2.24	4.01	1.36	1.14	6.18	LRMDA	leucine rich melanocyte differentiation associated [Source:HGNC Symbol;Acc:HGNC:23405]
ENSG00000272092	3.38654	1.75981	0.000165842	0.000366582	yes	up	1.11667	1.51	1.28	0.97	1.1	2.01	1.49	1.03	AC087623.2	novel transcript
ENSG00000259112	3.38573	1.75947	4.08e-34	2.3e-33	yes	up	22.1833	32.7033	18.1	22.06	26.39	22.85	43.79	31.47	NDUFC2-KCTD14	NDUFC2-KCTD14 readthrough [Source:HGNC Symbol;Acc:HGNC:42956]
ENSG00000267213	3.38398	1.75872	0.00317269	0.00617492	yes	up	0.77	1.03333	0.79	0.72	0.8	0.84	1.5	0.76	AC007773.1	novel transcript, antisense to DPY19L3
ENSG00000169297	3.38304	1.75832	6.9e-103	9.29e-102	yes	up	23.1467	30.3033	22.32	21.57	25.55	31.85	31.8	27.26	NR0B1	nuclear receptor subfamily 0 group B member 1 [Source:HGNC Symbol;Acc:HGNC:7960]
ENSG00000104518	3.38303	1.75831	1.51e-37	9.11e-37	yes	up	8.24667	11.49	7.39	10.13	7.22	10.41	12.01	12.05	GSDMD	gasdermin D [Source:HGNC Symbol;Acc:HGNC:25697]
ENSG00000134463	3.37789	1.75612	5.5e-09	1.57e-08	yes	up	3.34	4.43667	3.9	4.35	1.77	5.74	3.92	3.65	ECHDC3	enoyl-CoA hydratase domain containing 3 [Source:HGNC Symbol;Acc:HGNC:23489]
ENSG00000104774	3.37674	1.75563	1.53e-171	3.41e-170	yes	up	28.4067	38.9833	27.98	29.26	27.98	38.49	40.85	37.61	MAN2B1	mannosidase alpha class 2B member 1 [Source:HGNC Symbol;Acc:HGNC:6826]
ENSG00000176340	3.37657	1.75556	2.03e-219	5.81e-218	yes	up	639.03	841.373	657.14	651.37	608.58	841.9	874.27	807.95	COX8A	cytochrome c oxidase subunit 8A [Source:HGNC Symbol;Acc:HGNC:2294]
ENSG00000100300	3.37654	1.75554	6.1e-133	1.06e-131	yes	up	116.403	155.96	119.84	121.33	108.04	144.51	158.98	164.39	TSPO	translocator protein [Source:HGNC Symbol;Acc:HGNC:1158]
ENSG00000185825	3.37561	1.75515	0	0	yes	up	275.93	383.453	271.39	270.45	285.95	395.42	382.66	372.28	BCAP31	B cell receptor associated protein 31 [Source:HGNC Symbol;Acc:HGNC:16695]
ENSG00000172428	3.3752	1.75497	8.24e-34	4.63e-33	yes	up	102.963	130.917	93.07	125.98	89.84	131.89	119.49	141.37	COPS9	COP9 signalosome subunit 9 [Source:HGNC Symbol;Acc:HGNC:21314]
ENSG00000108518	3.37221	1.7537	6.39e-60	5.47e-59	yes	up	2784.09	3595.61	3134.47	3103.33	2114.48	3528.71	3649.5	3608.63	PFN1	profilin 1 [Source:HGNC Symbol;Acc:HGNC:8881]
ENSG00000120149	3.37084	1.75311	1.85e-25	8.77e-25	yes	up	5.42333	6.46667	6.58	5.22	4.47	6.95	6.87	5.58	MSX2	msh homeobox 2 [Source:HGNC Symbol;Acc:HGNC:7392]
ENSG00000188763	3.36959	1.75257	3.07e-08	8.45e-08	yes	up	1.11333	1.5	1.31	1.2	0.83	1.32	1.86	1.32	FZD9	frizzled class receptor 9 [Source:HGNC Symbol;Acc:HGNC:4047]
ENSG00000270170	3.36951	1.75254	2.98e-13	1e-12	yes	up	22.0467	29.5133	27.42	26.47	12.25	31.79	29.89	26.86	NCBP2-AS2	NCBP2 antisense RNA 2 (head to head) [Source:HGNC Symbol;Acc:HGNC:25121]
ENSG00000214026	3.36688	1.75141	7.47e-130	1.27e-128	yes	up	156.86	207.793	163.11	160.09	147.38	203.99	223.1	196.29	MRPL23	mitochondrial ribosomal protein L23 [Source:HGNC Symbol;Acc:HGNC:10322]
ENSG00000174109	3.36548	1.75081	6.96e-61	6.04e-60	yes	up	28.75	37.03	27.79	28.68	29.78	33.4	38.87	38.82	C16orf91	chromosome 16 open reading frame 91 [Source:HGNC Symbol;Acc:HGNC:27558]
ENSG00000160563	3.36467	1.75046	1.66e-50	1.25e-49	yes	up	17.3033	23.0467	18.3	17.45	16.16	23.59	20.09	25.46	MED27	mediator complex subunit 27 [Source:HGNC Symbol;Acc:HGNC:2377]
ENSG00000184678	3.36371	1.75005	5.38e-18	2.09e-17	yes	up	2.59667	3.48333	2.65	2.47	2.67	3.08	4.07	3.3	HIST2H2BE	histone cluster 2 H2B family member e [Source:HGNC Symbol;Acc:HGNC:4760]
ENSG00000143575	3.36281	1.74967	1.71e-221	4.96e-220	yes	up	85.79	118.293	83.44	88.93	85	120.82	111.44	122.62	HAX1	HCLS1 associated protein X-1 [Source:HGNC Symbol;Acc:HGNC:16915]
ENSG00000137100	3.36209	1.74936	8.8e-101	1.16e-99	yes	up	67.26	91.06	69.9	70.82	61.06	90.48	90.13	92.57	DCTN3	dynactin subunit 3 [Source:HGNC Symbol;Acc:HGNC:2713]
ENSG00000198786	3.36206	1.74935	0	0	yes	up	2397.28	2898.18	2437.49	2407.61	2346.74	2877.38	2787.56	3029.59	MT-ND5	mitochondrially encoded NADH:ubiquinone oxidoreductase core subunit 5 [Source:HGNC Symbol;Acc:HGNC:7461]
ENSG00000183779	3.36132	1.74903	9.71e-32	5.21e-31	yes	up	3.94	5.29	4.02	4.4	3.4	5.37	5.79	4.71	ZNF703	zinc finger protein 703 [Source:HGNC Symbol;Acc:HGNC:25883]
ENSG00000167969	3.3584	1.74777	1.33e-165	2.88e-164	yes	up	49.11	61.25	48.56	47.12	51.65	61.63	58.18	63.94	ECI1	enoyl-CoA delta isomerase 1 [Source:HGNC Symbol;Acc:HGNC:2703]
ENSG00000042753	3.35805	1.74762	0	0	yes	up	216.82	295.457	216.77	218.13	215.56	290.24	297.04	299.09	AP2S1	adaptor related protein complex 2 subunit sigma 1 [Source:HGNC Symbol;Acc:HGNC:565]
ENSG00000171450	3.3574	1.74734	0.00747258	0.0138967	yes	up	0.216667	0.293333	0.14	0.33	0.18	0.19	0.36	0.33	CDK5R2	cyclin dependent kinase 5 regulatory subunit 2 [Source:HGNC Symbol;Acc:HGNC:1776]
ENSG00000148335	3.3543	1.74601	5.5e-111	8.02e-110	yes	up	46.3567	57.6067	48.36	46.13	44.58	58.73	54.65	59.44	NTMT1	N-terminal Xaa-Pro-Lys N-methyltransferase 1 [Source:HGNC Symbol;Acc:HGNC:23373]
ENSG00000067840	3.35415	1.74595	2.24e-43	1.5e-42	yes	up	4.11	5.26667	4.2	4.05	4.08	4.91	5.57	5.32	PDZD4	PDZ domain containing 4 [Source:HGNC Symbol;Acc:HGNC:21167]
ENSG00000160783	3.35407	1.74591	1.82e-211	5.05e-210	yes	up	81.0867	107.817	78.89	83.09	81.28	107.78	106.67	109	PMF1	polyamine modulated factor 1 [Source:HGNC Symbol;Acc:HGNC:9112]
ENSG00000130772	3.35325	1.74556	1.53e-23	6.91e-23	yes	up	8.44333	10.6633	7.96	8.13	9.24	10.88	9.76	11.35	MED18	mediator complex subunit 18 [Source:HGNC Symbol;Acc:HGNC:25944]
ENSG00000257950	3.34963	1.744	6.12e-07	1.58e-06	yes	up	0.273333	0.363333	0.31	0.28	0.23	0.4	0.38	0.31	P2RX5-TAX1BP3	P2RX5-TAX1BP3 readthrough (NMD candidate) [Source:HGNC Symbol;Acc:HGNC:49191]
ENSG00000182774	3.34907	1.74376	2.3e-244	7.48e-243	yes	up	4239.09	5570.83	4467.05	4087.01	4163.21	5611.24	5502.29	5598.95	RPS17	ribosomal protein S17 [Source:HGNC Symbol;Acc:HGNC:10397]
ENSG00000125991	3.34741	1.74305	0	0	yes	up	199.433	258.097	199.17	200.78	198.35	265.68	250.55	258.06	ERGIC3	ERGIC and golgi 3 [Source:HGNC Symbol;Acc:HGNC:15927]
ENSG00000264070	3.34644	1.74263	0.00401426	0.00771839	yes	up	0.7	0.933333	0.82	0.83	0.45	0.61	1.17	1.02	DND1P1	DND microRNA-mediated repression inhibitor 1 pseudogene 1 [Source:HGNC Symbol;Acc:HGNC:31444]
ENSG00000146109	3.34446	1.74177	4.4e-79	4.73e-78	yes	up	9.87333	13.1633	9.54	10.44	9.64	13.73	12.16	13.6	ABT1	activator of basal transcription 1 [Source:HGNC Symbol;Acc:HGNC:17369]
ENSG00000162396	3.34383	1.7415	1.17e-14	4.14e-14	yes	up	1.80333	2.39667	1.72	1.73	1.96	2.25	2.23	2.71	PARS2	prolyl-tRNA synthetase 2, mitochondrial [Source:HGNC Symbol;Acc:HGNC:30563]
ENSG00000160908	3.33992	1.73981	2.12e-66	1.96e-65	yes	up	11.7533	16.95	11.18	11.62	12.46	17.62	16.27	16.96	ZNF394	zinc finger protein 394 [Source:HGNC Symbol;Acc:HGNC:18832]
ENSG00000257512	3.33942	1.7396	0.00257416	0.00505253	yes	up	0.8	1.06	0.53	0.52	1.35	0.96	1.29	0.93	AC124947.2	anaphase promoting complex subunit 10 (ANAPC10) pseudogene
ENSG00000198960	3.33941	1.73959	5.34e-51	4.04e-50	yes	up	25.8433	23.47	26.42	27.97	23.14	20.64	25.85	23.92	ARMCX6	armadillo repeat containing X-linked 6 [Source:HGNC Symbol;Acc:HGNC:26094]
ENSG00000164045	3.33887	1.73936	4.15e-58	3.47e-57	yes	up	6.54	8.56667	6.61	6.28	6.73	9.49	7.78	8.43	CDC25A	cell division cycle 25A [Source:HGNC Symbol;Acc:HGNC:1725]
ENSG00000115350	3.33838	1.73915	1.02e-83	1.14e-82	yes	up	34.6267	40.4467	34.93	34.03	34.92	43.21	38.84	39.29	POLE4	DNA polymerase epsilon 4, accessory subunit [Source:HGNC Symbol;Acc:HGNC:18755]
ENSG00000162746	3.3373	1.73868	2.98e-07	7.83e-07	yes	up	1.07667	1.43333	1.24	0.96	1.03	1.49	1.75	1.06	FCRLB	Fc receptor like B [Source:HGNC Symbol;Acc:HGNC:26431]
ENSG00000137699	3.33644	1.73831	5.88e-29	2.97e-28	yes	up	9.21	10.2033	8.15	8.83	10.65	10.72	11.55	8.34	TRIM29	tripartite motif containing 29 [Source:HGNC Symbol;Acc:HGNC:17274]
ENSG00000125971	3.33626	1.73823	1.22e-261	4.35e-260	yes	up	212.947	281.48	206.31	221.62	210.91	271.81	287.92	284.71	DYNLRB1	dynein light chain roadblock-type 1 [Source:HGNC Symbol;Acc:HGNC:15468]
ENSG00000104870	3.33604	1.73814	3.07e-59	2.6e-58	yes	up	18.71	24.0767	18.4	20.34	17.39	21.14	23.33	27.76	FCGRT	Fc fragment of IgG receptor and transporter [Source:HGNC Symbol;Acc:HGNC:3621]
ENSG00000135506	3.33372	1.73713	0	0	yes	up	121.143	165.113	117.08	122.96	123.39	155.31	174.2	165.83	OS9	OS9, endoplasmic reticulum lectin [Source:HGNC Symbol;Acc:HGNC:16994]
ENSG00000198435	3.33336	1.73698	6.11e-06	1.49e-05	yes	up	0.696667	0.926667	0.7	0.5	0.89	1.23	0.9	0.65	NRARP	NOTCH regulated ankyrin repeat protein [Source:HGNC Symbol;Acc:HGNC:33843]
ENSG00000148426	3.3324	1.73656	5.92e-120	9.36e-119	yes	up	15.3233	24.4	15.59	15.8	14.58	25.99	24.79	22.42	PROSER2	proline and serine rich 2 [Source:HGNC Symbol;Acc:HGNC:23728]
ENSG00000182899	3.33216	1.73646	0	0	yes	up	730.373	862.687	744.1	721.82	725.2	909.52	799.57	878.97	RPL35A	ribosomal protein L35a [Source:HGNC Symbol;Acc:HGNC:10345]
ENSG00000125743	3.32775	1.73455	0	0	yes	up	488.25	638.73	484.95	487.53	492.27	664	642.91	609.28	SNRPD2	small nuclear ribonucleoprotein D2 polypeptide [Source:HGNC Symbol;Acc:HGNC:11159]
ENSG00000179218	3.32497	1.73334	0	0	yes	up	623.427	841.95	613.33	625.94	631.01	841.45	838.7	845.7	CALR	calreticulin [Source:HGNC Symbol;Acc:HGNC:1455]
ENSG00000198034	3.32495	1.73333	0	0	yes	up	1369.35	1826.68	1353.21	1365.99	1388.86	1859.58	1812.24	1808.21	RPS4X	ribosomal protein S4 X-linked [Source:HGNC Symbol;Acc:HGNC:10424]
ENSG00000269439	3.32224	1.73216	0.000350903	0.000753712	yes	up	3.43667	4.63667	2.16	6.71	1.44	8.75	3.16	2	AC010618.4	novel transcript
ENSG00000260273	3.31999	1.73118	0.0191817	0.0336227	yes	up	0.78	1.02667	1.15	0.34	0.85	0.39	1.44	1.25	AL359711.2	novel transcript, antisense to CD164
ENSG00000099968	3.31794	1.73029	6.07e-188	1.5e-186	yes	up	39.5	55.5367	37.19	38.12	43.19	54.33	54.79	57.49	BCL2L13	BCL2 like 13 [Source:HGNC Symbol;Acc:HGNC:17164]
ENSG00000108107	3.31784	1.73024	0	0	yes	up	1627.7	2217.29	1664.44	1593.96	1624.71	2226.62	2299.53	2125.72	RPL28	ribosomal protein L28 [Source:HGNC Symbol;Acc:HGNC:10330]
ENSG00000248527	3.3171	1.72992	2.71e-38	1.65e-37	yes	up	723.477	983.107	817.12	684.2	669.11	974.8	912.76	1061.76	MTATP6P1	MT-ATP6 pseudogene 1 [Source:HGNC Symbol;Acc:HGNC:44575]
ENSG00000159166	3.31552	1.72924	0.0278765	0.0475461	yes	up	0.663333	0.98	1.46	0.16	0.37	0.62	1.85	0.47	LAD1	ladinin 1 [Source:HGNC Symbol;Acc:HGNC:6472]
ENSG00000077238	3.31431	1.72871	1.35e-72	1.33e-71	yes	up	10.9433	14.2667	9.53	10.67	12.63	13.35	14.95	14.5	IL4R	interleukin 4 receptor [Source:HGNC Symbol;Acc:HGNC:6015]
ENSG00000247317	3.31421	1.72867	0.00301103	0.00587264	yes	up	1.09667	1.21667	0.88	1.31	1.1	0.67	1.41	1.57	LY6E-DT	LY6E divergent transcript [Source:HGNC Symbol;Acc:HGNC:53728]
ENSG00000136379	3.31378	1.72848	2.5e-78	2.67e-77	yes	up	11.8267	17.5667	12.57	11.44	11.47	16.32	14.51	21.87	ABHD17C	abhydrolase domain containing 17C [Source:HGNC Symbol;Acc:HGNC:26925]
ENSG00000130724	3.31315	1.72821	0	0	yes	up	243.607	321.077	238.39	252.94	239.49	316.62	336.24	310.37	CHMP2A	charged multivesicular body protein 2A [Source:HGNC Symbol;Acc:HGNC:30216]
ENSG00000169567	3.31241	1.72788	1.18e-194	2.99e-193	yes	up	241.13	305.27	262.57	228.72	232.1	309.83	301.92	304.06	HINT1	histidine triad nucleotide binding protein 1 [Source:HGNC Symbol;Acc:HGNC:4912]
ENSG00000134531	3.31214	1.72776	1.71e-57	1.42e-56	yes	up	6.21	8.60333	6.76	5.13	6.74	9.42	10.47	5.92	EMP1	epithelial membrane protein 1 [Source:HGNC Symbol;Acc:HGNC:3333]
ENSG00000105281	3.31139	1.72744	0	0	yes	up	212.1	285.877	213.64	215.07	207.59	284.17	287.7	285.76	SLC1A5	solute carrier family 1 member 5 [Source:HGNC Symbol;Acc:HGNC:10943]
ENSG00000285641	3.31068	1.72713	5.27e-14	1.82e-13	yes	up	8.96	17.6467	8.63	11.28	6.97	19.6	16.35	16.99	AL358472.6	novel protein
ENSG00000175764	3.31049	1.72704	0.000188916	0.000415689	yes	up	1.23667	1.77333	1.04	0.87	1.8	3.81	0.61	0.9	TTLL11	tubulin tyrosine ligase like 11 [Source:HGNC Symbol;Acc:HGNC:18113]
ENSG00000169635	3.31018	1.72691	1.42e-32	7.74e-32	yes	up	1.58333	2.09667	1.65	1.61	1.49	2.08	2.32	1.89	HIC2	HIC ZBTB transcriptional repressor 2 [Source:HGNC Symbol;Acc:HGNC:18595]
ENSG00000273314	3.30859	1.72622	1.01e-13	3.44e-13	yes	up	2.21667	2.91667	1.67	2.42	2.56	2.99	3.05	2.71	AC005229.4	novel transcript, antisense to CUL1
ENSG00000148303	3.30791	1.72592	0	0	yes	up	1813.04	2375.33	1784.38	1858.88	1795.87	2398.78	2378.04	2349.16	RPL7A	ribosomal protein L7a [Source:HGNC Symbol;Acc:HGNC:10364]
ENSG00000135842	3.3047	1.72452	3.76e-35	2.17e-34	yes	up	1.63333	2.07667	1.75	1.64	1.51	2.05	2.09	2.09	FAM129A	family with sequence similarity 129 member A [Source:HGNC Symbol;Acc:HGNC:16784]
ENSG00000196878	3.30316	1.72385	4.4e-281	1.72e-279	yes	up	28.57	36.8233	28.18	26.15	31.38	40.03	36.47	33.97	LAMB3	laminin subunit beta 3 [Source:HGNC Symbol;Acc:HGNC:6490]
ENSG00000165637	3.30248	1.72355	0	0	yes	up	323.363	419.897	314.2	313.62	342.27	430.29	412.97	416.43	VDAC2	voltage dependent anion channel 2 [Source:HGNC Symbol;Acc:HGNC:12672]
ENSG00000135916	3.30011	1.72252	1.56e-196	3.99e-195	yes	up	44.2633	56.7867	47.32	43.55	41.92	56.57	57.39	56.4	ITM2C	integral membrane protein 2C [Source:HGNC Symbol;Acc:HGNC:6175]
ENSG00000170421	3.29931	1.72216	0	0	yes	up	3903.82	5231.7	3937.73	3942.49	3831.25	5226.61	5295	5173.5	KRT8	keratin 8 [Source:HGNC Symbol;Acc:HGNC:6446]
ENSG00000274565	3.29889	1.72198	0.000333308	0.000717357	yes	up	0.966667	1.25667	0.78	1.14	0.98	1.41	0.91	1.45	AC080038.2	novel transcript
ENSG00000111057	3.29744	1.72135	0	0	yes	up	3425.24	4442.11	3327.19	3475.8	3472.72	4403.67	4481.06	4441.59	KRT18	keratin 18 [Source:HGNC Symbol;Acc:HGNC:6430]
ENSG00000105355	3.29711	1.7212	1.77e-238	5.65e-237	yes	up	62.6167	81.2633	59.69	64.93	63.23	77.02	83.56	83.21	PLIN3	perilipin 3 [Source:HGNC Symbol;Acc:HGNC:16893]
ENSG00000110717	3.29539	1.72045	0	0	yes	up	250.807	332.09	250.48	244.6	257.34	324.87	341.08	330.32	NDUFS8	NADH:ubiquinone oxidoreductase core subunit S8 [Source:HGNC Symbol;Acc:HGNC:7715]
ENSG00000277459	3.29487	1.72022	4.13e-05	9.57e-05	yes	up	3.48667	4.56333	4.58	3.02	2.86	3.76	5.92	4.01	AP001527.2	novel transcript
ENSG00000145491	3.29443	1.72003	0.00448505	0.00858065	yes	up	0.76	1.02	0.8	0.58	0.9	0.43	1.4	1.23	ROPN1L	rhophilin associated tail protein 1 like [Source:HGNC Symbol;Acc:HGNC:24060]
ENSG00000196639	3.29234	1.71911	2.01e-17	7.69e-17	yes	up	1.62333	1.93	1.3	1.82	1.75	1.83	2.34	1.62	HRH1	histamine receptor H1 [Source:HGNC Symbol;Acc:HGNC:5182]
ENSG00000159176	3.29191	1.71892	0	0	yes	up	228.94	325.773	239.87	221.34	225.61	324.26	329.81	323.25	CSRP1	cysteine and glycine rich protein 1 [Source:HGNC Symbol;Acc:HGNC:2469]
ENSG00000128965	3.2912	1.71862	3.76e-75	3.86e-74	yes	up	20.6567	27.7333	20.53	21.23	20.21	29.39	27.36	26.45	CHAC1	ChaC glutathione specific gamma-glutamylcyclotransferase 1 [Source:HGNC Symbol;Acc:HGNC:28680]
ENSG00000138944	3.2903	1.71822	0.000845127	0.00175187	yes	up	0.113333	0.146667	0.13	0.09	0.12	0.11	0.14	0.19	SHISAL1	shisa like 1 [Source:HGNC Symbol;Acc:HGNC:29335]
ENSG00000104979	3.28911	1.7177	2.8e-189	6.94e-188	yes	up	110.91	149.73	109.63	110.78	112.32	140.12	160.72	148.35	C19orf53	chromosome 19 open reading frame 53 [Source:HGNC Symbol;Acc:HGNC:24991]
ENSG00000086544	3.28734	1.71692	4.2e-70	4.05e-69	yes	up	8.70333	11.7	9.12	8.3	8.69	10.54	11.19	13.37	ITPKC	inositol-trisphosphate 3-kinase C [Source:HGNC Symbol;Acc:HGNC:14897]
ENSG00000089157	3.28568	1.71619	0	0	yes	up	3581.74	4668.16	3668.51	3550.97	3525.73	4582.86	4743.51	4678.12	RPLP0	ribosomal protein lateral stalk subunit P0 [Source:HGNC Symbol;Acc:HGNC:10371]
ENSG00000242372	3.2855	1.71611	2.71e-293	1.12e-291	yes	up	301.883	393.14	317.21	297.34	291.1	395.79	400.82	382.81	EIF6	eukaryotic translation initiation factor 6 [Source:HGNC Symbol;Acc:HGNC:6159]
ENSG00000152049	3.28458	1.71571	0.000869504	0.00179965	yes	up	0.446667	0.303333	0.57	0.54	0.23	0.28	0.38	0.25	KCNE4	potassium voltage-gated channel subfamily E regulatory subunit 4 [Source:HGNC Symbol;Acc:HGNC:6244]
ENSG00000212907	3.28367	1.71531	2.48e-35	1.43e-34	yes	up	13999.4	17004.6	14866.5	13822.8	13308.9	16969.2	17200	16844.7	MT-ND4L	mitochondrially encoded NADH:ubiquinone oxidoreductase core subunit 4L [Source:HGNC Symbol;Acc:HGNC:7460]
ENSG00000135631	3.28363	1.71529	1.97e-92	2.39e-91	yes	up	10.5433	14.09	10.13	11.4	10.1	13.74	14.17	14.36	RAB11FIP5	RAB11 family interacting protein 5 [Source:HGNC Symbol;Acc:HGNC:24845]
ENSG00000069399	3.27937	1.71342	6.63e-84	7.5e-83	yes	up	46.74	61.9633	44.55	47.53	48.14	59.42	61.69	64.78	BCL3	BCL3, transcription coactivator [Source:HGNC Symbol;Acc:HGNC:998]
ENSG00000063241	3.27908	1.71329	7.82e-132	1.35e-130	yes	up	55.5233	71.0767	56.96	57.62	51.99	69.26	71.87	72.1	ISOC2	isochorismatase domain containing 2 [Source:HGNC Symbol;Acc:HGNC:26278]
ENSG00000110619	3.27764	1.71266	0	0	yes	up	58.65	73.8233	56.67	55.63	63.65	73.65	71.78	76.04	CARS	cysteinyl-tRNA synthetase [Source:HGNC Symbol;Acc:HGNC:1493]
ENSG00000261071	3.27754	1.71261	0.000288374	0.000624431	yes	up	1.71667	2.27333	2.49	1.67	0.99	2.31	3.15	1.36	AL441883.1	novel transcript, antisense to NOL7
ENSG00000130038	3.2766	1.7122	0.0249742	0.0429631	yes	up	0.233333	0.39	0.13	0.18	0.39	0.48	0.61	0.08	CRACR2A	calcium release activated channel regulator 2A [Source:HGNC Symbol;Acc:HGNC:28657]
ENSG00000134202	3.27545	1.71169	1.83e-07	4.86e-07	yes	up	4.15	5.53667	2.85	4.29	5.31	4.27	5.6	6.74	GSTM3	glutathione S-transferase mu 3 [Source:HGNC Symbol;Acc:HGNC:4635]
ENSG00000152284	3.27523	1.71159	5.28e-15	1.88e-14	yes	up	1.52333	2.00667	1.45	1.56	1.56	2.13	2.07	1.82	TCF7L1	transcription factor 7 like 1 [Source:HGNC Symbol;Acc:HGNC:11640]
ENSG00000170542	3.27451	1.71128	2.22e-67	2.08e-66	yes	up	5.25333	6.86667	4.94	5.45	5.37	7.06	6.74	6.8	SERPINB9	serpin family B member 9 [Source:HGNC Symbol;Acc:HGNC:8955]
ENSG00000179091	3.27359	1.71088	3.18e-135	5.67e-134	yes	up	250.317	328.35	272.69	257.54	220.72	333.6	325.75	325.7	CYC1	cytochrome c1 [Source:HGNC Symbol;Acc:HGNC:2579]
ENSG00000142541	3.26998	1.70928	0	0	yes	up	3757.44	4868.82	3757.14	3769.31	3745.87	4906.21	4899.17	4801.09	RPL13A	ribosomal protein L13a [Source:HGNC Symbol;Acc:HGNC:10304]
ENSG00000143862	3.26863	1.70869	6.04e-110	8.7e-109	yes	up	24.38	31.4933	24.24	24.15	24.75	32.88	29.35	32.25	ARL8A	ADP ribosylation factor like GTPase 8A [Source:HGNC Symbol;Acc:HGNC:25192]
ENSG00000145247	3.26728	1.70809	3.66e-100	4.78e-99	yes	up	67.04	90.96	63.17	69.55	68.4	88.88	90.37	93.63	OCIAD2	OCIA domain containing 2 [Source:HGNC Symbol;Acc:HGNC:28685]
ENSG00000175756	3.26668	1.70782	9.26e-198	2.39e-196	yes	up	111.087	144.463	106.13	119.09	108.04	143.46	145	144.93	AURKAIP1	aurora kinase A interacting protein 1 [Source:HGNC Symbol;Acc:HGNC:24114]
ENSG00000170373	3.26598	1.70752	1.94e-12	6.35e-12	yes	up	8.94	11.7067	8.4	9.14	9.28	8.23	13.39	13.5	CST1	cystatin SN [Source:HGNC Symbol;Acc:HGNC:2473]
ENSG00000106638	3.2655	1.7073	4.61e-164	9.89e-163	yes	up	34.08	41.51	32.41	38.02	31.81	43.19	41.18	40.16	TBL2	transducin beta like 2 [Source:HGNC Symbol;Acc:HGNC:11586]
ENSG00000237773	3.25929	1.70456	0.00353844	0.00685465	yes	up	2.60667	3.17333	2.37	4.29	1.16	2.99	3.54	2.99	AC073332.1	novel transcript
ENSG00000126247	3.25751	1.70377	0	0	yes	up	1305.03	1724.09	1325.99	1316.38	1272.71	1692.66	1768.69	1710.93	CAPNS1	calpain small subunit 1 [Source:HGNC Symbol;Acc:HGNC:1481]
ENSG00000234498	3.257	1.70354	5.05e-23	2.25e-22	yes	up	8.04667	14.0067	8.35	7.97	7.82	11.94	18.23	11.85	RPL13AP20	ribosomal protein L13a pseudogene 20 [Source:HGNC Symbol;Acc:HGNC:35709]
ENSG00000144713	3.25428	1.70234	0	0	yes	up	899.223	1022.8	951.74	809.16	936.77	1098.8	935.73	1033.87	RPL32	ribosomal protein L32 [Source:HGNC Symbol;Acc:HGNC:10336]
ENSG00000125611	3.2533	1.7019	3.52e-58	2.95e-57	yes	up	45.9	57.8633	47.96	44.94	44.8	59.01	58.97	55.61	CHCHD5	coiled-coil-helix-coiled-coil-helix domain containing 5 [Source:HGNC Symbol;Acc:HGNC:17840]
ENSG00000105379	3.25251	1.70155	2.17e-291	8.89e-290	yes	up	175.323	249.853	176.7	171.62	177.65	250.77	254.1	244.69	ETFB	electron transfer flavoprotein subunit beta [Source:HGNC Symbol;Acc:HGNC:3482]
ENSG00000167642	3.25244	1.70152	0	0	yes	up	571.42	733.73	565.52	572.2	576.54	723.34	740.75	737.1	SPINT2	serine peptidase inhibitor, Kunitz type 2 [Source:HGNC Symbol;Acc:HGNC:11247]
ENSG00000008441	3.25185	1.70126	3.92e-43	2.6e-42	yes	up	4.22667	4.91333	4.16	4.31	4.21	4.33	5.43	4.98	NFIX	nuclear factor I X [Source:HGNC Symbol;Acc:HGNC:7788]
ENSG00000143294	3.25184	1.70125	4.68e-185	1.13e-183	yes	up	40.5633	54.61	40.37	37.2	44.12	58.59	50.97	54.27	PRCC	proline rich mitotic checkpoint control factor [Source:HGNC Symbol;Acc:HGNC:9343]
ENSG00000154277	3.25132	1.70103	0	0	yes	up	1181.76	1718.61	1142.19	1218.85	1184.24	1695.16	1762.62	1698.06	UCHL1	ubiquitin C-terminal hydrolase L1 [Source:HGNC Symbol;Acc:HGNC:12513]
ENSG00000137331	3.25129	1.70101	0	0	yes	up	214.217	276.857	203.52	213.3	225.83	275.58	277.54	277.45	IER3	immediate early response 3 [Source:HGNC Symbol;Acc:HGNC:5392]
ENSG00000125826	3.25106	1.70091	0	0	yes	up	133.813	196.177	129.75	140.07	131.62	189.51	201.49	197.53	RBCK1	RANBP2-type and C3HC4-type zinc finger containing 1 [Source:HGNC Symbol;Acc:HGNC:15864]
ENSG00000004142	3.24926	1.70011	6.67e-209	1.82e-207	yes	up	76.5033	98.5533	79.83	78.56	71.12	98.85	96.74	100.07	POLDIP2	DNA polymerase delta interacting protein 2 [Source:HGNC Symbol;Acc:HGNC:23781]
ENSG00000204822	3.24642	1.69885	3.98e-146	7.62e-145	yes	up	235.677	300.223	230.49	239.95	236.59	307.26	292.67	300.74	MRPL53	mitochondrial ribosomal protein L53 [Source:HGNC Symbol;Acc:HGNC:16684]
ENSG00000125821	3.24435	1.69793	1.24e-127	2.06e-126	yes	up	60.5933	78.15	60.62	64.31	56.85	81.03	73.05	80.37	DTD1	D-tyrosyl-tRNA deacylase 1 [Source:HGNC Symbol;Acc:HGNC:16219]
ENSG00000139637	3.24355	1.69757	2.51e-144	4.76e-143	yes	up	58.5167	80.89	59.2	58.09	58.26	85.07	79.71	77.89	C12orf10	chromosome 12 open reading frame 10 [Source:HGNC Symbol;Acc:HGNC:17590]
ENSG00000271380	3.24157	1.69669	0.0159502	0.0283099	yes	up	0.973333	1.28667	1.31	0.39	1.22	1.84	1.44	0.58	AL451085.2	uncharacterized LOC101928120 [Source:NCBI gene;Acc:101928120]
ENSG00000188486	3.24146	1.69664	4.85e-152	9.83e-151	yes	up	92.7267	117.55	100.03	92.18	85.97	113.6	121.47	117.58	H2AFX	H2A histone family member X [Source:HGNC Symbol;Acc:HGNC:4739]
ENSG00000249007	3.2403	1.69613	0.00615542	0.0115794	yes	up	1.04333	4.02333	1.47	0.49	1.17	0.55	1.61	9.91	AL691482.3	novel transcript
ENSG00000198695	3.23755	1.6949	4e-307	1.74e-305	yes	up	2027.73	2596.8	2068.69	2026.68	1987.83	2665.27	2376.34	2748.78	MT-ND6	mitochondrially encoded NADH:ubiquinone oxidoreductase core subunit 6 [Source:HGNC Symbol;Acc:HGNC:7462]
ENSG00000103187	3.23754	1.6949	0	0	yes	up	302.92	387.183	299.63	307.8	301.33	399.91	384.24	377.4	COTL1	coactosin like F-actin binding protein 1 [Source:HGNC Symbol;Acc:HGNC:18304]
ENSG00000260806	3.23636	1.69437	2.04e-06	5.13e-06	yes	up	1.42333	1.82333	1.11	1.41	1.75	2.2	1.33	1.94	AL163051.1	novel transcript, antisense to PAPOLA
ENSG00000109519	3.23459	1.69358	2.63e-119	4.14e-118	yes	up	29.1833	31.1933	28.29	28.75	30.51	28.97	31.97	32.64	GRPEL1	GrpE like 1, mitochondrial [Source:HGNC Symbol;Acc:HGNC:19696]
ENSG00000167685	3.23442	1.69351	1.75e-41	1.13e-40	yes	up	19.3833	27.0067	21.35	20.99	15.81	24.95	30.53	25.54	ZNF444	zinc finger protein 444 [Source:HGNC Symbol;Acc:HGNC:16052]
ENSG00000116661	3.23115	1.69205	1.21e-48	8.78e-48	yes	up	20.7767	26.7433	22.85	21.26	18.22	28.66	25.84	25.73	FBXO2	F-box protein 2 [Source:HGNC Symbol;Acc:HGNC:13581]
ENSG00000196843	3.22977	1.69143	2.3e-07	6.08e-07	yes	up	1.78333	2.42333	1.9	1.46	1.99	1.31	3.07	2.89	ARID5A	AT-rich interaction domain 5A [Source:HGNC Symbol;Acc:HGNC:17361]
ENSG00000158710	3.22844	1.69084	0	0	yes	up	802.957	1003.66	821.46	793.99	793.42	993.56	1039.31	978.1	TAGLN2	transgelin 2 [Source:HGNC Symbol;Acc:HGNC:11554]
ENSG00000112715	3.22406	1.68888	1.46e-149	2.9e-148	yes	up	39.91	48.7833	39.93	42.79	37.01	48.33	44.02	54	VEGFA	vascular endothelial growth factor A [Source:HGNC Symbol;Acc:HGNC:12680]
ENSG00000168159	3.22397	1.68884	2.01e-238	6.42e-237	yes	up	42.7067	51.68	44.49	42.35	41.28	51.6	51.39	52.05	RNF187	ring finger protein 187 [Source:HGNC Symbol;Acc:HGNC:27146]
ENSG00000132207	3.22306	1.68843	2.67e-34	1.52e-33	yes	up	44.0633	59.7133	47.55	49.77	34.87	63.48	57.88	57.78	SLX1A	SLX1 homolog A, structure-specific endonuclease subunit [Source:HGNC Symbol;Acc:HGNC:20922]
ENSG00000143549	3.22242	1.68814	0	0	yes	up	379.043	441.28	374.25	372.45	390.43	442.61	434.77	446.46	TPM3	tropomyosin 3 [Source:HGNC Symbol;Acc:HGNC:12012]
ENSG00000235863	3.222	1.68796	0.000995175	0.00204892	yes	up	0.756667	0.89	1.19	0.44	0.64	0.86	0.82	0.99	B3GALT4	beta-1,3-galactosyltransferase 4 [Source:HGNC Symbol;Acc:HGNC:919]
ENSG00000161960	3.22123	1.68761	0	0	yes	up	1061.42	1313.71	1045.82	1059.95	1078.5	1313.15	1317.05	1310.94	EIF4A1	eukaryotic translation initiation factor 4A1 [Source:HGNC Symbol;Acc:HGNC:3282]
ENSG00000166441	3.22059	1.68733	0	0	yes	up	1329.1	1553.49	1375.96	1280.85	1330.5	1643.18	1422.24	1595.06	RPL27A	ribosomal protein L27a [Source:HGNC Symbol;Acc:HGNC:10329]
ENSG00000162734	3.21891	1.68657	1.13e-264	4.09e-263	yes	up	52.52	64.2533	51.69	46.01	59.86	60.47	67.32	64.97	PEA15	proliferation and apoptosis adaptor protein 15 [Source:HGNC Symbol;Acc:HGNC:8822]
ENSG00000125656	3.21818	1.68625	1.04e-116	1.59e-115	yes	up	60.6067	76.5133	63.58	60.13	58.11	73.86	80.22	75.46	CLPP	caseinolytic mitochondrial matrix peptidase proteolytic subunit [Source:HGNC Symbol;Acc:HGNC:2084]
ENSG00000124140	3.21705	1.68574	3.13e-05	7.31e-05	yes	up	11.87	16.4767	14.22	7.38	14.01	14.84	11.1	23.49	SLC12A5	solute carrier family 12 member 5 [Source:HGNC Symbol;Acc:HGNC:13818]
ENSG00000101084	3.21694	1.68569	3.43e-14	1.19e-13	yes	up	190.33	242.557	223.33	210.22	137.44	259.04	232.53	236.1	RAB5IF	RAB5 interacting factor [Source:HGNC Symbol;Acc:HGNC:15870]
ENSG00000177105	3.21663	1.68555	9.26e-116	1.4e-114	yes	up	39.6233	50.8467	41.02	37.5	40.35	50.9	52.25	49.39	RHOG	ras homolog family member G [Source:HGNC Symbol;Acc:HGNC:672]
ENSG00000183172	3.21604	1.68528	2.59e-30	1.35e-29	yes	up	14.86	18.4133	16.33	12.12	16.13	20.95	16.77	17.52	SMDT1	single-pass membrane protein with aspartate rich tail 1 [Source:HGNC Symbol;Acc:HGNC:25055]
ENSG00000075415	3.21315	1.68399	0	0	yes	up	679.027	846.623	701.26	681.53	654.29	859.62	819.15	861.1	SLC25A3	solute carrier family 25 member 3 [Source:HGNC Symbol;Acc:HGNC:10989]
ENSG00000172409	3.21225	1.68358	1.27e-54	1.01e-53	yes	up	10.2067	13.1967	10.1	10.05	10.47	13.23	13.23	13.13	CLP1	cleavage and polyadenylation factor I subunit 1 [Source:HGNC Symbol;Acc:HGNC:16999]
ENSG00000002822	3.21203	1.68348	1.82e-17	6.96e-17	yes	up	6.01667	12.3367	4.56	9	4.49	15.7	10.13	11.18	MAD1L1	mitotic arrest deficient 1 like 1 [Source:HGNC Symbol;Acc:HGNC:6762]
ENSG00000062582	3.21166	1.68332	6.87e-245	2.25e-243	yes	up	207.853	267.24	206.42	210.4	206.74	269.01	265.11	267.6	MRPS24	mitochondrial ribosomal protein S24 [Source:HGNC Symbol;Acc:HGNC:14510]
ENSG00000196449	3.21117	1.6831	5.78e-50	4.29e-49	yes	up	10.12	12.9367	9.82	10.6	9.94	13.85	12.24	12.72	YRDC	yrdC N6-threonylcarbamoyltransferase domain containing [Source:HGNC Symbol;Acc:HGNC:28905]
ENSG00000126267	3.21111	1.68307	0	0	yes	up	891.33	1108.98	877.96	901.77	894.26	1095.9	1153.73	1077.31	COX6B1	cytochrome c oxidase subunit 6B1 [Source:HGNC Symbol;Acc:HGNC:2280]
ENSG00000168028	3.21015	1.68264	0	0	yes	up	2040.73	2596.38	2046.83	2017.82	2057.53	2582.66	2597.54	2608.94	RPSA	ribosomal protein SA [Source:HGNC Symbol;Acc:HGNC:6502]
ENSG00000108561	3.20797	1.68166	1.22e-34	6.96e-34	yes	up	394.157	467.563	398.52	394.81	389.14	492.91	442.72	467.06	C1QBP	complement C1q binding protein [Source:HGNC Symbol;Acc:HGNC:1243]
ENSG00000148803	3.2071	1.68127	2.2e-19	8.89e-19	yes	up	13.2767	16.62	13.8	13.13	12.9	14.96	18.47	16.43	FUOM	fucose mutarotase [Source:HGNC Symbol;Acc:HGNC:24733]
ENSG00000183208	3.20703	1.68124	3.01e-09	8.7e-09	yes	up	3.77667	4.12333	3.33	3.61	4.39	3.99	4.72	3.66	GDPGP1	GDP-D-glucose phosphorylase 1 [Source:HGNC Symbol;Acc:HGNC:34360]
ENSG00000182511	3.20698	1.68122	6.07e-19	2.43e-18	yes	up	9.09	11.5133	8.88	8.11	10.28	9.96	10.24	14.34	FES	FES proto-oncogene, tyrosine kinase [Source:HGNC Symbol;Acc:HGNC:3657]
ENSG00000170430	3.20558	1.68058	3.2e-39	1.99e-38	yes	up	12.02	29.1233	11.51	12.36	12.19	55.24	15.57	16.56	MGMT	O-6-methylguanine-DNA methyltransferase [Source:HGNC Symbol;Acc:HGNC:7059]
ENSG00000270673	3.20401	1.67988	0.000304833	0.000659068	yes	up	2.14333	2.71	1.85	1.72	2.86	2.51	3.35	2.27	YTHDF3-AS1	YTHDF3 antisense RNA 1 (head to head) [Source:HGNC Symbol;Acc:HGNC:48728]
ENSG00000280081	3.20118	1.6786	0.0113396	0.0205842	yes	up	0.396667	0.503333	0.25	0.39	0.55	0.47	0.29	0.75	LINC01667	long intergenic non-protein coding RNA 1667 [Source:HGNC Symbol;Acc:HGNC:52455]
ENSG00000120885	3.19871	1.67749	0	0	yes	up	2970.29	3296.16	2919.36	3091.85	2899.65	3289.94	3358.65	3239.88	CLU	clusterin [Source:HGNC Symbol;Acc:HGNC:2095]
ENSG00000268643	3.19863	1.67746	4.8e-20	1.98e-19	yes	up	5.04333	6.4	4.67	4.07	6.39	6.48	6.2	6.52	AC006486.1	novel protein
ENSG00000167468	3.19814	1.67723	5.45e-275	2.06e-273	yes	up	318.807	404.677	324.64	319.26	312.52	389.78	414.94	409.31	GPX4	glutathione peroxidase 4 [Source:HGNC Symbol;Acc:HGNC:4556]
ENSG00000105202	3.19737	1.67689	0	0	yes	up	544.29	684.39	553.63	542.35	536.89	688.27	678.35	686.55	FBL	fibrillarin [Source:HGNC Symbol;Acc:HGNC:3599]
ENSG00000142669	3.19617	1.67634	2.27e-176	5.25e-175	yes	up	128.753	162.05	123.79	131.91	130.56	162.53	167.37	156.25	SH3BGRL3	SH3 domain binding glutamate rich protein like 3 [Source:HGNC Symbol;Acc:HGNC:15568]
ENSG00000169084	3.19508	1.67585	6e-50	4.45e-49	yes	up	18.19	22.1833	20.25	20.47	13.85	22.2	21.3	23.05	DHRSX	dehydrogenase/reductase X-linked [Source:HGNC Symbol;Acc:HGNC:18399]
ENSG00000171159	3.19469	1.67568	9.07e-53	7.03e-52	yes	up	38.8567	48.19	41.24	35.5	39.83	47.65	50.44	46.48	C9orf16	chromosome 9 open reading frame 16 [Source:HGNC Symbol;Acc:HGNC:17823]
ENSG00000198356	3.18897	1.67309	3.97e-151	7.98e-150	yes	up	72.9133	92.89	73.92	69.42	75.4	96.25	85.83	96.59	ASNA1	arsA arsenite transporter, ATP-binding, homolog 1 (bacterial) [Source:HGNC Symbol;Acc:HGNC:752]
ENSG00000148450	3.18724	1.67231	9.86e-26	4.68e-25	yes	up	10.7833	13.1833	12.93	11.6	7.82	14.56	12.78	12.21	MSRB2	methionine sulfoxide reductase B2 [Source:HGNC Symbol;Acc:HGNC:17061]
ENSG00000142227	3.18708	1.67224	0	0	yes	up	566.653	745.33	580.69	553.83	565.44	723.06	771.09	741.84	EMP3	epithelial membrane protein 3 [Source:HGNC Symbol;Acc:HGNC:3335]
ENSG00000153487	3.18482	1.67121	3.24e-44	2.19e-43	yes	up	8.93333	12.0767	9.54	8.38	8.88	12.78	10.82	12.63	ING1	inhibitor of growth family member 1 [Source:HGNC Symbol;Acc:HGNC:6062]
ENSG00000002586	3.18428	1.67097	0	0	yes	up	159.31	200.947	154.03	155.06	168.84	203.78	199.36	199.7	CD99	CD99 molecule (Xg blood group) [Source:HGNC Symbol;Acc:HGNC:7082]
ENSG00000143590	3.1838	1.67075	3.32e-10	9.95e-10	yes	up	4.82	5.75333	5.36	3.78	5.32	5.65	4.02	7.59	EFNA3	ephrin A3 [Source:HGNC Symbol;Acc:HGNC:3223]
ENSG00000130706	3.18294	1.67036	4.48e-291	1.83e-289	yes	up	151.993	203.52	155.84	154.96	145.18	201.64	210.2	198.72	ADRM1	adhesion regulating molecule 1 [Source:HGNC Symbol;Acc:HGNC:15759]
ENSG00000053918	3.18249	1.67016	0.00323742	0.00629548	yes	up	0.416667	0.536667	0.8	0.22	0.23	0.36	0.87	0.38	KCNQ1	potassium voltage-gated channel subfamily Q member 1 [Source:HGNC Symbol;Acc:HGNC:6294]
ENSG00000233554	3.18087	1.66942	0.00891459	0.0163971	yes	up	0.81	1.01333	0.56	0.89	0.98	1.03	0.98	1.03	B4GALT1-AS1	B4GALT1 antisense RNA 1 [Source:HGNC Symbol;Acc:HGNC:49910]
ENSG00000127774	3.18023	1.66913	5.88e-105	8.11e-104	yes	up	122.633	154.84	119.2	132.49	116.21	150.67	165.94	147.91	EMC6	ER membrane protein complex subunit 6 [Source:HGNC Symbol;Acc:HGNC:28430]
ENSG00000102316	3.17839	1.6683	2.46e-282	9.69e-281	yes	up	95.51	123.61	97.73	89.83	98.97	129.03	121.27	120.53	MAGED2	MAGE family member D2 [Source:HGNC Symbol;Acc:HGNC:16353]
ENSG00000165879	3.17589	1.66716	3.58e-18	1.4e-17	yes	up	2.49	3.15333	2.75	2.43	2.29	3.35	2.7	3.41	FRAT1	FRAT1, WNT signaling pathway regulator [Source:HGNC Symbol;Acc:HGNC:3944]
ENSG00000083812	3.17546	1.66697	2.29e-17	8.77e-17	yes	up	2.35667	2.85333	1.66	3.16	2.25	3.33	2.64	2.59	ZNF324	zinc finger protein 324 [Source:HGNC Symbol;Acc:HGNC:14096]
ENSG00000135587	3.17434	1.66646	6.69e-36	3.91e-35	yes	up	8.21667	10.6567	8.69	8.09	7.87	10.55	10.21	11.21	SMPD2	sphingomyelin phosphodiesterase 2 [Source:HGNC Symbol;Acc:HGNC:11121]
ENSG00000171425	3.17277	1.66574	5.14e-93	6.29e-92	yes	up	36.2433	49.5267	34.82	35.93	37.98	46.43	52.92	49.23	ZNF581	zinc finger protein 581 [Source:HGNC Symbol;Acc:HGNC:25017]
ENSG00000120509	3.17251	1.66563	4.7e-137	8.49e-136	yes	up	68.8167	86.1967	69.6	68.65	68.2	89.27	89.32	80	PDZD11	PDZ domain containing 11 [Source:HGNC Symbol;Acc:HGNC:28034]
ENSG00000178741	3.17211	1.66544	2.67e-158	5.6e-157	yes	up	465.28	498.813	489.74	466.25	439.85	497.04	490.61	508.79	COX5A	cytochrome c oxidase subunit 5A [Source:HGNC Symbol;Acc:HGNC:2267]
ENSG00000131871	3.17149	1.66516	6.08e-203	1.6e-201	yes	up	95.64	120.003	92.56	93.6	100.76	118.27	124.89	116.85	SELENOS	selenoprotein S [Source:HGNC Symbol;Acc:HGNC:30396]
ENSG00000162191	3.17048	1.6647	2.54e-247	8.43e-246	yes	up	118.07	149.123	116.34	123.68	114.19	149.58	147.51	150.28	UBXN1	UBX domain protein 1 [Source:HGNC Symbol;Acc:HGNC:18402]
ENSG00000116584	3.17038	1.66466	8.83e-117	1.35e-115	yes	up	23.2533	32.9867	20.89	24.58	24.29	34.77	33.47	30.72	ARHGEF2	Rho/Rac guanine nucleotide exchange factor 2 [Source:HGNC Symbol;Acc:HGNC:682]
ENSG00000233476	3.16978	1.66438	2.88e-06	7.15e-06	yes	up	1.87333	2.37667	2.25	1.16	2.21	1.85	2.48	2.8	EEF1A1P6	eukaryotic translation elongation factor 1 alpha 1 pseudogene 6 [Source:HGNC Symbol;Acc:HGNC:3201]
ENSG00000132507	3.16875	1.66392	0	0	yes	up	996.51	1261.56	1036.85	1001.84	950.84	1296	1241.3	1247.37	EIF5A	eukaryotic translation initiation factor 5A [Source:HGNC Symbol;Acc:HGNC:3300]
ENSG00000213648	3.16508	1.66224	8.16e-34	4.58e-33	yes	up	12.45	15.23	12.24	13.59	11.52	14.64	17.05	14	SULT1A4	sulfotransferase family 1A member 4 [Source:HGNC Symbol;Acc:HGNC:30004]
ENSG00000172137	3.16479	1.66211	0.00061268	0.0012876	yes	up	0.863333	0.95	0.85	0.69	1.05	0.85	1.1	0.9	CALB2	calbindin 2 [Source:HGNC Symbol;Acc:HGNC:1435]
ENSG00000130165	3.16381	1.66167	2.38e-97	3.05e-96	yes	up	45.57	57.1533	45.6	45.47	45.64	57.79	57.68	55.99	ELOF1	elongation factor 1 homolog [Source:HGNC Symbol;Acc:HGNC:28691]
ENSG00000063244	3.162	1.66084	0	0	yes	up	278.18	352.957	281.72	281.94	270.88	351.74	358.34	348.79	U2AF2	U2 small nuclear RNA auxiliary factor 2 [Source:HGNC Symbol;Acc:HGNC:23156]
ENSG00000169919	3.16077	1.66027	9.08e-173	2.04e-171	yes	up	45.73	55.8867	45.21	43.39	48.59	54.4	58.61	54.65	GUSB	glucuronidase beta [Source:HGNC Symbol;Acc:HGNC:4696]
ENSG00000137154	3.15955	1.65972	0	0	yes	up	1777.56	1977.38	1731.65	1769.13	1831.9	2012.33	1949.58	1970.24	RPS6	ribosomal protein S6 [Source:HGNC Symbol;Acc:HGNC:10429]
ENSG00000160256	3.15864	1.6593	7.68e-53	5.96e-52	yes	up	52.0767	67.1867	55.76	57.88	42.59	68.18	68.82	64.56	FAM207A	family with sequence similarity 207 member A [Source:HGNC Symbol;Acc:HGNC:15811]
ENSG00000172531	3.15791	1.65897	0	0	yes	up	212.1	267.703	211.62	205.71	218.97	267.92	266.02	269.17	PPP1CA	protein phosphatase 1 catalytic subunit alpha [Source:HGNC Symbol;Acc:HGNC:9281]
ENSG00000178307	3.15724	1.65866	3.25e-87	3.78e-86	yes	up	33.6567	38.0733	31.22	34.45	35.3	35.86	38.49	39.87	TMEM11	transmembrane protein 11 [Source:HGNC Symbol;Acc:HGNC:16823]
ENSG00000115875	3.15708	1.65859	0	0	yes	up	139.187	192.393	138.15	135.72	143.69	196.87	187.93	192.38	SRSF7	serine and arginine rich splicing factor 7 [Source:HGNC Symbol;Acc:HGNC:10789]
ENSG00000144843	3.15646	1.65831	1.56e-11	4.91e-11	yes	up	1.63333	2.32	1.3	1.48	2.12	2.49	2.09	2.38	ADPRH	ADP-ribosylarginine hydrolase [Source:HGNC Symbol;Acc:HGNC:269]
ENSG00000172301	3.15631	1.65824	5.48e-33	3.03e-32	yes	up	60.6267	75.99	68.54	64.82	48.52	86.37	69.97	71.63	COPRS	coordinator of PRMT5 and differentiation stimulator [Source:HGNC Symbol;Acc:HGNC:28848]
ENSG00000132661	3.15578	1.658	5.74e-73	5.7e-72	yes	up	46.7433	58.5533	46.85	51.41	41.97	56.77	60.66	58.23	NXT1	nuclear transport factor 2 like export factor 1 [Source:HGNC Symbol;Acc:HGNC:15913]
ENSG00000228801	3.15486	1.65758	5.07e-06	1.24e-05	yes	up	3.6	4.81	3.85	3.14	3.81	3.89	4.87	5.67	AC064807.1	novel transcript
ENSG00000133884	3.15424	1.65729	3.99e-127	6.64e-126	yes	up	24.4267	25.3567	26.4	20.93	25.95	24.65	22.92	28.5	DPF2	double PHD fingers 2 [Source:HGNC Symbol;Acc:HGNC:9964]
ENSG00000148926	3.15358	1.65699	2.33e-245	7.68e-244	yes	up	102.09	127.943	94.94	105.52	105.81	130.16	127.94	125.73	ADM	adrenomedullin [Source:HGNC Symbol;Acc:HGNC:259]
ENSG00000272686	3.15238	1.65644	2.04e-17	7.81e-17	yes	up	3.65667	4.58667	3.67	3.77	3.53	4.78	3.58	5.4	AC006333.2	novel transcript, antisense to WASL
ENSG00000148331	3.15168	1.65612	1.35e-46	9.53e-46	yes	up	4.97333	6.24333	5.19	4.82	4.91	6.81	5.7	6.22	ASB6	ankyrin repeat and SOCS box containing 6 [Source:HGNC Symbol;Acc:HGNC:17181]
ENSG00000160678	3.15143	1.656	0.000377668	0.000808896	yes	up	1.34333	1.19667	1.6	0.86	1.57	1.43	0.67	1.49	S100A1	S100 calcium binding protein A1 [Source:HGNC Symbol;Acc:HGNC:10486]
ENSG00000156983	3.15014	1.65542	1.92e-111	2.81e-110	yes	up	11.65	15.45	11.41	12.49	11.05	17.74	13.33	15.28	BRPF1	bromodomain and PHD finger containing 1 [Source:HGNC Symbol;Acc:HGNC:14255]
ENSG00000167658	3.14774	1.65432	0	0	yes	up	808.767	1134.96	835.41	808.72	782.17	1147.53	1117.5	1139.84	EEF2	eukaryotic translation elongation factor 2 [Source:HGNC Symbol;Acc:HGNC:3214]
ENSG00000259332	3.14666	1.65382	8.69e-15	3.08e-14	yes	up	14.48	20.5067	16.3	15.67	11.47	18.94	25.68	16.9	ST20-MTHFS	ST20-MTHFS readthrough [Source:HGNC Symbol;Acc:HGNC:44655]
ENSG00000198355	3.14582	1.65344	8.6e-84	9.71e-83	yes	up	34.0433	43.7167	33.67	38.13	30.33	46.59	41.99	42.57	PIM3	Pim-3 proto-oncogene, serine/threonine kinase [Source:HGNC Symbol;Acc:HGNC:19310]
ENSG00000089280	3.14547	1.65327	0	0	yes	up	456.283	588.92	466.94	443.22	458.69	599.95	578.55	588.26	FUS	FUS RNA binding protein [Source:HGNC Symbol;Acc:HGNC:4010]
ENSG00000147065	3.14442	1.65279	0	0	yes	up	149.08	186.713	147.83	147.95	151.46	192.49	183.52	184.13	MSN	moesin [Source:HGNC Symbol;Acc:HGNC:7373]
ENSG00000260552	3.14397	1.65259	0.00230651	0.00455043	yes	up	2.86667	3.49333	2.61	1.81	4.18	5.57	2.23	2.68	AC023043.1	novel transcript, antisense to MOCOS
ENSG00000141552	3.14309	1.65218	8.17e-93	9.98e-92	yes	up	166.377	210.26	179.86	165.53	153.74	218.6	217.51	194.67	ANAPC11	anaphase promoting complex subunit 11 [Source:HGNC Symbol;Acc:HGNC:14452]
ENSG00000173917	3.14095	1.6512	0.000295733	0.000640073	yes	up	1.91667	1.87333	2.32	2.4	1.03	0.64	3.53	1.45	HOXB2	homeobox B2 [Source:HGNC Symbol;Acc:HGNC:5113]
ENSG00000161544	3.13838	1.65002	0.0280925	0.0478584	yes	up	0.593333	0.783333	0.47	0.39	0.92	1.05	1	0.3	CYGB	cytoglobin [Source:HGNC Symbol;Acc:HGNC:16505]
ENSG00000124226	3.13796	1.64983	1.24e-143	2.35e-142	yes	up	41.6967	91.0633	45.06	43	37.03	87.45	95.67	90.07	RNF114	ring finger protein 114 [Source:HGNC Symbol;Acc:HGNC:13094]
ENSG00000110852	3.13784	1.64977	5.95e-16	2.18e-15	yes	up	4.92333	5.95667	3.64	5.68	5.45	6.36	5.72	5.79	CLEC2B	C-type lectin domain family 2 member B [Source:HGNC Symbol;Acc:HGNC:2053]
ENSG00000050344	3.13616	1.649	1.95e-51	1.48e-50	yes	up	5.93333	6.50667	5.54	5.68	6.58	6.16	6.18	7.18	NFE2L3	nuclear factor, erythroid 2 like 3 [Source:HGNC Symbol;Acc:HGNC:7783]
ENSG00000165591	3.13502	1.64847	0.0104623	0.0190835	yes	up	0.623333	0.86	0.68	0.92	0.27	0.53	1.8	0.25	FAAH2	fatty acid amide hydrolase 2 [Source:HGNC Symbol;Acc:HGNC:26440]
ENSG00000124299	3.13295	1.64752	1.05e-188	2.59e-187	yes	up	71.9233	89.7833	75.99	70.37	69.41	86.19	92.15	91.01	PEPD	peptidase D [Source:HGNC Symbol;Acc:HGNC:8840]
ENSG00000159377	3.13239	1.64726	0	0	yes	up	382.257	476.56	367.95	392.36	386.46	463.47	498.13	468.08	PSMB4	proteasome subunit beta 4 [Source:HGNC Symbol;Acc:HGNC:9541]
ENSG00000164405	3.13018	1.64625	6.07e-116	9.23e-115	yes	up	188.023	208.803	216.84	170.9	176.33	235.69	175.38	215.34	UQCRQ	ubiquinol-cytochrome c reductase complex III subunit VII [Source:HGNC Symbol;Acc:HGNC:29594]
ENSG00000177156	3.12892	1.64566	0	0	yes	up	344.837	429.273	354.86	348.47	331.18	433.59	429.04	425.19	TALDO1	transaldolase 1 [Source:HGNC Symbol;Acc:HGNC:11559]
ENSG00000167862	3.12871	1.64557	1.41e-100	1.85e-99	yes	up	69.9667	85.0667	69.06	70.17	70.67	86.11	91.41	77.68	MRPL58	mitochondrial ribosomal protein L58 [Source:HGNC Symbol;Acc:HGNC:5359]
ENSG00000220842	3.12691	1.64474	5.24e-148	1.02e-146	yes	up	505.61	615.193	521.41	523.17	472.25	613.73	611	620.85	RPL21P16	ribosomal protein L21 pseudogene 16 [Source:HGNC Symbol;Acc:HGNC:31396]
ENSG00000182791	3.12517	1.64394	0.00303295	0.00591369	yes	up	0.253333	0.316667	0.23	0.32	0.21	0.43	0.23	0.29	CCDC87	coiled-coil domain containing 87 [Source:HGNC Symbol;Acc:HGNC:25579]
ENSG00000105696	3.12463	1.64369	2.58e-11	8.08e-11	yes	up	2.29	2.84	2.14	2.41	2.32	2.77	2.9	2.85	TMEM59L	transmembrane protein 59 like [Source:NCBI gene;Acc:25789]
ENSG00000060971	3.12405	1.64342	1.2e-49	8.83e-49	yes	up	33.35	43.3267	36.45	34.61	28.99	41.71	43.58	44.69	ACAA1	acetyl-CoA acyltransferase 1 [Source:HGNC Symbol;Acc:HGNC:82]
ENSG00000214182	3.1234	1.64312	3.65e-07	9.55e-07	yes	up	9.87667	22.9667	9.16	9.5	10.97	22.18	26.55	20.17	PTMAP5	prothymosin alpha pseudogene 5 [Source:HGNC Symbol;Acc:HGNC:9628]
ENSG00000122140	3.12329	1.64307	5.03e-153	1.03e-151	yes	up	52.8033	65.3167	52.16	49.57	56.68	64.61	66.35	64.99	MRPS2	mitochondrial ribosomal protein S2 [Source:HGNC Symbol;Acc:HGNC:14495]
ENSG00000203711	3.12108	1.64205	0.00496134	0.00944835	yes	up	1.44667	1.76667	2.11	0.37	1.86	1.4	1.95	1.95	C6orf99	chromosome 6 open reading frame 99 [Source:HGNC Symbol;Acc:HGNC:21179]
ENSG00000100209	3.11985	1.64147	2.39e-30	1.25e-29	yes	up	24.66	40.9533	22.29	25.53	26.16	35.57	43.88	43.41	HSCB	HscB mitochondrial iron-sulfur cluster cochaperone [Source:HGNC Symbol;Acc:HGNC:28913]
ENSG00000112667	3.11944	1.64129	6.41e-125	1.06e-123	yes	up	117.76	144.66	118.01	119.98	115.29	140.4	143	150.58	DNPH1	2'-deoxynucleoside 5'-phosphate N-hydrolase 1 [Source:HGNC Symbol;Acc:HGNC:21218]
ENSG00000173207	3.11839	1.6408	2.05e-288	8.24e-287	yes	up	355.317	438.03	358.88	353.9	353.17	456.97	438.39	418.73	CKS1B	CDC28 protein kinase regulatory subunit 1B [Source:HGNC Symbol;Acc:HGNC:19083]
ENSG00000196154	3.11839	1.6408	1.2e-264	4.33e-263	yes	up	1784.87	2193.98	1772.14	1829.69	1752.79	2289.89	2082.99	2209.06	S100A4	S100 calcium binding protein A4 [Source:HGNC Symbol;Acc:HGNC:10494]
ENSG00000170468	3.1181	1.64067	8.65e-92	1.05e-90	yes	up	14.1367	17.7133	13.73	14.63	14.05	18.23	17.67	17.24	RIOX1	ribosomal oxygenase 1 [Source:HGNC Symbol;Acc:HGNC:20968]
ENSG00000129355	3.11719	1.64025	2.08e-15	7.51e-15	yes	up	7.69333	8.86333	7.99	8.21	6.88	9.67	9.92	7	CDKN2D	cyclin dependent kinase inhibitor 2D [Source:HGNC Symbol;Acc:HGNC:1790]
ENSG00000117592	3.1169	1.64011	0	0	yes	up	172.337	212.453	171.68	169.77	175.56	215.03	208.55	213.78	PRDX6	peroxiredoxin 6 [Source:HGNC Symbol;Acc:HGNC:16753]
ENSG00000183864	3.11609	1.63974	3.73e-71	3.64e-70	yes	up	9.65333	12.2433	10.64	9.67	8.65	10.99	12.4	13.34	TOB2	transducer of ERBB2, 2 [Source:HGNC Symbol;Acc:HGNC:11980]
ENSG00000067365	3.11576	1.63958	8.09e-42	5.26e-41	yes	up	14.6133	16.88	18.25	12.19	13.4	15.26	16.82	18.56	METTL22	methyltransferase like 22 [Source:HGNC Symbol;Acc:HGNC:28368]
ENSG00000142694	3.11479	1.63914	6.87e-08	1.86e-07	yes	up	3.72667	4.89667	4.88	3.43	2.87	5.43	5.36	3.9	EVA1B	eva-1 homolog B [Source:HGNC Symbol;Acc:HGNC:25558]
ENSG00000132481	3.11467	1.63908	1.77e-78	1.89e-77	yes	up	27.4033	39.3233	28.89	26.77	26.55	36.72	39.81	41.44	AC087289.1	tripartite motif containing 47 [Source:NCBI gene;Acc:91107]
ENSG00000256073	3.11437	1.63894	2.08e-22	9.12e-22	yes	up	12.7333	15.6767	12.21	13.33	12.66	14.15	16.84	16.04	URB1-AS1	URB1 antisense RNA 1 (head to head) [Source:HGNC Symbol;Acc:HGNC:23128]
ENSG00000136147	3.11431	1.63891	8.55e-21	3.59e-20	yes	up	8.60667	10.56	8.51	9.3	8.01	11.3	11.22	9.16	PHF11	PHD finger protein 11 [Source:HGNC Symbol;Acc:HGNC:17024]
ENSG00000262919	3.11051	1.63715	2.06e-42	1.35e-41	yes	up	23.0767	29.1933	22.01	26.2	21.02	27.69	30.94	28.95	CCNQ	cyclin Q [Source:HGNC Symbol;Acc:HGNC:28434]
ENSG00000174775	3.10825	1.6361	9.07e-75	9.25e-74	yes	up	43.8133	51.1667	46.3	42.7	42.44	53.16	49.71	50.63	HRAS	HRas proto-oncogene, GTPase [Source:HGNC Symbol;Acc:HGNC:5173]
ENSG00000168090	3.10821	1.63608	0	0	yes	up	143.63	177.14	149.3	140.23	141.36	173.02	175.67	182.73	COPS6	COP9 signalosome subunit 6 [Source:HGNC Symbol;Acc:HGNC:21749]
ENSG00000072506	3.10528	1.63472	7.25e-234	2.27e-232	yes	up	138.03	171.793	138.08	136.28	139.73	170.86	177.76	166.76	HSD17B10	hydroxysteroid 17-beta dehydrogenase 10 [Source:HGNC Symbol;Acc:HGNC:4800]
ENSG00000125968	3.10341	1.63385	6.47e-14	2.22e-13	yes	up	185.197	229.217	205	219.54	131.05	224	237.21	226.44	ID1	inhibitor of DNA binding 1, HLH protein [Source:HGNC Symbol;Acc:HGNC:5360]
ENSG00000148290	3.10252	1.63344	3.99e-49	2.92e-48	yes	up	25.73	31.5867	27.88	25.45	23.86	29.23	32.23	33.3	SURF1	SURF1, cytochrome c oxidase assembly factor [Source:HGNC Symbol;Acc:HGNC:11474]
ENSG00000165916	3.1017	1.63306	0	0	yes	up	166.963	209.227	170.3	163.29	167.3	215.13	203.41	209.14	PSMC3	proteasome 26S subunit, ATPase 3 [Source:HGNC Symbol;Acc:HGNC:9549]
ENSG00000173011	3.09994	1.63224	6.06e-68	5.71e-67	yes	up	8.88333	8.96667	9.68	6.87	10.1	8.59	9.03	9.28	TADA2B	transcriptional adaptor 2B [Source:HGNC Symbol;Acc:HGNC:30781]
ENSG00000277147	3.09963	1.6321	0.000507477	0.00107348	yes	up	2.73333	2.73333	3.9	1.36	2.94	1.47	3.1	3.63	LINC00869	long intergenic non-protein coding RNA 869 [Source:HGNC Symbol;Acc:HGNC:29050]
ENSG00000198886	3.09895	1.63178	0	0	yes	up	6405.33	7825.71	6425.09	6556.55	6234.35	7788.2	7658.35	8030.58	MT-ND4	mitochondrially encoded NADH:ubiquinone oxidoreductase core subunit 4 [Source:HGNC Symbol;Acc:HGNC:7459]
ENSG00000168002	3.09736	1.63104	1.24e-181	2.93e-180	yes	up	131.173	161.67	130.7	132.09	130.73	166.18	160.55	158.28	POLR2G	RNA polymerase II subunit G [Source:HGNC Symbol;Acc:HGNC:9194]
ENSG00000164111	3.09723	1.63098	0	0	yes	up	321.723	399.183	312.2	321.43	331.54	399.44	398.17	399.94	ANXA5	annexin A5 [Source:HGNC Symbol;Acc:HGNC:543]
ENSG00000136463	3.09674	1.63075	5.35e-107	7.51e-106	yes	up	41.8833	52.0533	43.43	43.61	38.61	54.07	50.95	51.14	TACO1	translational activator of cytochrome c oxidase I [Source:HGNC Symbol;Acc:HGNC:24316]
ENSG00000187840	3.09668	1.63072	1.3e-227	3.97e-226	yes	up	177.903	217.987	174.12	182	177.59	208.94	220.81	224.21	EIF4EBP1	eukaryotic translation initiation factor 4E binding protein 1 [Source:HGNC Symbol;Acc:HGNC:3288]
ENSG00000100056	3.09617	1.63048	7.53e-33	4.13e-32	yes	up	6.86	5.31333	6.51	7.4	6.67	5.04	6.03	4.87	ESS2	ess-2 splicing factor homolog [Source:HGNC Symbol;Acc:HGNC:16817]
ENSG00000133265	3.09339	1.62919	8.9e-259	3.1e-257	yes	up	84.9033	105.537	83.66	84.17	86.88	107.82	104.69	104.1	HSPBP1	HSPA (Hsp70) binding protein 1 [Source:HGNC Symbol;Acc:HGNC:24989]
ENSG00000105290	3.09331	1.62915	1.25e-191	3.15e-190	yes	up	127.007	152.63	132.34	125.94	122.74	158.86	145.82	153.21	APLP1	amyloid beta precursor like protein 1 [Source:HGNC Symbol;Acc:HGNC:597]
ENSG00000233611	3.09297	1.62899	2.84e-06	7.06e-06	yes	up	4.74667	5.56	5.49	4.18	4.57	6.13	5.88	4.67	AC019068.1	novel transcript, antisense to ASB18 and GBX2
ENSG00000157191	3.09212	1.62859	4.3e-90	5.13e-89	yes	up	19.2967	22.1667	19.76	19.66	18.47	22	22.38	22.12	NECAP2	NECAP endocytosis associated 2 [Source:HGNC Symbol;Acc:HGNC:25528]
ENSG00000008018	3.09161	1.62836	0	0	yes	up	253.37	312.823	251.28	252.07	256.76	310.34	324.76	303.37	PSMB1	proteasome subunit beta 1 [Source:HGNC Symbol;Acc:HGNC:9537]
ENSG00000131095	3.08992	1.62757	0.00194628	0.00387353	yes	up	0.696667	1.04667	0.88	0.55	0.66	0.45	1.45	1.24	GFAP	glial fibrillary acidic protein [Source:HGNC Symbol;Acc:HGNC:4235]
ENSG00000159905	3.08963	1.62743	0.0154934	0.0275495	yes	up	0.39	0.406667	0.18	0.62	0.37	0.2	0.52	0.5	AC006213.1	zinc finger protein 221 [Source:NCBI gene;Acc:7638]
ENSG00000116898	3.08859	1.62695	7.91e-135	1.4e-133	yes	up	72.7333	89.45	72.07	73.75	72.38	92.68	88.96	86.71	MRPS15	mitochondrial ribosomal protein S15 [Source:HGNC Symbol;Acc:HGNC:14504]
ENSG00000213246	3.08828	1.6268	1.03e-235	3.25e-234	yes	up	70.05	86.0667	69.24	71.23	69.68	86.22	87.35	84.63	SUPT4H1	SPT4 homolog, DSIF elongation factor subunit [Source:HGNC Symbol;Acc:HGNC:11467]
ENSG00000141505	3.08688	1.62615	0.00591677	0.0111593	yes	up	0.56	0.796667	0.59	0.69	0.4	0.75	0.71	0.93	ASGR1	asialoglycoprotein receptor 1 [Source:HGNC Symbol;Acc:HGNC:742]
ENSG00000255224	3.0864	1.62593	3.16e-10	9.48e-10	yes	up	3.82667	4.69	3.29	4.13	4.06	5.3	3.44	5.33	AC109322.1	TEC
ENSG00000260081	3.08557	1.62553	0.0215995	0.0375254	yes	up	1.42333	1.63333	1.13	2.04	1.1	1.87	1.34	1.69	AF274858.1	Morf4 family associated protein 1 (MRFAP1) pseudogene
ENSG00000278921	3.08285	1.62427	8.59e-05	0.00019388	yes	up	1.96667	2.19667	2.02	2.41	1.47	1.95	2.81	1.83	EPB41L4A-DT	EPB41L4A divergent transcript [Source:HGNC Symbol;Acc:HGNC:25643]
ENSG00000165030	3.07782	1.62191	1.66e-71	1.62e-70	yes	up	14.0067	17.1533	13.2	14.38	14.44	17.15	16.87	17.44	NFIL3	nuclear factor, interleukin 3 regulated [Source:HGNC Symbol;Acc:HGNC:7787]
ENSG00000213465	3.07774	1.62187	2.29e-210	6.31e-209	yes	up	157.867	191.713	153.67	163.94	155.99	191.1	200.58	183.46	ARL2	ADP ribosylation factor like GTPase 2 [Source:HGNC Symbol;Acc:HGNC:693]
ENSG00000134419	3.07723	1.62163	0	0	yes	up	2093.28	1755.31	2118.79	2061.95	2099.11	1772.77	1746.63	1746.53	RPS15A	ribosomal protein S15a [Source:HGNC Symbol;Acc:HGNC:10389]
ENSG00000173918	3.07654	1.62131	4.72e-126	7.81e-125	yes	up	18.8633	22.55	18.75	18.51	19.33	22.8	22.92	21.93	C1QTNF1	C1q and TNF related 1 [Source:HGNC Symbol;Acc:HGNC:14324]
ENSG00000181284	3.07601	1.62106	3.09e-20	1.28e-19	yes	up	4.42667	5.42	4.86	4.46	3.96	5.5	4.77	5.99	TMEM102	transmembrane protein 102 [Source:HGNC Symbol;Acc:HGNC:26722]
ENSG00000143774	3.07409	1.62016	2.03e-113	3.03e-112	yes	up	133.793	160.593	137.41	142.66	121.31	155.51	156.44	169.83	GUK1	guanylate kinase 1 [Source:HGNC Symbol;Acc:HGNC:4693]
ENSG00000128626	3.07275	1.61953	4.38e-294	1.82e-292	yes	up	158.21	195.42	156.67	159.94	158.02	190.62	200.77	194.87	MRPS12	mitochondrial ribosomal protein S12 [Source:HGNC Symbol;Acc:HGNC:10380]
ENSG00000100116	3.07256	1.61944	3.15e-08	8.68e-08	yes	up	2.35	2.61333	2.91	2.41	1.73	2.62	2.93	2.29	GCAT	glycine C-acetyltransferase [Source:HGNC Symbol;Acc:HGNC:4188]
ENSG00000084623	3.07177	1.61907	0	0	yes	up	172.71	214.313	172.93	169.85	175.35	211.3	215.93	215.71	EIF3I	eukaryotic translation initiation factor 3 subunit I [Source:HGNC Symbol;Acc:HGNC:3272]
ENSG00000270194	3.07066	1.61855	1.67e-12	5.47e-12	yes	up	2.31333	2.84	2.39	2.21	2.34	3.3	3.13	2.09	AC097359.2	novel transcript, antisense to GOLGA4
ENSG00000173013	3.07031	1.61839	3.7e-07	9.69e-07	yes	up	1.27	1.55	1.11	1.34	1.36	1.53	1.98	1.14	CCDC96	coiled-coil domain containing 96 [Source:HGNC Symbol;Acc:HGNC:26900]
ENSG00000119655	3.06754	1.61708	1.16e-117	1.8e-116	yes	up	124.417	136.727	133.34	108.45	131.46	131.77	142.11	136.3	NPC2	NPC intracellular cholesterol transporter 2 [Source:HGNC Symbol;Acc:HGNC:14537]
ENSG00000185838	3.06702	1.61684	7.16e-20	2.94e-19	yes	up	7.28667	9.14667	6.2	7.78	7.88	10.11	9.64	7.69	GNB1L	G protein subunit beta 1 like [Source:HGNC Symbol;Acc:HGNC:4397]
ENSG00000120910	3.06267	1.61479	2.83e-38	1.73e-37	yes	up	11	14.05	10.19	12.64	10.17	13.43	15.98	12.74	PPP3CC	protein phosphatase 3 catalytic subunit gamma [Source:HGNC Symbol;Acc:HGNC:9316]
ENSG00000182196	3.06258	1.61475	5.24e-197	1.35e-195	yes	up	165.18	199.22	172.52	162.98	160.04	204.19	194.53	198.94	ARL6IP4	ADP ribosylation factor like GTPase 6 interacting protein 4 [Source:HGNC Symbol;Acc:HGNC:18076]
ENSG00000107874	3.06082	1.61392	9.51e-129	1.61e-127	yes	up	82.0833	99.0533	77.34	88.21	80.7	99.72	94.39	103.05	CUEDC2	CUE domain containing 2 [Source:HGNC Symbol;Acc:HGNC:28352]
ENSG00000005022	3.06004	1.61355	0	0	yes	up	753.913	914	769.19	742.88	749.67	926	910.44	905.56	SLC25A5	solute carrier family 25 member 5 [Source:HGNC Symbol;Acc:HGNC:10991]
ENSG00000243364	3.05928	1.61319	1.28e-08	3.58e-08	yes	up	3.36667	4.01333	2.46	3.84	3.8	3.69	3.4	4.95	EFNA4	ephrin A4 [Source:HGNC Symbol;Acc:HGNC:3224]
ENSG00000110955	3.05656	1.61191	0	0	yes	up	809.28	998.957	795.65	814.15	818.04	984.97	1011.15	1000.75	ATP5F1B	ATP synthase F1 subunit beta [Source:HGNC Symbol;Acc:HGNC:830]
ENSG00000101182	3.05525	1.61129	2.76e-212	7.66e-211	yes	up	395.047	474.527	419.25	394.51	371.38	490.19	461.84	471.55	PSMA7	proteasome subunit alpha 7 [Source:HGNC Symbol;Acc:HGNC:9536]
ENSG00000104872	3.05504	1.61119	1.77e-167	3.85e-166	yes	up	82.4067	98.26	79.63	82.31	85.28	98.01	100.35	96.42	PIH1D1	PIH1 domain containing 1 [Source:HGNC Symbol;Acc:HGNC:26075]
ENSG00000077150	3.05453	1.61095	1.89e-296	7.96e-295	yes	up	62.1333	84.22	62.09	60.56	63.75	94.74	76.4	81.52	NFKB2	nuclear factor kappa B subunit 2 [Source:HGNC Symbol;Acc:HGNC:7795]
ENSG00000163923	3.05351	1.61047	1.96e-44	1.33e-43	yes	up	39.6667	47.7167	41.83	37.35	39.82	48.37	44.36	50.42	RPL39L	ribosomal protein L39 like [Source:HGNC Symbol;Acc:HGNC:17094]
ENSG00000149591	3.04996	1.60879	1.41e-16	5.27e-16	yes	up	4.67	8.41	4.3	4.48	5.23	7.32	8.87	9.04	TAGLN	transgelin [Source:HGNC Symbol;Acc:HGNC:11553]
ENSG00000106246	3.04948	1.60856	9.26e-71	9.01e-70	yes	up	6.56	7.61667	7.38	5.94	6.36	6.86	7.94	8.05	PTCD1	pentatricopeptide repeat domain 1 [Source:HGNC Symbol;Acc:HGNC:22198]
ENSG00000125356	3.04946	1.60856	1.46e-120	2.32e-119	yes	up	591.037	694.467	585.3	569.86	617.95	716.96	688.98	677.46	NDUFA1	NADH:ubiquinone oxidoreductase subunit A1 [Source:HGNC Symbol;Acc:HGNC:7683]
ENSG00000186468	3.04767	1.60771	0	0	yes	up	4023.54	4832.78	4082.17	3944.48	4043.96	4943.86	4760.82	4793.66	RPS23	ribosomal protein S23 [Source:HGNC Symbol;Acc:HGNC:10410]
ENSG00000177144	3.04757	1.60766	0.00191777	0.00381977	yes	up	1.9	2.37333	1.47	2.89	1.34	0.76	2.49	3.87	NUDT4B	nudix hydrolase 4B [Source:HGNC Symbol;Acc:HGNC:18012]
ENSG00000004961	3.04704	1.60741	1.43e-189	3.56e-188	yes	up	45.0167	51.4367	46.45	43.17	45.43	54.84	49.68	49.79	HCCS	holocytochrome c synthase [Source:HGNC Symbol;Acc:HGNC:4837]
ENSG00000285016	3.04681	1.6073	0.00969255	0.0177511	yes	up	1.50333	1.73333	1.06	1.09	2.36	1.3	1.86	2.04	AC017002.6	novel transcript
ENSG00000088992	3.04629	1.60705	1.02e-18	4.03e-18	yes	up	212.993	257.87	223.67	252.57	162.74	272.16	247.22	254.23	TESC	tescalcin [Source:HGNC Symbol;Acc:HGNC:26065]
ENSG00000100226	3.04235	1.60518	2.3e-68	2.18e-67	yes	up	9.28667	8.93333	8.94	10.09	8.83	9.75	8.32	8.73	GTPBP1	GTP binding protein 1 [Source:HGNC Symbol;Acc:HGNC:4669]
ENSG00000072778	3.04002	1.60408	9e-245	2.94e-243	yes	up	306.773	397.5	329.68	331.35	259.29	403.14	404.13	385.23	ACADVL	acyl-CoA dehydrogenase very long chain [Source:HGNC Symbol;Acc:HGNC:92]
ENSG00000131669	3.03999	1.60407	3.64e-75	3.74e-74	yes	up	30.9867	37.97	29.42	31.47	32.07	35.96	40.42	37.53	NINJ1	ninjurin 1 [Source:HGNC Symbol;Acc:HGNC:7824]
ENSG00000131148	3.03895	1.60357	1.11e-43	7.42e-43	yes	up	27.1667	31.8333	29.22	28.43	23.85	35.38	30.48	29.64	EMC8	ER membrane protein complex subunit 8 [Source:HGNC Symbol;Acc:HGNC:7864]
ENSG00000170412	3.03855	1.60338	3.68e-35	2.12e-34	yes	up	11.0133	14.9433	10.89	12.73	9.42	16.47	15.06	13.3	GPRC5C	G protein-coupled receptor class C group 5 member C [Source:HGNC Symbol;Acc:HGNC:13309]
ENSG00000229320	3.03739	1.60283	1.76e-19	7.13e-19	yes	up	5.15667	7.12	5.29	4.96	5.22	6	6.46	8.9	KRT8P12	keratin 8 pseudogene 12 [Source:HGNC Symbol;Acc:HGNC:28057]
ENSG00000130208	3.03704	1.60267	5e-31	2.64e-30	yes	up	61.1533	66.1267	58.7	51.66	73.1	72.8	54.03	71.55	APOC1	apolipoprotein C1 [Source:HGNC Symbol;Acc:HGNC:607]
ENSG00000113811	3.03696	1.60263	5.27e-38	3.21e-37	yes	up	12.9267	15.6333	12.83	13.6	12.35	14.44	17.71	14.75	SELENOK	selenoprotein K [Source:HGNC Symbol;Acc:HGNC:30394]
ENSG00000148935	3.03665	1.60248	0.00253177	0.00497363	yes	up	1.28667	1.50667	1.15	0.99	1.72	0.91	1.84	1.77	GAS2	growth arrest specific 2 [Source:HGNC Symbol;Acc:HGNC:4167]
ENSG00000171861	3.03627	1.6023	1.25e-74	1.27e-73	yes	up	23.77	28.4233	23.57	22.75	24.99	31.54	26.44	27.29	MRM3	mitochondrial rRNA methyltransferase 3 [Source:HGNC Symbol;Acc:HGNC:18485]
ENSG00000136436	3.03458	1.6015	2.7e-153	5.56e-152	yes	up	37.6867	42.7367	37.46	34.92	40.68	45.27	38.39	44.55	CALCOCO2	calcium binding and coiled-coil domain 2 [Source:HGNC Symbol;Acc:HGNC:29912]
ENSG00000070010	3.03332	1.6009	5.38e-171	1.19e-169	yes	up	78.3267	107.823	81.34	79.57	74.07	108.24	104.15	111.08	UFD1	ubiquitin recognition factor in ER associated degradation 1 [Source:HGNC Symbol;Acc:HGNC:12520]
ENSG00000141682	3.03054	1.59957	1.2e-68	1.14e-67	yes	up	20.3367	24.4	19.22	19.41	22.38	22.64	25.21	25.35	PMAIP1	phorbol-12-myristate-13-acetate-induced protein 1 [Source:HGNC Symbol;Acc:HGNC:9108]
ENSG00000248487	3.0304	1.59951	7.22e-10	2.14e-09	yes	up	9.61667	11.4667	12.25	10.59	6.01	10.34	14.48	9.58	ABHD14A	abhydrolase domain containing 14A [Source:HGNC Symbol;Acc:HGNC:24538]
ENSG00000204616	3.02878	1.59874	4.8e-18	1.87e-17	yes	up	4.24333	4.88	4.04	4.2	4.49	5.11	4.28	5.25	TRIM31	tripartite motif containing 31 [Source:HGNC Symbol;Acc:HGNC:16289]
ENSG00000119718	3.02694	1.59786	6.23e-147	1.2e-145	yes	up	69.06	78.4833	68.18	70.33	68.67	73.6	74.66	87.19	EIF2B2	eukaryotic translation initiation factor 2B subunit beta [Source:HGNC Symbol;Acc:HGNC:3258]
ENSG00000251359	3.02569	1.59726	0.000303528	0.000656318	yes	up	0.59	0.713333	0.77	0.47	0.53	0.78	0.83	0.53	WWC2-AS2	WWC2 antisense RNA 2 [Source:HGNC Symbol;Acc:HGNC:26390]
ENSG00000169189	3.02565	1.59724	1.2e-94	1.5e-93	yes	up	52.38	65.06	55.28	47.78	54.08	67.22	69.88	58.08	NSMCE1	NSE1 homolog, SMC5-SMC6 complex component [Source:HGNC Symbol;Acc:HGNC:29897]
ENSG00000137496	3.02563	1.59723	4.12e-12	1.33e-11	yes	up	1.92333	3.85333	1.92	2.32	1.53	3.78	3.69	4.09	IL18BP	interleukin 18 binding protein [Source:HGNC Symbol;Acc:HGNC:5987]
ENSG00000086504	3.02446	1.59668	1.83e-182	4.35e-181	yes	up	122.693	147.077	124.37	124.93	118.78	142.63	152.94	145.66	MRPL28	mitochondrial ribosomal protein L28 [Source:HGNC Symbol;Acc:HGNC:14484]
ENSG00000162910	3.02394	1.59643	1.06e-60	9.16e-60	yes	up	70.29	79.19	79.32	72.64	58.91	75.55	78.73	83.29	MRPL55	mitochondrial ribosomal protein L55 [Source:HGNC Symbol;Acc:HGNC:16686]
ENSG00000174567	3.02273	1.59585	0.000115987	0.000259393	yes	up	3.34333	4.55333	3.9	3.11	3.02	5.69	4.38	3.59	GOLT1A	golgi transport 1A [Source:HGNC Symbol;Acc:HGNC:24766]
ENSG00000158796	3.02224	1.59562	4.31e-79	4.63e-78	yes	up	19.6167	23.6867	19.05	20.1	19.7	25.25	22.65	23.16	DEDD	death effector domain containing [Source:HGNC Symbol;Acc:HGNC:2755]
ENSG00000272831	3.02059	1.59483	0.00257215	0.00504906	yes	up	2.97333	3.47	3.52	1.7	3.7	3.88	3.95	2.58	AC027644.3	novel transcript, antisense to RABGEF1
ENSG00000099341	3.01872	1.59394	0	0	yes	up	355.517	422.58	365.76	353.19	347.6	425.07	418.64	424.03	PSMD8	proteasome 26S subunit, non-ATPase 8 [Source:HGNC Symbol;Acc:HGNC:9566]
ENSG00000175334	3.01744	1.59332	0	0	yes	up	414.623	505.53	395.76	421.24	426.87	512.78	506.78	497.03	BANF1	barrier to autointegration factor 1 [Source:HGNC Symbol;Acc:HGNC:17397]
ENSG00000102226	3.01716	1.59319	3.24e-205	8.68e-204	yes	up	47.74	58.4467	51.44	44.73	47.05	57.32	58.49	59.53	USP11	ubiquitin specific peptidase 11 [Source:HGNC Symbol;Acc:HGNC:12609]
ENSG00000164690	3.01684	1.59304	2.72e-06	6.77e-06	yes	up	0.763333	0.583333	0.35	0.76	1.18	0.45	0.77	0.53	SHH	sonic hedgehog signaling molecule [Source:HGNC Symbol;Acc:HGNC:10848]
ENSG00000100216	3.01598	1.59263	4.02e-192	1.01e-190	yes	up	45.47	54.0567	44.05	46.18	46.18	51.84	56.59	53.74	TOMM22	translocase of outer mitochondrial membrane 22 [Source:HGNC Symbol;Acc:HGNC:18002]
ENSG00000121064	3.01507	1.59219	5.59e-75	5.71e-74	yes	up	20.2267	25.11	19.09	19.11	22.48	25.27	25.29	24.77	SCPEP1	serine carboxypeptidase 1 [Source:HGNC Symbol;Acc:HGNC:29507]
ENSG00000142937	3.01395	1.59166	0	0	yes	up	1653.47	1972.55	1620.12	1638.37	1701.92	1963.35	1950.97	2003.34	RPS8	ribosomal protein S8 [Source:HGNC Symbol;Acc:HGNC:10441]
ENSG00000130731	3.01332	1.59135	3.64e-44	2.46e-43	yes	up	104.027	124.923	110.87	120.7	80.51	127.3	134.12	113.35	METTL26	methyltransferase like 26 [Source:HGNC Symbol;Acc:HGNC:14141]
ENSG00000172809	3.0123	1.59087	1.6e-130	2.74e-129	yes	up	1568.44	1851.99	1729.28	1379.66	1596.39	1928.71	1812.91	1814.34	RPL38	ribosomal protein L38 [Source:HGNC Symbol;Acc:HGNC:10349]
ENSG00000176046	3.01196	1.5907	7.78e-17	2.93e-16	yes	up	4.81333	4.65333	4.45	5.69	4.3	5.02	2.94	6	NUPR1	nuclear protein 1, transcriptional regulator [Source:HGNC Symbol;Acc:HGNC:29990]
ENSG00000106004	3.01091	1.5902	1.79e-08	4.99e-08	yes	up	2.19667	2.63	1.97	2.56	2.06	3.35	2.1	2.44	HOXA5	homeobox A5 [Source:HGNC Symbol;Acc:HGNC:5106]
ENSG00000116586	3.00999	1.58976	1.33e-80	1.45e-79	yes	up	113.7	135.907	123.87	109.03	108.2	133.07	133.6	141.05	LAMTOR2	late endosomal/lysosomal adaptor, MAPK and MTOR activator 2 [Source:HGNC Symbol;Acc:HGNC:29796]
ENSG00000197714	3.00912	1.58934	6.85e-10	2.03e-09	yes	up	1.16667	1.27333	1.06	0.81	1.63	1.66	1	1.16	ZNF460	zinc finger protein 460 [Source:HGNC Symbol;Acc:HGNC:21628]
ENSG00000120306	3.00896	1.58927	4.24e-149	8.34e-148	yes	up	134.557	161.093	137.25	130.06	136.36	162.45	163.78	157.05	CYSTM1	cysteine rich transmembrane module containing 1 [Source:HGNC Symbol;Acc:HGNC:30239]
ENSG00000213588	3.00591	1.5878	3.37e-25	1.59e-24	yes	up	6.32	6.91	7.17	6.75	5.04	6.99	7.22	6.52	ZBTB9	zinc finger and BTB domain containing 9 [Source:HGNC Symbol;Acc:HGNC:28323]
ENSG00000144867	3.00333	1.58656	1.02e-171	2.27e-170	yes	up	42.86	50.08	40.43	44.63	43.52	47.15	50.33	52.76	SRPRB	SRP receptor subunit beta [Source:HGNC Symbol;Acc:HGNC:24085]
ENSG00000185883	3.00161	1.58574	1.48e-147	2.86e-146	yes	up	192.577	229.227	195.96	205.99	175.78	224.78	237.58	225.32	ATP6V0C	ATPase H+ transporting V0 subunit c [Source:HGNC Symbol;Acc:HGNC:855]
ENSG00000196218	3.0003	1.58511	0.000257004	0.000558864	yes	up	0.813333	0.653333	0.9	0.83	0.71	1.21	0.64	0.11	RYR1	ryanodine receptor 1 [Source:HGNC Symbol;Acc:HGNC:10483]
ENSG00000176946	2.99849	1.58423	5.17e-81	5.67e-80	yes	up	25.2667	33.66	25.31	26	24.49	36.62	35.77	28.59	THAP4	THAP domain containing 4 [Source:HGNC Symbol;Acc:HGNC:23187]
ENSG00000167775	2.9956	1.58284	1.59e-147	3.08e-146	yes	up	88.01	105.083	90.15	90.61	83.27	104.48	107.56	103.21	CD320	CD320 molecule [Source:HGNC Symbol;Acc:HGNC:16692]
ENSG00000204228	2.9952	1.58265	7.51e-41	4.8e-40	yes	up	24.61	29.1533	26.83	24.14	22.86	29.94	29.84	27.68	HSD17B8	hydroxysteroid 17-beta dehydrogenase 8 [Source:HGNC Symbol;Acc:HGNC:3554]
ENSG00000114544	2.99506	1.58259	7.52e-60	6.43e-59	yes	up	15.0233	20.1467	13.83	16.28	14.96	17.52	22.94	19.98	SLC41A3	solute carrier family 41 member 3 [Source:HGNC Symbol;Acc:HGNC:31046]
ENSG00000241313	2.99331	1.58174	1.21e-13	4.1e-13	yes	up	1.98333	2.32667	2.26	1.54	2.15	2.12	2.59	2.27	WWTR1-AS1	WWTR1 antisense RNA 1 [Source:HGNC Symbol;Acc:HGNC:41035]
ENSG00000128271	2.99274	1.58147	1.95e-05	4.6e-05	yes	up	1.43333	1.06	1.93	0.86	1.51	1.1	0.91	1.17	ADORA2A	adenosine A2a receptor [Source:HGNC Symbol;Acc:HGNC:263]
ENSG00000116212	2.99192	1.58107	4.48e-86	5.17e-85	yes	up	23.08	28.08	22.15	22.73	24.36	27.83	28.55	27.86	LRRC42	leucine rich repeat containing 42 [Source:HGNC Symbol;Acc:HGNC:28792]
ENSG00000214113	2.99177	1.581	1.34e-43	8.92e-43	yes	up	14.2633	16.5467	14.25	11.44	17.1	16.74	13.79	19.11	LYRM4	LYR motif containing 4 [Source:HGNC Symbol;Acc:HGNC:21365]
ENSG00000158480	2.98991	1.5801	9.44e-30	4.85e-29	yes	up	3.51667	4.16667	3.73	3.75	3.07	4.54	3.91	4.05	SPATA2	spermatogenesis associated 2 [Source:HGNC Symbol;Acc:HGNC:14681]
ENSG00000172757	2.9897	1.58	0	0	yes	up	1528.36	1760.54	1545.55	1488.98	1550.55	1773.59	1803.97	1704.07	CFL1	cofilin 1 [Source:HGNC Symbol;Acc:HGNC:1874]
ENSG00000186834	2.98967	1.57999	9.94e-276	3.77e-274	yes	up	40.06	47.7	40.04	39.8	40.34	46.22	48.71	48.17	HEXIM1	HEXIM P-TEFb complex subunit 1 [Source:HGNC Symbol;Acc:HGNC:24953]
ENSG00000136830	2.9888	1.57957	0	0	yes	up	69.1933	80.2667	70.42	68.22	68.94	80.21	80.37	80.22	FAM129B	family with sequence similarity 129 member B [Source:HGNC Symbol;Acc:HGNC:25282]
ENSG00000260669	2.98873	1.57953	1.24e-05	2.96e-05	yes	up	1.26	1.49	1.17	0.77	1.84	1.43	1.33	1.71	AL096870.2	novel transcript
ENSG00000117395	2.98854	1.57944	0	0	yes	up	139.707	164.8	136.86	140.58	141.68	167	165.62	161.78	EBNA1BP2	EBNA1 binding protein 2 [Source:HGNC Symbol;Acc:HGNC:15531]
ENSG00000108387	2.98829	1.57932	0.0186687	0.0327777	yes	up	0.533333	0.663333	0.21	0.63	0.76	0.36	1.22	0.41	2020-09-04	septin 4 [Source:HGNC Symbol;Acc:HGNC:9165]
ENSG00000281991	2.98701	1.5787	1.89e-14	6.61e-14	yes	up	7.81667	9.26333	6.89	7.94	8.62	8.97	10.93	7.89	TMEM265	transmembrane protein 265 [Source:HGNC Symbol;Acc:HGNC:51241]
ENSG00000278743	2.98661	1.57851	0.0273505	0.0467272	yes	up	1.59667	1.86	1.67	2.26	0.86	2.93	1.05	1.6	AC087239.1	novel transcript
ENSG00000157778	2.98628	1.57835	7.02e-86	8.08e-85	yes	up	73.6367	84.5567	77.36	70.16	73.39	81.97	85.68	86.02	PSMG3	proteasome assembly chaperone 3 [Source:HGNC Symbol;Acc:HGNC:22420]
ENSG00000172889	2.98615	1.57829	9.05e-92	1.09e-90	yes	up	36.21	41.95	36.85	35.12	36.66	42.05	43.59	40.21	EGFL7	EGF like domain multiple 7 [Source:HGNC Symbol;Acc:HGNC:20594]
ENSG00000106089	2.98545	1.57795	1.38e-58	1.16e-57	yes	up	24.8	30.5333	26.15	26.69	21.56	32.67	27.3	31.63	STX1A	syntaxin 1A [Source:HGNC Symbol;Acc:HGNC:11433]
ENSG00000267952	2.98532	1.57789	8.18e-07	2.1e-06	yes	up	4.65	5.45333	6.52	4.12	3.31	3.29	6.05	7.02	AC008878.1	novel transcript
ENSG00000105656	2.98402	1.57726	4.52e-31	2.39e-30	yes	up	4.1	4.96333	3.81	4.7	3.79	5.17	5.02	4.7	ELL	elongation factor for RNA polymerase II [Source:HGNC Symbol;Acc:HGNC:23114]
ENSG00000021355	2.98044	1.57552	3.94e-174	8.96e-173	yes	up	46.4233	55.63	41.77	45.65	51.85	54.83	60.68	51.38	SERPINB1	serpin family B member 1 [Source:HGNC Symbol;Acc:HGNC:3311]
ENSG00000211445	2.9786	1.57464	9.49e-18	3.67e-17	yes	up	6.47667	7.38	6.27	7.16	6	6.77	7.04	8.33	GPX3	glutathione peroxidase 3 [Source:HGNC Symbol;Acc:HGNC:4555]
ENSG00000183421	2.97763	1.57416	1.58e-88	1.86e-87	yes	up	10.9833	13.05	10.75	11.41	10.79	13.96	12.78	12.41	RIPK4	receptor interacting serine/threonine kinase 4 [Source:HGNC Symbol;Acc:HGNC:496]
ENSG00000197345	2.97718	1.57395	4.78e-93	5.86e-92	yes	up	101.937	120.5	98.23	106.94	100.64	117.5	130.44	113.56	MRPL21	mitochondrial ribosomal protein L21 [Source:HGNC Symbol;Acc:HGNC:14479]
ENSG00000176978	2.97591	1.57333	3.85e-96	4.88e-95	yes	up	50.2333	53.22	54.41	45.79	50.5	50.86	56.82	51.98	DPP7	dipeptidyl peptidase 7 [Source:HGNC Symbol;Acc:HGNC:14892]
ENSG00000275183	2.97426	1.57253	2.8e-21	1.19e-20	yes	up	5.75333	6.81667	5.76	6.69	4.81	6.92	6.69	6.84	LENG9	leukocyte receptor cluster member 9 [Source:HGNC Symbol;Acc:HGNC:16306]
ENSG00000196262	2.97214	1.5715	0	0	yes	up	4003.93	4612.72	4124.65	3897.19	3989.95	4629.31	4500.64	4708.21	PPIA	peptidylprolyl isomerase A [Source:HGNC Symbol;Acc:HGNC:9253]
ENSG00000129990	2.97161	1.57124	9.86e-05	0.000221673	yes	up	1.27	2.13	1.83	1.26	0.72	3.75	2.07	0.57	SYT5	synaptotagmin 5 [Source:HGNC Symbol;Acc:HGNC:11513]
ENSG00000277672	2.97088	1.57089	2.02e-19	8.19e-19	yes	up	39.2033	45.0333	32.84	40.66	44.11	42.09	44.04	48.97	AC011603.4	tubulin, alpha 4a (TUBA4A) pseudogene
ENSG00000198258	2.97055	1.57073	3.67e-85	4.19e-84	yes	up	256.817	296.28	263.85	252.19	254.41	290.35	302.93	295.56	UBL5	ubiquitin like 5 [Source:HGNC Symbol;Acc:HGNC:13736]
ENSG00000120053	2.97045	1.57068	5.35e-126	8.83e-125	yes	up	42.8767	50.5067	44	41.29	43.34	48.37	48.89	54.26	GOT1	glutamic-oxaloacetic transaminase 1 [Source:HGNC Symbol;Acc:HGNC:4432]
ENSG00000105518	2.96958	1.57026	1.98e-224	5.91e-223	yes	up	195.9	235.88	195.97	201.84	189.89	231.92	237.71	238.01	TMEM205	transmembrane protein 205 [Source:HGNC Symbol;Acc:HGNC:29631]
ENSG00000172354	2.9669	1.56896	1.04e-259	3.64e-258	yes	up	170.32	203.923	170.79	172.21	167.96	204.55	200.32	206.9	GNB2	G protein subunit beta 2 [Source:HGNC Symbol;Acc:HGNC:4398]
ENSG00000102393	2.96367	1.56738	4.14e-270	1.53e-268	yes	up	160.957	168.063	155.28	161.04	166.55	164.17	172.66	167.36	GLA	galactosidase alpha [Source:HGNC Symbol;Acc:HGNC:4296]
ENSG00000280417	2.961	1.56609	1.46e-05	3.49e-05	yes	up	1.09333	1.28333	0.95	1.28	1.05	1.76	1.05	1.04	AC096887.2	TEC
ENSG00000163754	2.9597	1.56545	1.23e-134	2.18e-133	yes	up	35.0633	46.1633	34.36	34.57	36.26	51.22	43.15	44.12	GYG1	glycogenin 1 [Source:HGNC Symbol;Acc:HGNC:4699]
ENSG00000115762	2.95937	1.56529	1.06e-278	4.11e-277	yes	up	43.6567	52.58	43.94	41.58	45.45	53.3	53.36	51.08	PLEKHB2	pleckstrin homology domain containing B2 [Source:HGNC Symbol;Acc:HGNC:19236]
ENSG00000092096	2.95846	1.56485	2.55e-26	1.23e-25	yes	up	6.22667	6.95	7.34	5.86	5.48	6.49	7	7.36	SLC22A17	solute carrier family 22 member 17 [Source:HGNC Symbol;Acc:HGNC:23095]
ENSG00000143320	2.95756	1.56441	7.42e-10	2.19e-09	yes	up	4.7	5.38	4.44	4.96	4.7	5.73	4.48	5.93	CRABP2	cellular retinoic acid binding protein 2 [Source:HGNC Symbol;Acc:HGNC:2339]
ENSG00000013364	2.95742	1.56434	7.85e-255	2.69e-253	yes	up	113.303	129.773	115.21	115.57	109.13	126.49	137.93	124.9	MVP	major vault protein [Source:HGNC Symbol;Acc:HGNC:7531]
ENSG00000100219	2.95398	1.56266	4.56e-114	6.82e-113	yes	up	111.557	133.717	117.44	119.09	98.14	134.3	131.43	135.42	XBP1	X-box binding protein 1 [Source:HGNC Symbol;Acc:HGNC:12801]
ENSG00000074800	2.95393	1.56264	0	0	yes	up	2365.27	2809.77	2362.13	2373.1	2360.58	2829.05	2802.47	2797.79	ENO1	enolase 1 [Source:HGNC Symbol;Acc:HGNC:3350]
ENSG00000169223	2.95286	1.56211	0	0	yes	up	315.237	358.307	297.89	309.03	338.79	350.74	379.24	344.94	LMAN2	lectin, mannose binding 2 [Source:HGNC Symbol;Acc:HGNC:16986]
ENSG00000004059	2.95136	1.56138	7.83e-201	2.03e-199	yes	up	128.337	151.02	128.06	129.19	127.76	143.51	149.2	160.35	ARF5	ADP ribosylation factor 5 [Source:HGNC Symbol;Acc:HGNC:658]
ENSG00000182512	2.95068	1.56105	4.12e-151	8.29e-150	yes	up	78.5667	91.22	75.48	79.7	80.52	90.33	89.78	93.55	GLRX5	glutaredoxin 5 [Source:HGNC Symbol;Acc:HGNC:20134]
ENSG00000087152	2.94798	1.55973	2.37e-172	5.31e-171	yes	up	31.9	41.2667	33.73	31.14	30.83	42.95	42.98	37.87	ATXN7L3	ataxin 7 like 3 [Source:HGNC Symbol;Acc:HGNC:25416]
ENSG00000102854	2.94538	1.55846	5.4e-06	1.32e-05	yes	up	1.29667	1.50667	0.81	1.56	1.52	1.05	2.24	1.23	MSLN	mesothelin [Source:HGNC Symbol;Acc:HGNC:7371]
ENSG00000170296	2.94466	1.5581	3.55e-207	9.65e-206	yes	up	222.72	217.13	215.93	226.25	225.98	226.73	222.04	202.62	GABARAP	GABA type A receptor-associated protein [Source:HGNC Symbol;Acc:HGNC:4067]
ENSG00000171017	2.94346	1.55751	9.3e-20	3.8e-19	yes	up	3.42333	3.35	3.09	4.3	2.88	2.58	3.31	4.16	LRRC8E	leucine rich repeat containing 8 VRAC subunit E [Source:HGNC Symbol;Acc:HGNC:26272]
ENSG00000233608	2.94266	1.55712	1.82e-20	7.57e-20	yes	up	8.60667	10.02	9.29	8.97	7.56	10.91	10.55	8.6	TWIST2	twist family bHLH transcription factor 2 [Source:HGNC Symbol;Acc:HGNC:20670]
ENSG00000145912	2.94244	1.55701	0	0	yes	up	679.813	747.047	674.64	683.5	681.3	714.16	769.39	757.59	NHP2	NHP2 ribonucleoprotein [Source:HGNC Symbol;Acc:HGNC:14377]
ENSG00000110651	2.94154	1.55657	0	0	yes	up	184.473	215.783	188.32	180.2	184.9	214.34	218.41	214.6	CD81	CD81 molecule [Source:HGNC Symbol;Acc:HGNC:1701]
ENSG00000168273	2.94153	1.55657	2.27e-09	6.58e-09	yes	up	16.88	24.11	17.15	7.28	26.21	25.74	31.39	15.2	SMIM4	small integral membrane protein 4 [Source:HGNC Symbol;Acc:HGNC:37257]
ENSG00000166123	2.94153	1.55656	9.26e-54	7.27e-53	yes	up	10.02	9.01667	9.57	13.42	7.07	9.28	9.3	8.47	GPT2	glutamic--pyruvic transaminase 2 [Source:HGNC Symbol;Acc:HGNC:18062]
ENSG00000164054	2.9392	1.55542	2.01e-275	7.6e-274	yes	up	89.7133	108.93	88.81	88.97	91.36	105.41	110.77	110.61	SHISA5	shisa family member 5 [Source:HGNC Symbol;Acc:HGNC:30376]
ENSG00000131981	2.93895	1.5553	6.93e-103	9.33e-102	yes	up	87.3333	102.64	79.18	90.55	92.27	99.09	100.35	108.48	LGALS3	galectin 3 [Source:HGNC Symbol;Acc:HGNC:6563]
ENSG00000103512	2.93863	1.55514	0	0	yes	up	141.61	165.34	141.67	134.45	148.71	161.33	169.88	164.81	NOMO1	NODAL modulator 1 [Source:HGNC Symbol;Acc:HGNC:30060]
ENSG00000071127	2.93801	1.55484	0	0	yes	up	245.57	285.283	245.01	249.77	241.93	282.9	288.06	284.89	WDR1	WD repeat domain 1 [Source:HGNC Symbol;Acc:HGNC:12754]
ENSG00000173894	2.93698	1.55433	2.09e-52	1.61e-51	yes	up	6.47	6.70333	5.91	6.65	6.85	7.55	6.14	6.42	CBX2	chromobox 2 [Source:HGNC Symbol;Acc:HGNC:1552]
ENSG00000013275	2.93652	1.55411	6.26e-287	2.51e-285	yes	up	208.843	258.477	209.25	205.48	211.8	243.89	285.09	246.45	PSMC4	proteasome 26S subunit, ATPase 4 [Source:HGNC Symbol;Acc:HGNC:9551]
ENSG00000183153	2.93627	1.55398	0.000237247	0.000517504	yes	up	2.84	3.26	2.7	2.22	3.6	4.62	1.68	3.48	GJD3	gap junction protein delta 3 [Source:HGNC Symbol;Acc:HGNC:19147]
ENSG00000147224	2.93585	1.55378	0	0	yes	up	105.473	121.52	105.91	103.23	107.28	129.62	118.99	115.95	PRPS1	phosphoribosyl pyrophosphate synthetase 1 [Source:HGNC Symbol;Acc:HGNC:9462]
ENSG00000116885	2.93553	1.55362	1.48e-11	4.67e-11	yes	up	4.15333	6.16333	4.39	4.18	3.89	6.58	6.13	5.78	OSCP1	organic solute carrier partner 1 [Source:HGNC Symbol;Acc:HGNC:29971]
ENSG00000166426	2.93229	1.55203	0.00728854	0.013578	yes	up	1.87667	2.17333	2.45	0.88	2.3	3.03	1.2	2.29	CRABP1	cellular retinoic acid binding protein 1 [Source:HGNC Symbol;Acc:HGNC:2338]
ENSG00000227963	2.92865	1.55024	0.000316794	0.000683405	yes	up	1.66667	2.04667	1.28	2.35	1.37	1.92	2.05	2.17	RBM15-AS1	RBM15 antisense RNA 1 [Source:HGNC Symbol;Acc:HGNC:53636]
ENSG00000133069	2.92818	1.55001	1.17e-17	4.52e-17	yes	up	2.33667	3.18333	2.2	2.48	2.33	3.3	3.17	3.08	TMCC2	transmembrane and coiled-coil domain family 2 [Source:HGNC Symbol;Acc:HGNC:24239]
ENSG00000182054	2.92497	1.54842	4.98e-195	1.27e-193	yes	up	39.4233	41.8833	38.51	38.56	41.2	43.74	39.53	42.38	IDH2	isocitrate dehydrogenase (NADP(+)) 2, mitochondrial [Source:HGNC Symbol;Acc:HGNC:5383]
ENSG00000105197	2.92468	1.54828	4.31e-222	1.26e-220	yes	up	142.297	181.34	149.94	144.46	132.49	187.02	175.27	181.73	TIMM50	translocase of inner mitochondrial membrane 50 [Source:HGNC Symbol;Acc:HGNC:23656]
ENSG00000079332	2.92455	1.54822	4.62e-241	1.49e-239	yes	up	31.1267	28.64	30.35	29.24	33.79	29.61	26.65	29.66	SAR1A	secretion associated Ras related GTPase 1A [Source:HGNC Symbol;Acc:HGNC:10534]
ENSG00000106635	2.9242	1.54804	1.1e-132	1.91e-131	yes	up	54.9667	62.8667	53.39	57.1	54.41	65.1	63.94	59.56	BCL7B	BCL7B, BAF complex component [Source:HGNC Symbol;Acc:HGNC:1005]
ENSG00000116670	2.92357	1.54773	3.64e-84	4.13e-83	yes	up	43.7867	50.4667	43.37	43.15	44.84	48.15	51.63	51.62	MAD2L2	mitotic arrest deficient 2 like 2 [Source:HGNC Symbol;Acc:HGNC:6764]
ENSG00000267855	2.92278	1.54734	5.31e-24	2.43e-23	yes	up	57.4067	67.2433	62.32	42.87	67.03	59.69	68.13	73.91	NDUFA7	NADH:ubiquinone oxidoreductase subunit A7 [Source:HGNC Symbol;Acc:HGNC:7691]
ENSG00000115468	2.92096	1.54644	1.95e-05	4.62e-05	yes	up	1.11	1.43667	1.19	1.23	0.91	1.28	1.37	1.66	EFHD1	EF-hand domain family member D1 [Source:HGNC Symbol;Acc:HGNC:29556]
ENSG00000184840	2.92012	1.54603	0	0	yes	up	313.933	369.623	315.44	312.64	313.72	375.86	370.1	362.91	TMED9	transmembrane p24 trafficking protein 9 [Source:HGNC Symbol;Acc:HGNC:24878]
ENSG00000130433	2.91967	1.54581	7.81e-07	2e-06	yes	up	2.61	3.03	3.23	2.33	2.27	3.26	2.24	3.59	CACNG6	calcium voltage-gated channel auxiliary subunit gamma 6 [Source:HGNC Symbol;Acc:HGNC:13625]
ENSG00000261575	2.91952	1.54573	0.0208975	0.036399	yes	up	2.9	3.27	3.22	2.77	2.71	1.65	2.11	6.05	AC005829.1	C17orf58 pseudogene
ENSG00000154518	2.91947	1.54571	7.4e-224	2.2e-222	yes	up	230.72	273.033	245.67	223.08	223.41	276.5	264.82	277.78	ATP5MC3	ATP synthase membrane subunit c locus 3 [Source:HGNC Symbol;Acc:HGNC:843]
ENSG00000077942	2.91916	1.54556	1.9e-162	4.06e-161	yes	up	37.65	44.0667	39.47	37.13	36.35	45.37	43.53	43.3	FBLN1	fibulin 1 [Source:HGNC Symbol;Acc:HGNC:3600]
ENSG00000196683	2.91716	1.54457	6.72e-73	6.67e-72	yes	up	131.243	137.417	167.9	109.87	115.96	136.99	138.75	136.51	TOMM7	translocase of outer mitochondrial membrane 7 [Source:HGNC Symbol;Acc:HGNC:21648]
ENSG00000250222	2.91578	1.54388	0.01664	0.0294393	yes	up	6.43667	5.27333	5.34	6.37	7.6	7.73	5.15	2.94	AC008443.5	novel transcript
ENSG00000101608	2.91506	1.54353	0	0	yes	up	376.053	428.137	368.12	368.71	391.33	421.79	436.4	426.22	MYL12A	myosin light chain 12A [Source:HGNC Symbol;Acc:HGNC:16701]
ENSG00000005448	2.91502	1.54351	1.75e-109	2.51e-108	yes	up	71.07	82.43	72.07	67.32	73.82	80.75	82.06	84.48	WDR54	WD repeat domain 54 [Source:HGNC Symbol;Acc:HGNC:25770]
ENSG00000111669	2.91315	1.54258	0	0	yes	up	1300.48	1502.97	1293.18	1309.32	1298.93	1485.75	1515.3	1507.86	TPI1	triosephosphate isomerase 1 [Source:HGNC Symbol;Acc:HGNC:12009]
ENSG00000071553	2.91292	1.54247	7.75e-167	1.68e-165	yes	up	93.61	109.84	101.78	96.95	82.1	101.2	117.87	110.45	ATP6AP1	ATPase H+ transporting accessory protein 1 [Source:HGNC Symbol;Acc:HGNC:868]
ENSG00000128463	2.91246	1.54224	3.08e-262	1.11e-260	yes	up	180.977	211.043	179.93	180.4	182.6	214.7	216.71	201.72	EMC4	ER membrane protein complex subunit 4 [Source:HGNC Symbol;Acc:HGNC:28032]
ENSG00000075234	2.91198	1.542	7.5e-28	3.72e-27	yes	up	9.19667	10.1933	8.86	7.84	10.89	9.63	12.31	8.64	TTC38	tetratricopeptide repeat domain 38 [Source:HGNC Symbol;Acc:HGNC:26082]
ENSG00000141756	2.91054	1.54129	0	0	yes	up	114.63	126.147	114.18	113.97	115.74	123.83	130.2	124.41	FKBP10	FKBP prolyl isomerase 10 [Source:HGNC Symbol;Acc:HGNC:18169]
ENSG00000167792	2.91046	1.54125	8.47e-173	1.91e-171	yes	up	127.803	149.887	122.29	132.22	128.9	152.77	162.87	134.02	NDUFV1	NADH:ubiquinone oxidoreductase core subunit V1 [Source:HGNC Symbol;Acc:HGNC:7716]
ENSG00000165775	2.91002	1.54103	1.45e-114	2.19e-113	yes	up	62.02	63.5967	61.36	59.31	65.39	64.3	62.26	64.23	FUNDC2	FUN14 domain containing 2 [Source:HGNC Symbol;Acc:HGNC:24925]
ENSG00000221869	2.90973	1.54088	2.16e-45	1.49e-44	yes	up	49.2933	54.2967	53.14	51.37	43.37	62.94	48.53	51.42	CEBPD	CCAAT enhancer binding protein delta [Source:HGNC Symbol;Acc:HGNC:1835]
ENSG00000123144	2.90965	1.54085	3.35e-117	5.16e-116	yes	up	189.467	218.997	198.56	198.23	171.61	217.28	225.88	213.83	TRIR	telomerase RNA component interacting RNase [Source:HGNC Symbol;Acc:HGNC:28424]
ENSG00000123131	2.90964	1.54084	4.3e-294	1.79e-292	yes	up	274.197	316.18	263.06	275.63	283.9	308.06	314.01	326.47	PRDX4	peroxiredoxin 4 [Source:HGNC Symbol;Acc:HGNC:17169]
ENSG00000259642	2.90772	1.53989	4.55e-19	1.82e-18	yes	up	2.23333	2.58	2.03	2.42	2.25	2.16	2.71	2.87	ST20-AS1	ST20 antisense RNA 1 [Source:HGNC Symbol;Acc:HGNC:27521]
ENSG00000159228	2.90757	1.53981	2.44e-246	8.04e-245	yes	up	265.73	285.063	264.68	278.34	254.17	277.8	284.36	293.03	CBR1	carbonyl reductase 1 [Source:HGNC Symbol;Acc:HGNC:1548]
ENSG00000165175	2.90487	1.53847	8e-295	3.35e-293	yes	up	74.6033	94.69	74.54	74.32	74.95	92.78	97.82	93.47	MID1IP1	MID1 interacting protein 1 [Source:HGNC Symbol;Acc:HGNC:20715]
ENSG00000065427	2.90483	1.53845	0	0	yes	up	138.443	160.607	133.25	137.93	144.15	160.99	163.19	157.64	KARS	lysyl-tRNA synthetase [Source:HGNC Symbol;Acc:HGNC:6215]
ENSG00000108788	2.90391	1.538	1.15e-85	1.32e-84	yes	up	21.4533	24.44	21.81	19.54	23.01	23.16	24.55	25.61	MLX	MLX, MAX dimerization protein [Source:HGNC Symbol;Acc:HGNC:11645]
ENSG00000258655	2.90237	1.53723	2.99e-18	1.17e-17	yes	up	4.08667	4.72667	4.07	3.78	4.41	4.71	4.7	4.77	ARHGAP5-AS1	ARHGAP5 antisense RNA 1 (head to head) [Source:HGNC Symbol;Acc:HGNC:20279]
ENSG00000241506	2.90172	1.53691	6.71e-15	2.38e-14	yes	up	20.3433	23.41	22.81	22.16	16.06	26.03	15.88	28.32	PSMC1P1	proteasome 26S subunit, ATPase 1 pseudogene 1 [Source:HGNC Symbol;Acc:HGNC:30147]
ENSG00000099942	2.90097	1.53653	4.59e-151	9.21e-150	yes	up	14.9367	17.25	14.44	14.77	15.6	17.49	17.71	16.55	CRKL	CRK like proto-oncogene, adaptor protein [Source:HGNC Symbol;Acc:HGNC:2363]
ENSG00000150459	2.90095	1.53653	7.7e-216	2.17e-214	yes	up	54.16	62.53	52.39	55.67	54.42	63	62.55	62.04	SAP18	Sin3A associated protein 18 [Source:HGNC Symbol;Acc:HGNC:10530]
ENSG00000198756	2.90086	1.53648	0.0110064	0.0200169	yes	up	0.136667	0.15	0.14	0.14	0.13	0.14	0.17	0.14	COLGALT2	collagen beta(1-O)galactosyltransferase 2 [Source:HGNC Symbol;Acc:HGNC:16790]
ENSG00000146701	2.90016	1.53613	0	0	yes	up	200.617	224.427	205.24	203.89	192.72	222.66	230.71	219.91	MDH2	malate dehydrogenase 2 [Source:HGNC Symbol;Acc:HGNC:6971]
ENSG00000123349	2.89946	1.53578	1.44e-259	5.02e-258	yes	up	482.793	555.843	482.23	478.98	487.17	560.49	548.48	558.56	PFDN5	prefoldin subunit 5 [Source:HGNC Symbol;Acc:HGNC:8869]
ENSG00000110700	2.89839	1.53525	0	0	yes	up	1328.36	1509.38	1298.18	1333.09	1353.8	1564.34	1474.99	1488.82	RPS13	ribosomal protein S13 [Source:HGNC Symbol;Acc:HGNC:10386]
ENSG00000177674	2.89818	1.53515	1.57e-99	2.04e-98	yes	up	63.7867	72.1333	60.11	66.65	64.6	73.93	75.47	67	AGTRAP	angiotensin II receptor associated protein [Source:HGNC Symbol;Acc:HGNC:13539]
ENSG00000175390	2.89789	1.535	0	0	yes	up	369.217	415.973	354.39	398.94	354.32	410.06	393.32	444.54	EIF3F	eukaryotic translation initiation factor 3 subunit F [Source:HGNC Symbol;Acc:HGNC:3275]
ENSG00000204356	2.8973	1.53471	1.72e-145	3.28e-144	yes	up	73.2767	81.62	75.61	71.25	72.97	83.85	79.25	81.76	NELFE	negative elongation factor complex member E [Source:HGNC Symbol;Acc:HGNC:13974]
ENSG00000124733	2.89611	1.53412	2.82e-117	4.35e-116	yes	up	60.0133	70.8033	59.41	59.81	60.82	69.59	70.5	72.32	MEA1	male-enhanced antigen 1 [Source:HGNC Symbol;Acc:HGNC:6986]
ENSG00000166188	2.89611	1.53412	7.24e-42	4.72e-41	yes	up	5.61	6.83333	5.34	5.81	5.68	5.48	8.59	6.43	ZNF319	zinc finger protein 319 [Source:HGNC Symbol;Acc:HGNC:13644]
ENSG00000173327	2.8946	1.53337	1.46e-111	2.15e-110	yes	up	25.82	34.8267	27	25.95	24.51	34.51	36.07	33.9	MAP3K11	mitogen-activated protein kinase kinase kinase 11 [Source:HGNC Symbol;Acc:HGNC:6850]
ENSG00000198755	2.89459	1.53336	0	0	yes	up	1255.13	1441.91	1241.44	1249.83	1274.13	1424.05	1480.31	1421.37	RPL10A	ribosomal protein L10a [Source:HGNC Symbol;Acc:HGNC:10299]
ENSG00000104904	2.89418	1.53315	0	0	yes	up	704.287	798.063	696.59	714.13	702.14	793.07	808.02	793.1	OAZ1	ornithine decarboxylase antizyme 1 [Source:HGNC Symbol;Acc:HGNC:8095]
ENSG00000105701	2.89326	1.5327	7.31e-201	1.9e-199	yes	up	112.497	129.823	114.23	117.94	105.32	132.15	131.19	126.13	FKBP8	FKBP prolyl isomerase 8 [Source:HGNC Symbol;Acc:HGNC:3724]
ENSG00000071462	2.8916	1.53187	5.83e-247	1.93e-245	yes	up	144.52	173.663	141.2	144.93	147.43	189.62	166.09	165.28	BUD23	BUD23, rRNA methyltransferase and ribosome maturation factor [Source:HGNC Symbol;Acc:HGNC:16405]
ENSG00000197951	2.89145	1.53179	1.74e-38	1.07e-37	yes	up	4.18333	4.68	3.97	4.36	4.22	4.48	5.05	4.51	ZNF71	zinc finger protein 71 [Source:HGNC Symbol;Acc:HGNC:13141]
ENSG00000102317	2.89095	1.53154	0	0	yes	up	321.043	389.07	325.12	307.17	330.84	405.88	357.64	403.69	RBM3	RNA binding motif protein 3 [Source:HGNC Symbol;Acc:HGNC:9900]
ENSG00000111275	2.88884	1.53049	3.72e-133	6.48e-132	yes	up	54.1267	59.5733	53.81	55.6	52.97	55	62.18	61.54	ALDH2	aldehyde dehydrogenase 2 family member [Source:HGNC Symbol;Acc:HGNC:404]
ENSG00000149557	2.88786	1.53	0.000159026	0.000352049	yes	up	1.50333	1.43667	1.33	1.92	1.26	1.6	1.45	1.26	FEZ1	fasciculation and elongation protein zeta 1 [Source:HGNC Symbol;Acc:HGNC:3659]
ENSG00000174886	2.88783	1.52998	3.33e-128	5.59e-127	yes	up	198.95	259.317	186.37	204.68	205.8	253.81	257.17	266.97	NDUFA11	NADH:ubiquinone oxidoreductase subunit A11 [Source:HGNC Symbol;Acc:HGNC:20371]
ENSG00000126778	2.88572	1.52893	9.16e-18	3.54e-17	yes	up	2.25333	2.13333	2.07	1.87	2.82	2	2.16	2.24	SIX1	SIX homeobox 1 [Source:HGNC Symbol;Acc:HGNC:10887]
ENSG00000100804	2.88467	1.52841	0	0	yes	up	295.45	356.893	307.42	289.64	289.29	356.01	357.84	356.83	PSMB5	proteasome subunit beta 5 [Source:HGNC Symbol;Acc:HGNC:9542]
ENSG00000204308	2.88354	1.52784	1e-82	1.12e-81	yes	up	51.7933	59.2367	51.14	52.86	51.38	62.55	53.97	61.19	RNF5	ring finger protein 5 [Source:HGNC Symbol;Acc:HGNC:10068]
ENSG00000196456	2.88144	1.52679	4.74e-14	1.64e-13	yes	up	2.94	3.39	3.28	3.01	2.53	3.86	3.23	3.08	ZNF775	zinc finger protein 775 [Source:HGNC Symbol;Acc:HGNC:28501]
ENSG00000130202	2.88034	1.52624	9.97e-135	1.76e-133	yes	up	84.1333	98.5267	88.61	88.55	75.24	99.74	102.34	93.5	NECTIN2	nectin cell adhesion molecule 2 [Source:HGNC Symbol;Acc:HGNC:9707]
ENSG00000026297	2.87918	1.52566	9.24e-30	4.75e-29	yes	up	14.3267	16.8767	13.59	14.85	14.54	16.28	18.53	15.82	RNASET2	ribonuclease T2 [Source:HGNC Symbol;Acc:HGNC:21686]
ENSG00000163382	2.87679	1.52446	3.47e-225	1.04e-223	yes	up	170.247	194.04	168.21	172.71	169.82	189.73	203.93	188.46	NAXE	NAD(P)HX epimerase [Source:HGNC Symbol;Acc:HGNC:18453]
ENSG00000173113	2.87658	1.52436	8.91e-259	3.1e-257	yes	up	282.723	345.727	270.2	284.17	293.8	350.13	342.23	344.82	TRMT112	tRNA methyltransferase subunit 11-2 [Source:HGNC Symbol;Acc:HGNC:26940]
ENSG00000267801	2.87596	1.52405	0.000274212	0.000594697	yes	up	0.87	1.00667	1.21	0.76	0.64	0.83	1.62	0.57	AC087289.6	novel transcript, antisense to TRIM47
ENSG00000104823	2.8742	1.52316	0	0	yes	up	357.353	398.563	368.22	363.79	340.05	417.68	386.4	391.61	ECH1	enoyl-CoA hydratase 1 [Source:HGNC Symbol;Acc:HGNC:3149]
ENSG00000205155	2.8741	1.52311	2.43e-40	1.54e-39	yes	up	46.7867	51.6667	50.81	42.79	46.76	47.4	53.12	54.48	PSENEN	presenilin enhancer, gamma-secretase subunit [Source:HGNC Symbol;Acc:HGNC:30100]
ENSG00000108774	2.8739	1.52301	0	0	yes	up	143.26	160.757	142.58	145.04	142.16	157.14	163.48	161.65	RAB5C	RAB5C, member RAS oncogene family [Source:HGNC Symbol;Acc:HGNC:9785]
ENSG00000137409	2.87315	1.52263	9.06e-67	8.45e-66	yes	up	76.7933	86.1633	83.56	81.51	65.31	89.99	89.21	79.29	MTCH1	mitochondrial carrier 1 [Source:HGNC Symbol;Acc:HGNC:17586]
ENSG00000063180	2.87293	1.52252	8.33e-45	5.68e-44	yes	up	24.48	28.5367	28.51	22.73	22.2	23.29	39.59	22.73	CA11	carbonic anhydrase 11 [Source:HGNC Symbol;Acc:HGNC:1370]
ENSG00000272449	2.87202	1.52206	0.000103328	0.00023195	yes	up	1.53667	1.73	1.48	1.4	1.73	1.85	1.58	1.76	AL139246.5	novel transcript
ENSG00000217930	2.87174	1.52192	1.95e-37	1.17e-36	yes	up	67.2867	77.5267	64.33	72.92	64.61	75.58	87.58	69.42	PAM16	presequence translocase associated motor 16 [Source:HGNC Symbol;Acc:HGNC:29679]
ENSG00000174938	2.87045	1.52128	1.34e-66	1.25e-65	yes	up	13.93	17.0167	14.55	13.72	13.52	14.63	16.86	19.56	SEZ6L2	seizure related 6 homolog like 2 [Source:HGNC Symbol;Acc:HGNC:30844]
ENSG00000140545	2.87042	1.52126	3.18e-77	3.36e-76	yes	up	32.3667	32.02	32.8	35.45	28.85	30.08	31.52	34.46	MFGE8	milk fat globule-EGF factor 8 protein [Source:HGNC Symbol;Acc:HGNC:7036]
ENSG00000100029	2.87007	1.52109	5.68e-308	2.48e-306	yes	up	81.4467	96.6433	80.56	83.21	80.57	98.77	95.7	95.46	PES1	pescadillo ribosomal biogenesis factor 1 [Source:HGNC Symbol;Acc:HGNC:8848]
ENSG00000213433	2.8682	1.52014	0.0163815	0.0290121	yes	up	4.18	6.99	2.66	7.02	2.86	4.75	6.47	9.75	RPLP1P6	ribosomal protein lateral stalk subunit P1 pseudogene 6 [Source:HGNC Symbol;Acc:HGNC:35809]
ENSG00000049249	2.86805	1.52007	4.34e-07	1.13e-06	yes	up	0.983333	1.14667	1.05	0.85	1.05	1.25	1.01	1.18	TNFRSF9	TNF receptor superfamily member 9 [Source:HGNC Symbol;Acc:HGNC:11924]
ENSG00000136875	2.86693	1.51951	1.2e-117	1.86e-116	yes	up	22.4667	25.2633	22.87	21.76	22.77	24.52	25.98	25.29	PRPF4	pre-mRNA processing factor 4 [Source:HGNC Symbol;Acc:HGNC:17349]
ENSG00000167863	2.86662	1.51935	4.84e-153	9.95e-152	yes	up	325.807	370.233	314.46	322.71	340.25	386.8	349.85	374.05	ATP5PD	ATP synthase peripheral stalk subunit d [Source:HGNC Symbol;Acc:HGNC:845]
ENSG00000025770	2.8653	1.51869	1.02e-104	1.41e-103	yes	up	23.91	22.4833	22.53	25.56	23.64	21.44	22.57	23.44	NCAPH2	non-SMC condensin II complex subunit H2 [Source:HGNC Symbol;Acc:HGNC:25071]
ENSG00000102103	2.86489	1.51848	1.98e-103	2.7e-102	yes	up	80.56	98.4733	79.26	79.79	82.63	95.98	100.75	98.69	PQBP1	polyglutamine binding protein 1 [Source:HGNC Symbol;Acc:HGNC:9330]
ENSG00000105223	2.86455	1.51831	7.57e-249	2.54e-247	yes	up	235.067	254.323	246.36	230.36	228.48	254.44	266.24	242.29	PLD3	phospholipase D family member 3 [Source:HGNC Symbol;Acc:HGNC:17158]
ENSG00000126561	2.86436	1.51822	4.58e-09	1.31e-08	yes	up	2.08	1.66667	3.99	1.02	1.23	2.25	1.24	1.51	STAT5A	signal transducer and activator of transcription 5A [Source:HGNC Symbol;Acc:HGNC:11366]
ENSG00000173171	2.86365	1.51786	5.67e-103	7.64e-102	yes	up	63.0133	82.5233	66.9	63.44	58.7	78.58	88.15	80.84	MTX1	metaxin 1 [Source:HGNC Symbol;Acc:HGNC:7504]
ENSG00000104889	2.86256	1.51731	1.48e-133	2.58e-132	yes	up	35.8033	33.0533	36.3	35.85	35.26	34.88	29.37	34.91	RNASEH2A	ribonuclease H2 subunit A [Source:HGNC Symbol;Acc:HGNC:18518]
ENSG00000214999	2.86152	1.51678	5.38e-05	0.000123656	yes	up	1.15667	1.31667	1.19	1.16	1.12	0.85	1.79	1.31	AC129492.2	novel transcript, antisense to ALOX12B
ENSG00000010256	2.8615	1.51677	0	0	yes	up	183.427	192.607	181.9	180.29	188.09	189.8	199.98	188.04	UQCRC1	ubiquinol-cytochrome c reductase core protein 1 [Source:HGNC Symbol;Acc:HGNC:12585]
ENSG00000143106	2.86054	1.51629	2.67e-220	7.7e-219	yes	up	40.27	41.6	37.99	42.11	40.71	44.72	39.02	41.06	PSMA5	proteasome subunit alpha 5 [Source:HGNC Symbol;Acc:HGNC:9534]
ENSG00000168256	2.86043	1.51623	9.41e-108	1.33e-106	yes	up	27.2833	31.1433	26.6	27.95	27.3	31.49	30.06	31.88	NKIRAS2	NFKB inhibitor interacting Ras like 2 [Source:HGNC Symbol;Acc:HGNC:17898]
ENSG00000258315	2.86008	1.51606	6.05e-96	7.66e-95	yes	up	99.3233	113.193	100.4	105.69	91.88	110.56	116.99	112.03	C17orf49	chromosome 17 open reading frame 49 [Source:HGNC Symbol;Acc:HGNC:28737]
ENSG00000184164	2.85947	1.51575	9.48e-70	9.12e-69	yes	up	34.3033	39.5133	35.98	33.97	32.96	41.37	39.38	37.79	CRELD2	cysteine rich with EGF like domains 2 [Source:HGNC Symbol;Acc:HGNC:28150]
ENSG00000077549	2.85842	1.51522	0	0	yes	up	161.55	184.16	160.87	159.15	164.63	190.08	178.43	183.97	CAPZB	capping actin protein of muscle Z-line subunit beta [Source:HGNC Symbol;Acc:HGNC:1491]
ENSG00000121073	2.85818	1.5151	2.67e-149	5.28e-148	yes	up	65.4967	75.2667	69.58	62.02	64.89	75.03	75.61	75.16	SLC35B1	solute carrier family 35 member B1 [Source:HGNC Symbol;Acc:HGNC:20798]
ENSG00000077348	2.8545	1.51324	5.13e-61	4.46e-60	yes	up	63.85	72.1367	62.41	57.57	71.57	74.4	75.95	66.06	EXOSC5	exosome component 5 [Source:HGNC Symbol;Acc:HGNC:24662]
ENSG00000022277	2.85355	1.51276	1.99e-223	5.88e-222	yes	up	64.1367	69.3933	63	63.77	65.64	71.28	71.1	65.8	RTF2	replication termination factor 2 [Source:HGNC Symbol;Acc:HGNC:15890]
ENSG00000146700	2.85249	1.51222	0.00298425	0.0058232	yes	up	0.77	0.696667	1.18	0.56	0.57	0.65	0.53	0.91	SSC4D	scavenger receptor cysteine rich family member with 4 domains [Source:HGNC Symbol;Acc:HGNC:14461]
ENSG00000006606	2.85165	1.5118	0.0108519	0.0197517	yes	up	2.19667	2.42667	2.5	1.86	2.23	1.86	3.32	2.1	CCL26	C-C motif chemokine ligand 26 [Source:HGNC Symbol;Acc:HGNC:10625]
ENSG00000021300	2.85132	1.51163	0.00240371	0.00473166	yes	up	1.09667	1.3	0.76	1	1.53	1.52	0.75	1.63	PLEKHB1	pleckstrin homology domain containing B1 [Source:HGNC Symbol;Acc:HGNC:19079]
ENSG00000263412	2.85124	1.51159	0.000923545	0.00190743	yes	up	1.17	0.906667	0.86	1.59	1.06	1.9	0.44	0.38	AC004477.1	novel transcript, antisense to NFE2L1
ENSG00000260083	2.84893	1.51042	0.00234183	0.00461743	yes	up	1.21667	1.26667	1.05	1.19	1.41	0.89	1.98	0.93	MIR762HG	MIR762 host gene [Source:HGNC Symbol;Acc:HGNC:51386]
ENSG00000118849	2.84843	1.51017	1.01e-23	4.59e-23	yes	up	7.73667	12.1967	7.78	8.62	6.81	14.78	11.04	10.77	RARRES1	retinoic acid receptor responder 1 [Source:HGNC Symbol;Acc:HGNC:9867]
ENSG00000165283	2.84755	1.50972	0	0	yes	up	182.517	206.56	181.36	181.26	184.93	212.65	204.84	202.19	STOML2	stomatin like 2 [Source:HGNC Symbol;Acc:HGNC:14559]
ENSG00000137434	2.84741	1.50965	6.56e-05	0.000149689	yes	up	5.06	5.77	5.42	5.46	4.3	5.22	5.8	6.29	C6orf52	chromosome 6 open reading frame 52 [Source:HGNC Symbol;Acc:HGNC:20881]
ENSG00000163159	2.84672	1.5093	5.23e-99	6.77e-98	yes	up	39.4533	43.7233	37.88	38.15	42.33	44.83	43.23	43.11	VPS72	vacuolar protein sorting 72 homolog [Source:HGNC Symbol;Acc:HGNC:11644]
ENSG00000140365	2.84638	1.50913	2.49e-174	5.68e-173	yes	up	166.003	205	164.48	174.21	159.32	205.42	199.27	210.31	COMMD4	COMM domain containing 4 [Source:HGNC Symbol;Acc:HGNC:26027]
ENSG00000170265	2.8452	1.50853	3.51e-110	5.08e-109	yes	up	16.6633	22.8833	16.35	16.66	16.98	31.78	19.21	17.66	ZNF282	zinc finger protein 282 [Source:HGNC Symbol;Acc:HGNC:13076]
ENSG00000105677	2.8433	1.50757	8.19e-205	2.19e-203	yes	up	328.27	373.277	332.21	338.66	313.94	357.17	389.79	372.87	TMEM147	transmembrane protein 147 [Source:HGNC Symbol;Acc:HGNC:30414]
ENSG00000188643	2.84326	1.50755	1.27e-279	4.92e-278	yes	up	244.533	275.867	238.99	249.61	245	265.21	288.3	274.09	S100A16	S100 calcium binding protein A16 [Source:HGNC Symbol;Acc:HGNC:20441]
ENSG00000116990	2.84253	1.50718	5.82e-07	1.51e-06	yes	up	0.886667	1.01333	0.84	0.9	0.92	1.28	0.84	0.92	MYCL	MYCL proto-oncogene, bHLH transcription factor [Source:HGNC Symbol;Acc:HGNC:7555]
ENSG00000102057	2.84103	1.50641	0.000260351	0.000565718	yes	up	0.403333	0.82	0.4	0.35	0.46	0.37	1.69	0.4	KCND1	potassium voltage-gated channel subfamily D member 1 [Source:HGNC Symbol;Acc:HGNC:6237]
ENSG00000264207	2.8409	1.50635	1.62e-10	4.92e-10	yes	up	4.36333	4.92667	4.48	3.91	4.7	5.42	5.37	3.99	AC239868.2	novel transcript, antisense HIST2H4A
ENSG00000054148	2.8409	1.50635	3.86e-116	5.87e-115	yes	up	137.883	164.95	147.27	133.5	132.88	175.94	157.85	161.06	PHPT1	phosphohistidine phosphatase 1 [Source:HGNC Symbol;Acc:HGNC:30033]
ENSG00000242689	2.84006	1.50592	5.53e-06	1.35e-05	yes	up	1.26333	1.42333	1.12	1.34	1.33	1.4	1.1	1.77	CNTF	ciliary neurotrophic factor [Source:HGNC Symbol;Acc:HGNC:2169]
ENSG00000103126	2.83989	1.50584	2.77e-134	4.89e-133	yes	up	21.17	25.55	21.76	21.14	20.61	25.86	25.05	25.74	AXIN1	axin 1 [Source:HGNC Symbol;Acc:HGNC:903]
ENSG00000166582	2.83752	1.50463	5.42e-49	3.95e-48	yes	up	38.1433	48.6633	33.32	41.21	39.9	52.74	46.6	46.65	CENPV	centromere protein V [Source:HGNC Symbol;Acc:HGNC:29920]
ENSG00000187186	2.83711	1.50442	2.86e-06	7.12e-06	yes	up	8.09	16.6533	11.94	8.76	3.57	16.22	15.06	18.68	AL162231.1	uncharacterized LOC730098 [Source:NCBI gene;Acc:730098]
ENSG00000117984	2.83643	1.50407	0	0	yes	up	357.803	418.767	363.87	358.07	351.47	409.75	427.78	418.77	CTSD	cathepsin D [Source:HGNC Symbol;Acc:HGNC:2529]
ENSG00000078808	2.83632	1.50402	2.9e-101	3.84e-100	yes	up	101.537	115.38	105.96	109.15	89.5	120.42	113.74	111.98	SDF4	stromal cell derived factor 4 [Source:HGNC Symbol;Acc:HGNC:24188]
ENSG00000043143	2.8358	1.50375	4.79e-202	1.26e-200	yes	up	22.46	23.83	21.43	25.32	20.63	24.21	23.49	23.79	JADE2	jade family PHD finger 2 [Source:HGNC Symbol;Acc:HGNC:22984]
ENSG00000156508	2.83566	1.50369	0	0	yes	up	5946.04	6042.85	5964.19	5809.37	6064.56	6178.48	5930.89	6019.19	EEF1A1	eukaryotic translation elongation factor 1 alpha 1 [Source:HGNC Symbol;Acc:HGNC:3189]
ENSG00000124155	2.83551	1.50361	9.71e-204	2.57e-202	yes	up	86.4633	98.13	85.82	87.04	86.53	97.87	101.67	94.85	PIGT	phosphatidylinositol glycan anchor biosynthesis class T [Source:HGNC Symbol;Acc:HGNC:14938]
ENSG00000196422	2.83415	1.50291	6.51e-64	5.87e-63	yes	up	6.68333	7.52667	6.71	6.81	6.53	7.28	7.91	7.39	PPP1R26	protein phosphatase 1 regulatory subunit 26 [Source:HGNC Symbol;Acc:HGNC:29089]
ENSG00000160741	2.83379	1.50273	1.65e-46	1.16e-45	yes	up	15.27	15.7133	14.1	16.62	15.09	13.94	16.94	16.26	CRTC2	CREB regulated transcription coactivator 2 [Source:HGNC Symbol;Acc:HGNC:27301]
ENSG00000149923	2.83363	1.50265	2.45e-160	5.17e-159	yes	up	117.997	132.813	120.71	121.32	111.96	137.66	136.98	123.8	PPP4C	protein phosphatase 4 catalytic subunit [Source:HGNC Symbol;Acc:HGNC:9319]
ENSG00000110104	2.83292	1.50229	1.85e-155	3.84e-154	yes	up	47.6267	53.8167	47.88	46.85	48.15	52.84	55.77	52.84	CCDC86	coiled-coil domain containing 86 [Source:HGNC Symbol;Acc:HGNC:28359]
ENSG00000259006	2.83243	1.50204	0.0131822	0.0236986	yes	up	1.17	1.31667	0.65	1.85	1.01	2.02	0.71	1.22	AC092143.2	novel transcript, antisense to MC1R
ENSG00000284969	2.83119	1.50141	1.01e-13	3.43e-13	yes	up	19.0333	22.5233	21.41	21.71	13.98	21.44	21.39	24.74	AL049629.2	novel protein
ENSG00000154146	2.83105	1.50134	3.69e-09	1.06e-08	yes	up	3.98333	4.41	4.74	3.9	3.31	4.18	4.44	4.61	NRGN	neurogranin [Source:HGNC Symbol;Acc:HGNC:8000]
ENSG00000116221	2.83103	1.50133	4.61e-168	1.01e-166	yes	up	74.3333	83.2333	70.45	77.24	75.31	84.51	82.26	82.93	MRPL37	mitochondrial ribosomal protein L37 [Source:HGNC Symbol;Acc:HGNC:14034]
ENSG00000099797	2.83074	1.50118	5.01e-98	6.44e-97	yes	up	103.14	115.337	109.19	106.24	93.99	120.31	112.04	113.66	TECR	trans-2,3-enoyl-CoA reductase [Source:HGNC Symbol;Acc:HGNC:4551]
ENSG00000140264	2.83019	1.5009	5.48e-257	1.89e-255	yes	up	346.457	378.963	359.68	350.12	329.57	395.24	380.05	361.6	SERF2	small EDRK-rich factor 2 [Source:HGNC Symbol;Acc:HGNC:10757]
ENSG00000089327	2.82912	1.50035	4.92e-126	8.12e-125	yes	up	110.717	125.263	113.15	110.96	108.04	125.09	131.47	119.23	FXYD5	FXYD domain containing ion transport regulator 5 [Source:HGNC Symbol;Acc:HGNC:4029]
ENSG00000168993	2.8287	1.50014	0.00239529	0.00471645	yes	up	0.753333	0.916667	1.02	0.58	0.66	0.56	0.86	1.33	CPLX1	complexin 1 [Source:HGNC Symbol;Acc:HGNC:2309]
ENSG00000141522	2.82778	1.49967	0	0	yes	up	252.99	307.227	261.71	242.7	254.56	298.74	292.06	330.88	ARHGDIA	Rho GDP dissociation inhibitor alpha [Source:HGNC Symbol;Acc:HGNC:678]
ENSG00000112306	2.82702	1.49928	8.39e-113	1.24e-111	yes	up	942.097	1040.84	989.8	921.24	915.25	1100.83	986.27	1035.43	RPS12	ribosomal protein S12 [Source:HGNC Symbol;Acc:HGNC:10385]
ENSG00000173141	2.82647	1.499	6.23e-55	4.98e-54	yes	up	23.8167	26.83	23.3	26.93	21.22	25.68	27.33	27.48	MRPL57	mitochondrial ribosomal protein L57 [Source:HGNC Symbol;Acc:HGNC:14514]
ENSG00000101365	2.82644	1.49898	4.82e-241	1.55e-239	yes	up	137.313	152.313	141.78	134.49	135.67	154.3	155.42	147.22	IDH3B	isocitrate dehydrogenase 3 (NAD(+)) beta [Source:HGNC Symbol;Acc:HGNC:5385]
ENSG00000161526	2.82532	1.49841	2.95e-103	4e-102	yes	up	39.9067	43.8	37.83	39.94	41.95	44.45	43.09	43.86	SAP30BP	SAP30 binding protein [Source:HGNC Symbol;Acc:HGNC:30785]
ENSG00000180628	2.82506	1.49828	2.55e-110	3.7e-109	yes	up	22.8467	57.9967	21.86	23.45	23.23	58.71	59.13	56.15	PCGF5	polycomb group ring finger 5 [Source:HGNC Symbol;Acc:HGNC:28264]
ENSG00000177946	2.82312	1.49729	1.33e-45	9.22e-45	yes	up	7.79333	8.68	7.76	7.68	7.94	8.91	8.68	8.45	CENPBD1	CENPB DNA-binding domain containing 1 [Source:HGNC Symbol;Acc:HGNC:28272]
ENSG00000106105	2.82282	1.49714	0	0	yes	up	194.697	211.563	197.91	188.74	197.44	211.44	223.95	199.3	GARS	glycyl-tRNA synthetase [Source:HGNC Symbol;Acc:HGNC:4162]
ENSG00000004468	2.82271	1.49708	4.82e-87	5.6e-86	yes	up	13.2733	16.9533	14.24	11.03	14.55	19.46	15.27	16.13	CD38	CD38 molecule [Source:HGNC Symbol;Acc:HGNC:1667]
ENSG00000115415	2.82259	1.49702	0	0	yes	up	124.9	161.993	124.38	121.5	128.82	167	154.76	164.22	STAT1	signal transducer and activator of transcription 1 [Source:HGNC Symbol;Acc:HGNC:11362]
ENSG00000116288	2.82226	1.49685	0	0	yes	up	313.843	341.41	315.19	310.28	316.06	338.48	341.49	344.26	PARK7	Parkinsonism associated deglycase [Source:HGNC Symbol;Acc:HGNC:16369]
ENSG00000239857	2.82201	1.49672	6.29e-93	7.69e-92	yes	up	36.2733	36.1533	37.02	37.9	33.9	36.96	35.42	36.08	GET4	golgi to ER traffic protein 4 [Source:HGNC Symbol;Acc:HGNC:21690]
ENSG00000256618	2.82192	1.49668	1.07e-100	1.41e-99	yes	up	80.8767	90.8033	87.88	73.6	81.15	93.56	85.39	93.46	MTRNR2L1	MT-RNR2 like 1 [Source:HGNC Symbol;Acc:HGNC:37155]
ENSG00000167920	2.82155	1.49649	6.53e-24	2.98e-23	yes	up	12.69	11.8033	12.22	13.59	12.26	13.6	10.82	10.99	TMEM99	transmembrane protein 99 [Source:HGNC Symbol;Acc:HGNC:28305]
ENSG00000198931	2.82088	1.49614	7.36e-254	2.5e-252	yes	up	305.767	334.357	306.27	302.16	308.87	320.17	341.77	341.13	APRT	adenine phosphoribosyltransferase [Source:HGNC Symbol;Acc:HGNC:626]
ENSG00000186907	2.81929	1.49533	5.89e-32	3.18e-31	yes	up	14.9	16.9733	14.46	15.1	15.14	15.57	19.01	16.34	RTN4RL2	reticulon 4 receptor like 2 [Source:HGNC Symbol;Acc:HGNC:23053]
ENSG00000150779	2.81879	1.49507	1.82e-66	1.69e-65	yes	up	51.8933	63.1667	53.19	51.61	50.88	65.82	60.79	62.89	TIMM8B	translocase of inner mitochondrial membrane 8 homolog B [Source:HGNC Symbol;Acc:HGNC:11818]
ENSG00000105619	2.81859	1.49497	5.08e-45	3.48e-44	yes	up	24.6233	28.2367	26.31	23	24.56	28.2	29.58	26.93	TFPT	TCF3 fusion partner [Source:HGNC Symbol;Acc:HGNC:13630]
ENSG00000182551	2.81834	1.49485	2.8e-128	4.71e-127	yes	up	36.4833	41.5867	36.37	37.21	35.87	39.66	42.35	42.75	ADI1	acireductone dioxygenase 1 [Source:HGNC Symbol;Acc:HGNC:30576]
ENSG00000280537	2.81735	1.49434	0.0212312	0.0369296	yes	up	0.89	0.943333	1.7	0.49	0.48	1.48	0.99	0.36	AC068946.1	novel protein, SLC23A3-NHEJ1 readthrough
ENSG00000126522	2.81701	1.49416	1.21e-52	9.31e-52	yes	up	21.2667	25.1933	22.35	20.45	21	27.14	20.81	27.63	ASL	argininosuccinate lyase [Source:HGNC Symbol;Acc:HGNC:746]
ENSG00000269176	2.81657	1.49394	0.00394266	0.0075886	yes	up	1.69	1.9	1.28	2.11	1.68	1.59	2.55	1.56	AP001160.3	novel transcript, antisense to TAF6L
ENSG00000272173	2.81495	1.49311	6.76e-05	0.000154272	yes	up	2.43	2.76333	2.53	1.69	3.07	2.32	3.69	2.28	U47924.2	novel transcript, antisense to C12orf57
ENSG00000258900	2.81456	1.49291	8.83e-05	0.000199095	yes	up	3.35333	3.69667	3.18	3.5	3.38	4.41	2.38	4.3	HNRNPCP1	heterogeneous nuclear ribonucleoprotein C pseudogene 1 [Source:HGNC Symbol;Acc:HGNC:20017]
ENSG00000168005	2.81283	1.49202	2.08e-51	1.58e-50	yes	up	19.3533	20.5167	18.84	21.74	17.48	21.55	20.5	19.5	SPINDOC	spindlin interactor and repressor of chromatin binding [Source:HGNC Symbol;Acc:HGNC:25115]
ENSG00000113749	2.81282	1.49202	2.33e-06	5.83e-06	yes	up	0.886667	0.74	0.77	0.73	1.16	0.9	0.82	0.5	HRH2	histamine receptor H2 [Source:HGNC Symbol;Acc:HGNC:5183]
ENSG00000128590	2.81264	1.49193	1.33e-52	1.03e-51	yes	up	14.2533	14.92	15.05	14.06	13.65	14.48	13.75	16.53	DNAJB9	DnaJ heat shock protein family (Hsp40) member B9 [Source:HGNC Symbol;Acc:HGNC:6968]
ENSG00000133313	2.8121	1.49165	9.64e-161	2.04e-159	yes	up	87.3767	84.14	90.01	87.8	84.32	87.91	80.24	84.27	CNDP2	carnosine dipeptidase 2 [Source:HGNC Symbol;Acc:HGNC:24437]
ENSG00000087191	2.81199	1.49159	3.28e-284	1.3e-282	yes	up	189.087	210.593	184.46	197.47	185.33	210.43	212.63	208.72	PSMC5	proteasome 26S subunit, ATPase 5 [Source:HGNC Symbol;Acc:HGNC:9552]
ENSG00000261221	2.81175	1.49147	4.17e-17	1.58e-16	yes	up	5.73667	6.44667	7.46	5.6	4.15	6.48	6.03	6.83	ZNF865	zinc finger protein 865 [Source:HGNC Symbol;Acc:HGNC:38705]
ENSG00000177954	2.81032	1.49073	0	0	yes	up	5973.45	6337.12	5646.83	6220.55	6052.96	6191.9	6497.65	6321.8	RPS27	ribosomal protein S27 [Source:HGNC Symbol;Acc:HGNC:10416]
ENSG00000257242	2.80932	1.49022	5.65e-121	9.01e-120	yes	up	60.68	66.79	63.55	58.74	59.75	72.53	61.58	66.26	LINC01619	long intergenic non-protein coding RNA 1619 [Source:HGNC Symbol;Acc:HGNC:27409]
ENSG00000271853	2.80919	1.49016	7.33e-08	1.98e-07	yes	up	5.97667	6.53667	5.63	6.4	5.9	4.95	5.83	8.83	AL162258.1	novel transcript
ENSG00000204516	2.80877	1.48994	1.97e-25	9.34e-25	yes	up	5.94333	6.56667	5.7	6.37	5.76	6.19	7.38	6.13	MICB	MHC class I polypeptide-related sequence B [Source:HGNC Symbol;Acc:HGNC:7091]
ENSG00000275719	2.80825	1.48967	0.000879781	0.00181981	yes	up	2.35333	2.61	2.12	0.96	3.98	2.86	2.44	2.53	AC008622.2	novel transcript, antisense to SLC1A5
ENSG00000204316	2.80729	1.48918	3.12e-46	2.18e-45	yes	up	40.85	43.7267	49.78	39.55	33.22	43.26	46.42	41.5	MRPL38	mitochondrial ribosomal protein L38 [Source:HGNC Symbol;Acc:HGNC:14033]
ENSG00000130005	2.80728	1.48917	1.61e-36	9.54e-36	yes	up	20.78	23.8833	22.59	20.8	18.95	24.47	24.73	22.45	GAMT	guanidinoacetate N-methyltransferase [Source:HGNC Symbol;Acc:HGNC:4136]
ENSG00000213614	2.80414	1.48756	0	0	yes	up	128.417	143.563	128.81	127.89	128.55	145.2	141.57	143.92	HEXA	hexosaminidase subunit alpha [Source:HGNC Symbol;Acc:HGNC:4878]
ENSG00000189171	2.80414	1.48756	2.45e-55	1.97e-54	yes	up	72.2833	81.55	70.11	71.39	75.35	90.61	81	73.04	S100A13	S100 calcium binding protein A13 [Source:HGNC Symbol;Acc:HGNC:10490]
ENSG00000130311	2.80383	1.4874	8.76e-127	1.45e-125	yes	up	98.79	114.387	109.1	94.9	92.37	127.06	111.22	104.88	DDA1	DET1 and DDB1 associated 1 [Source:HGNC Symbol;Acc:HGNC:28360]
ENSG00000106266	2.80343	1.48719	7.28e-122	1.17e-120	yes	up	35.5567	73.41	41.91	31.56	33.2	69.92	82.07	68.24	SNX8	sorting nexin 8 [Source:HGNC Symbol;Acc:HGNC:14972]
ENSG00000100129	2.8026	1.48677	0	0	yes	up	215.54	232.357	209.92	217.5	219.2	231.83	231.41	233.83	EIF3L	eukaryotic translation initiation factor 3 subunit L [Source:HGNC Symbol;Acc:HGNC:18138]
ENSG00000171777	2.80232	1.48662	0.0124446	0.0224698	yes	up	0.57	0.956667	0.5	0.81	0.4	0.6	1.08	1.19	RASGRP4	RAS guanyl releasing protein 4 [Source:HGNC Symbol;Acc:HGNC:18958]
ENSG00000167085	2.80118	1.48603	0	0	yes	up	215.87	243.09	227.99	206.54	213.08	261.02	223.74	244.51	PHB	prohibitin [Source:HGNC Symbol;Acc:HGNC:8912]
ENSG00000091542	2.7985	1.48465	7.73e-188	1.91e-186	yes	up	48.4433	53.3833	48.96	48.45	47.92	52.72	52.3	55.13	ALKBH5	alkB homolog 5, RNA demethylase [Source:HGNC Symbol;Acc:HGNC:25996]
ENSG00000159479	2.7949	1.48279	2.43e-57	2.01e-56	yes	up	20.3267	21.57	19.29	21.13	20.56	23.6	19.43	21.68	MED8	mediator complex subunit 8 [Source:HGNC Symbol;Acc:HGNC:19971]
ENSG00000132821	2.79444	1.48256	8.98e-18	3.47e-17	yes	up	6.61333	8.47667	8.53	6.03	5.28	7.76	9.7	7.97	VSTM2L	V-set and transmembrane domain containing 2 like [Source:HGNC Symbol;Acc:HGNC:16096]
ENSG00000105583	2.79373	1.48219	1.39e-98	1.79e-97	yes	up	140.033	153.71	141.49	143.66	134.95	151.12	156.05	153.96	WDR83OS	WD repeat domain 83 opposite strand [Source:HGNC Symbol;Acc:HGNC:30203]
ENSG00000257949	2.79299	1.48181	5.35e-32	2.89e-31	yes	up	20.99	23.0233	19.9	22.9	20.17	23.02	23.47	22.58	TEN1	TEN1, CST complex subunit [Source:HGNC Symbol;Acc:HGNC:37242]
ENSG00000163344	2.7929	1.48176	2.6e-60	2.24e-59	yes	up	43.2367	47.87	44.09	41.62	44	51.52	44.43	47.66	PMVK	phosphomevalonate kinase [Source:HGNC Symbol;Acc:HGNC:9141]
ENSG00000251661	2.78935	1.47993	0.0261706	0.044847	yes	up	0.566667	0.84	0.78	0.57	0.35	0.64	1.07	0.81	AC136475.1	novel transcript, antisense to IFITM3
ENSG00000240616	2.7888	1.47965	0.00304448	0.00593503	yes	up	2.05	2.26	2.4	1.18	2.57	2.6	1.83	2.35	RPS6P25	ribosomal protein S6 pseudogene 25 [Source:HGNC Symbol;Acc:HGNC:35948]
ENSG00000188735	2.78872	1.4796	1.33e-71	1.3e-70	yes	up	12.0333	12.3567	12.19	11.8	12.11	11.39	13.14	12.54	TMEM120B	transmembrane protein 120B [Source:HGNC Symbol;Acc:HGNC:32008]
ENSG00000155367	2.78826	1.47937	0.00134165	0.00272018	yes	up	0.776667	0.96	1.07	0.78	0.48	1.27	0.81	0.8	PPM1J	protein phosphatase, Mg2+/Mn2+ dependent 1J [Source:HGNC Symbol;Acc:HGNC:20785]
ENSG00000126067	2.7878	1.47913	8.79e-262	3.13e-260	yes	up	103.067	114.94	104.91	101.84	102.45	117.45	116.14	111.23	PSMB2	proteasome subunit beta 2 [Source:HGNC Symbol;Acc:HGNC:9539]
ENSG00000146054	2.7877	1.47907	1.14e-15	4.14e-15	yes	up	13.02	13.96	15.85	14.09	9.12	14.04	10.75	17.09	TRIM7	tripartite motif containing 7 [Source:HGNC Symbol;Acc:HGNC:16278]
ENSG00000159111	2.78712	1.47878	5.31e-151	1.06e-149	yes	up	51.6133	57.9867	50.76	51.29	52.79	58.54	59.74	55.68	MRPL10	mitochondrial ribosomal protein L10 [Source:HGNC Symbol;Acc:HGNC:14055]
ENSG00000131475	2.78706	1.47875	1.42e-135	2.54e-134	yes	up	94.1333	104.587	93.39	97.23	91.78	105.66	99.84	108.26	VPS25	vacuolar protein sorting 25 homolog [Source:HGNC Symbol;Acc:HGNC:28122]
ENSG00000125945	2.78508	1.47772	1.1e-27	5.43e-27	yes	up	2.93333	3.32	3.03	2.72	3.05	3.16	3.31	3.49	ZNF436	zinc finger protein 436 [Source:HGNC Symbol;Acc:HGNC:20814]
ENSG00000143819	2.7838	1.47706	7.32e-278	2.82e-276	yes	up	120.923	133.407	118.35	116.39	128.03	134.58	135	130.64	EPHX1	epoxide hydrolase 1 [Source:HGNC Symbol;Acc:HGNC:3401]
[truncated: 5,789 more rows]
